# Supplementary material for: Improvements to Robotics-Inspired Conformational Sampling in Rosetta
Source: PLoS One. 2013 May 21;8(5):e63090. doi: 10.1371/journal.pone.0063090 (PMC3660577; doi:10.1371/journal.pone.0063090)
Supplement: Table S1 — RMSDs for the 12-residue Benchmark Set and Analysis of Scoring/Sampling Failures. PDB identifiers, loop boundaries, RMSD of the lowest-energy model for standard KIC, CCD and NGK, respectively, bond angle outliers as determined by MolProbity [30] and, in the case of sampling failures or identification failures, an indication for whether the native like-relaxed model scores lower than the lowest-energy NGK model generated in our simulations (“energy gap”). (XLSX) [file pone.0063090.s003.xlsx]

## Sheet: dataset 1
PDB	resolution	loop (PDB)	loop (Rosetta)	std KIC RMSD	CCD RMSD	NGK RMSD	bond angle outliers	Energy gap to naivelike-relaxed structure?
1cyo	1.50A	12-23	12-23	5.32724	0.573108	5.10286		no
1dts	1.65A	41-52	41-52	6.75545	5.17037	6.15038		no
1eco	1.40A	35-46	35-46	0.445897	0.81481	0.604005	43
1ede	1.90A	150-161	150-161	0.762851	0.685068	1.60628		no
1ezm	1.50A	122-133	122-133	3.07127	0.5836	2.31487	131, 132	yes
1msc	2.00A	9-20	9-20	2.36302	8.20967	5.03379	9, 13, 19	no
1onc	1.70A	22-33	22-33	7.95311	2.57218	7.54733		no
1pbe	1.90A	129-140	129-140	2.20533	0.501466	0.442323
1rro	1.30A	17-28	17-28	0.4682	0.511185	0.413035
1srp	2.00A	311-322	308-319	0.558853	2.28782	0.436292
1tca	1.55A	305-316	305-316	4.19675	1.22	0.42131
1thg	1.80A	126-137	126-137	1.07416	2.6166	1.17597		yes
1thw	1.75A	178-189	178-189	2.50516	0.383231	0.575396
1tib	1.84A	99-110	99-110	1.52274	0.846546	1.35584	100	no
1tml	1.80A	243-254	243-254	0.907826	1.56693	0.384342		no
1xif	1.60A	203-214	203-214	0.609786	1.68503	0.614971
2cpl	1.63A	145-156	144-155	0.355968	5.00385	0.31565
2ebn	2.00A	136-147	132-143	1.60621	4.59356	2.24196		yes
2exo	1.80A	293-304	293-304	0.544727	0.435226	0.458384
2rn2	1.48A	90-101	90-101	0.919119	1.2413	1.07317		yes
2sil	1.60A	255-266	254-265	1.94773	0.591561	0.661613
2tgi	1.80A	48-59	48-59	3.11549	2.63975	3.01953		yes
3cla	1.75A	176-187	170-181	0.931914	0.673711	4.19055	181	yes
3hsc	1.93A	72-83	70-81	0.514031	5.94391	0.458531
4i1b	2.00A	46-57	44-55	3.81067	6.25889	2.49854	54	no

## Sheet: dataset 2
PDB	resolution	loop (PDB)	loop (Rosetta)	std KIC RMSD	CCD RMSD	NGK RMSD	bond angle outliers	Energy gap to naivelike-relaxed structure?
1a8d	1.57A	155-166	155-166	0.5274	5.79125	0.423965
1arb	1.20A	182-193	182-193	1.92793	1.66108	1.29205		yes
1bhe	1.90A	121-132	121-132	0.794716	6.50366	0.355228	129
1bn8	1.80A	298-309	298-309	0.649821	4.41187	1.27478		no
1c5e	1.10A	82-93	68-79	0.421888	0.382507	0.419191
1cb0	1.70A	33-44	25-36	0.651199	2.50378	0.50642
1cnv	1.65A	188-199	188-199	1.85291	2.73597	1.70641		no
1cs6	1.80A	145-156	139-150	3.46882	3.49021	3.95444		yes
1dqz	1.50A	209-220	207-218	0.678018	2.07134	0.465533
1exm	1.70A	291-302	289-300	4.57865	3.5043	0.631749
1f46	1.50A	64-75	59-70	2.85463	8.43162	3.28915		yes
1i7p	2.00A	63-74	35-46	0.332559	3.92313	2.59365		yes
1m3s	1.95A	68-79	69-80	5.59251	5.3726	5.61228		no
1ms9	1.58A	529-540	519-530	1.03707	3.00833	1.30916		no
1my7	1.49A	254-265	64-75	2.28415	0.628787	0.594181
1oth	1.85A	69-80	36-47	0.529414	0.436656	0.362223
1oyc	2.00A	203-214	203-214	2.22653	3.10941	0.901911
1qlw	1.09A	31-42	27-38	1.05391	3.23624	0.696172
1t1d	1.51A	127-138	62-73	0.821498	0.455786	0.770363
2pia	2.00A	30-41	30-41	0.915728	0.948732	0.918835
