# Supplementary material for: Improvements to Robotics-Inspired Conformational Sampling in Rosetta
Source: PLoS One. 2013 May 21;8(5):e63090. doi: 10.1371/journal.pone.0063090 (PMC3660577; doi:10.1371/journal.pone.0063090)
Supplement: Table S2 — Details for Long Remodeled Segments. PDB identifiers, loop boundaries, percentage of sub-Angstrom models (%sA) and rank of the lowest-energy model for the 28 long segments remodeled in this work for standard KIC, torsion-restricted sampling and next-generation KIC (NGK) simulations. For KIC and NGK, the RMSD of the lowest-scoring model is also provided. 2500 models were generated with standard KIC and NGK, 500 with torsion-restricted sampling. (XLSX) [file pone.0063090.s004.xlsx]

## Sheet: Sheet1
				torsion-restricted		standard KIC			next-generation KIC
PDB	resolution	loop (PDB)	loop (Rosetta)	%sA	rank	%sA	rank	RMSD	%sA	rank	RMSD	Energy gap to naivelike-relaxed structure?
1o97	1.6A	156-169	407-420	64.6	1	0.03	28	3.86108	0.62	1	0.568313
1ock	1.8A	209-222	209-222	82.4	1	2.86	3	1.12406	14.28	1	0.526556
1r6x	1.40A	72-85	71-84	39.4	1	0.07	106	2.25086	1.21	1	0.29072
1ra0	1.12A	361-375	358-372	52.6	1	2.99	1	0.547928	8.61	1	0.436512
1rdq	1.26A	272-285	264-277	1.4	2	0.1	1	0.428928	0.23	6	3.49105	yes
1rv9	1.53A	225-238	211-224	5.4	7	0	--	2.5128	0.97	14	2.66325	no
1s95	1.60A	477-491	302-316	0.4	125	0	--	1.75348	0	-	1.34157	no
1xu1	1.90A	221-234	117-130	80.4	1	3.88	1	0.331749	8.49	1	0.374869
1zhx	1.50A	392-406	394-408	0.8	1	0	--	3.90641	0.43	1	0.279724
2aeb	1.29A	156-170	466-480	93.6	1	24.21	1	0.574746	15.73	1	0.446025
2b0t	1.75A	701-715	700-714	11.4	1	0.07	1	0.992556	0	-	7.331	yes
2bwr	1.5A	269-282	269-282	45.8	1	0	--	5.53258	0.31	1	0.633009
2c0h	1.6A	40-53	26-39	0	--	0	--	3.85384	0	-	2.64857	yes
2cjp	1.95A	58-72	57-71	2.2	1	0.03	3	2.68118	0.16	2	1.1611	no
2hdw	2.00A	131-147	85-101	10.8	1	0	--	1.76565	0	-	1.38469	yes
2o2k	1.60A	1220-1234	289-303	62.4	1	3.26	1	0.685025	8.35	1	0.586589
2o2k	1.60A	1221-1234	290-303	65.2	1	11.9	1	0.262367	8.5	1	0.27388
2puh	1.82A	70-85	67-82	0	--	0	--	2.39342	0	-	3.31476	yes
2v3v	1.99A	382-396	380-394	95.6	1	20.27	1	0.627472	46.8	1	0.654023
3a3p	1.90A	286-300	206-220	90	1	4.11	1	0.332282	10.12	1	0.295354
3a64	1.60A	350-364	338-352	57.8	1	0	--	4.80984	0.23	6	1.45928	no
3b40	2.00A	389-402	347-360	13.2	1	0	--	2.50853	0.04	1	0.361861
3bb7	1.50A	231-245	193-207	0	--	0	--	3.24394	0	-	5.71075	no
3cnq	1.71A	50-63	119-132	5	1	0	--	9.32881	0.93	1	0.801604
3css	1.70A	95-109	92-106	27.4	1	0	--	2.94105	4.44	1	0.527715
3ea1	1.75A	136-150	136-150	19	1	0.1	1	0.947303	0.94	2	1.01293	no
3f1l	0.95A	98-112	98-112	5.4	1	0.2	1	0.604322	0.35	1	0.629052
3h2g	1.86A	124-140	114-130	0	--	0	--	4.48885	0	-	6.67828	yes
