# Supplementary material for: Improvements to Robotics-Inspired Conformational Sampling in Rosetta
Source: PLoS One. 2013 May 21;8(5):e63090. doi: 10.1371/journal.pone.0063090 (PMC3660577; doi:10.1371/journal.pone.0063090)
Supplement: Dataset S1 — Protocol Capture. The protocol capture describes all command line options required for running NGK, as well as example input and output files. (GZ) [file pone.0063090.s005.gz]

Archive with 40 entries (31 files):
- next_generation_KIC
- next_generation_KIC/example_outputs
- next_generation_KIC/input_files
- next_generation_KIC/README
- next_generation_KIC/scripts
- next_generation_KIC/scripts/parse_RMSDs_and_scores.pl
- next_generation_KIC/scripts/pre_min_pack.py
- next_generation_KIC/scripts/submit_NGK.py
- next_generation_KIC/input_files/local_remodeling_input
- next_generation_KIC/input_files/pre_min_pack_input
- next_generation_KIC/input_files/pre_min_pack_input/1a8d.pdb
- next_generation_KIC/input_files/pre_min_pack_input/native_structures.lst
- next_generation_KIC/input_files/local_remodeling_input/1a8d.loop
- next_generation_KIC/input_files/local_remodeling_input/1a8d_MinPacked.pdb
- next_generation_KIC/input_files/local_remodeling_input/flags
- next_generation_KIC/input_files/local_remodeling_input/structures.lst
- next_generation_KIC/example_outputs/NGK_1a8d
- next_generation_KIC/example_outputs/post_processing
- next_generation_KIC/example_outputs/pre_min_pack
- next_generation_KIC/example_outputs/pre_min_pack/1a8d_minpack_test_1.log.gz
- next_generation_KIC/example_outputs/pre_min_pack/1a8dminpack_test_0001.pdb
- next_generation_KIC/example_outputs/pre_min_pack/scoreminpack_test.sc
- next_generation_KIC/example_outputs/post_processing/example_outputsNGK_1a8d_fa_score_vs_RMSD.dat
- next_generation_KIC/example_outputs/post_processing/example_outputsNGK_1a8d_score_vs_RMSD.eps
- next_generation_KIC/example_outputs/post_processing/example_outputsNGK_1a8d_score_vs_RMSD.plot
- next_generation_KIC/example_outputs/NGK_1a8d/1a8d_MinPacked_committed_1_NGK.log.gz
- next_generation_KIC/example_outputs/NGK_1a8d/1a8d_MinPacked_committed_1_NGK1a8d_MinPacked_0001.pdb.gz
- next_generation_KIC/example_outputs/NGK_1a8d/1a8d_MinPacked_committed_1_NGKscore.sc
- next_generation_KIC/example_outputs/NGK_1a8d/1a8d_MinPacked_committed_2_NGK.log.gz
- next_generation_KIC/example_outputs/NGK_1a8d/1a8d_MinPacked_committed_2_NGK1a8d_MinPacked_0001.pdb.gz
- next_generation_KIC/example_outputs/NGK_1a8d/1a8d_MinPacked_committed_2_NGKscore.sc
- next_generation_KIC/example_outputs/NGK_1a8d/1a8d_MinPacked_committed_3_NGK.log.gz
- next_generation_KIC/example_outputs/NGK_1a8d/1a8d_MinPacked_committed_3_NGK1a8d_MinPacked_0001.pdb.gz
- next_generation_KIC/example_outputs/NGK_1a8d/1a8d_MinPacked_committed_3_NGKscore.sc
- next_generation_KIC/example_outputs/NGK_1a8d/1a8d_MinPacked_committed_4_NGK.log.gz
- next_generation_KIC/example_outputs/NGK_1a8d/1a8d_MinPacked_committed_4_NGK1a8d_MinPacked_0001.pdb.gz
- next_generation_KIC/example_outputs/NGK_1a8d/1a8d_MinPacked_committed_4_NGKscore.sc
- next_generation_KIC/example_outputs/NGK_1a8d/1a8d_MinPacked_committed_5_NGK.log.gz
- next_generation_KIC/example_outputs/NGK_1a8d/1a8d_MinPacked_committed_5_NGK1a8d_MinPacked_0001.pdb.gz
- next_generation_KIC/example_outputs/NGK_1a8d/1a8d_MinPacked_committed_5_NGKscore.sc
