# Supplementary material for: Improvements to Robotics-Inspired Conformational Sampling in Rosetta
Source: PLoS One. 2013 May 21;8(5):e63090. doi: 10.1371/journal.pone.0063090 (PMC3660577; doi:10.1371/journal.pone.0063090)
Supplement: Dataset S1 — Protocol Capture. The protocol capture describes all command line options required for running NGK, as well as example input and output files. (GZ) [file pone.0063090.s005.gz › next_generation_KIC/input_files/pre_min_pack_input/1a8d.pdb]

HEADER    NEUROTOXIN                              23-MAR-98   1A8D              
TITLE     TETANUS TOXIN C FRAGMENT                                              
COMPND    MOL_ID: 1;                                                            
COMPND   2 MOLECULE: TETANUS NEUROTOXIN;                                        
COMPND   3 CHAIN: A;                                                            
COMPND   4 FRAGMENT: C-FRAGMENT;                                                
COMPND   5 EC: 3.4.24.68;                                                       
COMPND   6 ENGINEERED: YES;                                                     
COMPND   7 MUTATION: YES;                                                       
COMPND   8 OTHER_DETAILS: GOLD (AU) DERIVATIVE                                  
SOURCE    MOL_ID: 1;                                                            
SOURCE   2 ORGANISM_SCIENTIFIC: CLOSTRIDIUM TETANI;                             
SOURCE   3 ORGANISM_TAXID: 1513;                                                
SOURCE   4 EXPRESSION_SYSTEM: ESCHERICHIA COLI;                                 
SOURCE   5 EXPRESSION_SYSTEM_TAXID: 562;                                        
SOURCE   6 OTHER_DETAILS: RECOMBINANT PROTEIN, PURCHASED FROM                   
SOURCE   7 BOEHRINGER-MANNHEIM CATALOG NUMBER 1348-655                          
KEYWDS    NEUROTOXIN, CLOSTRIDIAL, GANGLIOSIDE BINDING REGION                   
EXPDTA    X-RAY DIFFRACTION                                                     
AUTHOR    M.KNAPP,B.RUPP                                                        
REVDAT   2   24-FEB-09 1A8D    1       VERSN                                    
REVDAT   1   14-OCT-98 1A8D    0                                                
JRNL        AUTH   M.KNAPP,B.SEGELKE,B.RUPP                                     
JRNL        TITL   THE 1.61 ANGSTROM STRUCTURE OF THE TETANUS TOXIN             
JRNL        TITL 2 GANGLIOSIDE BINDING REGION: SOLVED BY MAD AND MIR            
JRNL        TITL 3 PHASE COMBINATION                                            
JRNL        REF    AM.CRYST.ASSOC.,ABSTR.        V.  25    90 1998              
JRNL        REF  2 PAPERS (ANNUAL MEETING)                                      
JRNL        REFN                   ISSN 0569-4221                               
REMARK   1                                                                      
REMARK   2                                                                      
REMARK   2 RESOLUTION.    1.57 ANGSTROMS.                                       
REMARK   3                                                                      
REMARK   3 REFINEMENT.                                                          
REMARK   3   PROGRAM     : SHELXL-97                                            
REMARK   3   AUTHORS     : G.M.SHELDRICK                                        
REMARK   3                                                                      
REMARK   3  DATA USED IN REFINEMENT.                                            
REMARK   3   RESOLUTION RANGE HIGH (ANGSTROMS) : 1.57                           
REMARK   3   RESOLUTION RANGE LOW  (ANGSTROMS) : 22.50                          
REMARK   3   DATA CUTOFF            (SIGMA(F)) : 0.000                          
REMARK   3   COMPLETENESS FOR RANGE        (%) : 96.6                           
REMARK   3   CROSS-VALIDATION METHOD           : THROUGHOUT                     
REMARK   3   FREE R VALUE TEST SET SELECTION   : RANDOM                         
REMARK   3                                                                      
REMARK   3  FIT TO DATA USED IN REFINEMENT (NO CUTOFF).                         
REMARK   3   R VALUE   (WORKING + TEST SET, NO CUTOFF) : 0.187                  
REMARK   3   R VALUE          (WORKING SET, NO CUTOFF) : 0.178                  
REMARK   3   FREE R VALUE                  (NO CUTOFF) : 0.262                  
REMARK   3   FREE R VALUE TEST SET SIZE (%, NO CUTOFF) : 10.100                 
REMARK   3   FREE R VALUE TEST SET COUNT   (NO CUTOFF) : 7306                   
REMARK   3   TOTAL NUMBER OF REFLECTIONS   (NO CUTOFF) : 72263                  
REMARK   3                                                                      
REMARK   3  FIT/AGREEMENT OF MODEL FOR DATA WITH F>4SIG(F).                     
REMARK   3   R VALUE   (WORKING + TEST SET, F>4SIG(F)) : 0.170                  
REMARK   3   R VALUE          (WORKING SET, F>4SIG(F)) : 0.162                  
REMARK   3   FREE R VALUE                  (F>4SIG(F)) : 0.242                  
REMARK   3   FREE R VALUE TEST SET SIZE (%, F>4SIG(F)) : 10.000                 
REMARK   3   FREE R VALUE TEST SET COUNT   (F>4SIG(F)) : 5069                   
REMARK   3   TOTAL NUMBER OF REFLECTIONS   (F>4SIG(F)) : 50478                  
REMARK   3                                                                      
REMARK   3  NUMBER OF NON-HYDROGEN ATOMS USED IN REFINEMENT.                    
REMARK   3   PROTEIN ATOMS      : 3657                                          
REMARK   3   NUCLEIC ACID ATOMS : 0                                             
REMARK   3   HETEROGEN ATOMS    : 2                                             
REMARK   3   SOLVENT ATOMS      : 424                                           
REMARK   3                                                                      
REMARK   3  MODEL REFINEMENT.                                                   
REMARK   3   OCCUPANCY SUM OF NON-HYDROGEN ATOMS      : 4082.40                 
REMARK   3   OCCUPANCY SUM OF HYDROGEN ATOMS          : 0.00                    
REMARK   3   NUMBER OF DISCRETELY DISORDERED RESIDUES : 0                       
REMARK   3   NUMBER OF LEAST-SQUARES PARAMETERS       : 36750                   
REMARK   3   NUMBER OF RESTRAINTS                     : 45026                   
REMARK   3                                                                      
REMARK   3  RMS DEVIATIONS FROM RESTRAINT TARGET VALUES.                        
REMARK   3   BOND LENGTHS                         (A) : 0.008                   
REMARK   3   ANGLE DISTANCES                      (A) : 0.025                   
REMARK   3   SIMILAR DISTANCES (NO TARGET VALUES) (A) : 0.000                   
REMARK   3   DISTANCES FROM RESTRAINT PLANES      (A) : 0.028                   
REMARK   3   ZERO CHIRAL VOLUMES               (A**3) : 0.035                   
REMARK   3   NON-ZERO CHIRAL VOLUMES           (A**3) : 0.048                   
REMARK   3   ANTI-BUMPING DISTANCE RESTRAINTS     (A) : 0.014                   
REMARK   3   RIGID-BOND ADP COMPONENTS         (A**2) : 0.007                   
REMARK   3   SIMILAR ADP COMPONENTS            (A**2) : 0.058                   
REMARK   3   APPROXIMATELY ISOTROPIC ADPS      (A**2) : 0.086                   
REMARK   3                                                                      
REMARK   3  BULK SOLVENT MODELING.                                              
REMARK   3   METHOD USED: NULL                                                  
REMARK   3                                                                      
REMARK   3  STEREOCHEMISTRY TARGET VALUES : ENGH AND HUBER                      
REMARK   3   SPECIAL CASE: NULL                                                 
REMARK   3                                                                      
REMARK   3  OTHER REFINEMENT REMARKS: ANISOTROPIC REFINEMENT REDUCED FREE       
REMARK   3  R (NO CUTOFF) BY 0.07 (7%)                                          
REMARK   4                                                                      
REMARK   4 1A8D COMPLIES WITH FORMAT V. 3.15, 01-DEC-08                         
REMARK 100                                                                      
REMARK 100 THIS ENTRY HAS BEEN PROCESSED BY BNL.                                
REMARK 200                                                                      
REMARK 200 EXPERIMENTAL DETAILS                                                 
REMARK 200  EXPERIMENT TYPE                : X-RAY DIFFRACTION                  
REMARK 200  DATE OF DATA COLLECTION        : DEC-97                             
REMARK 200  TEMPERATURE           (KELVIN) : 120                                
REMARK 200  PH                             : 6.0-7.0                            
REMARK 200  NUMBER OF CRYSTALS USED        : 1                                  
REMARK 200                                                                      
REMARK 200  SYNCHROTRON              (Y/N) : Y                                  
REMARK 200  RADIATION SOURCE               : SSRL                               
REMARK 200  BEAMLINE                       : BL1-5                              
REMARK 200  X-RAY GENERATOR MODEL          : NULL                               
REMARK 200  MONOCHROMATIC OR LAUE    (M/L) : M                                  
REMARK 200  WAVELENGTH OR RANGE        (A) : 1.0396                             
REMARK 200  MONOCHROMATOR                  : DOUBLE CRYSTAL SI(111)             
REMARK 200  OPTICS                         : SLITS                              
REMARK 200                                                                      
REMARK 200  DETECTOR TYPE                  : CCD                                
REMARK 200  DETECTOR MANUFACTURER          : ADSC QUANTUM                       
REMARK 200  INTENSITY-INTEGRATION SOFTWARE : MOSFLM                             
REMARK 200  DATA SCALING SOFTWARE          : CCP4 (SCALA)                       
REMARK 200                                                                      
REMARK 200  NUMBER OF UNIQUE REFLECTIONS   : 72263                              
REMARK 200  RESOLUTION RANGE HIGH      (A) : 1.570                              
REMARK 200  RESOLUTION RANGE LOW       (A) : NULL                               
REMARK 200  REJECTION CRITERIA  (SIGMA(I)) : NULL                               
REMARK 200                                                                      
REMARK 200 OVERALL.                                                             
REMARK 200  COMPLETENESS FOR RANGE     (%) : 96.6                               
REMARK 200  DATA REDUNDANCY                : 4.100                              
REMARK 200  R MERGE                    (I) : 0.05690                            
REMARK 200  R SYM                      (I) : NULL                               
REMARK 200  <I/SIGMA(I)> FOR THE DATA SET  : 9.6000                             
REMARK 200                                                                      
REMARK 200 IN THE HIGHEST RESOLUTION SHELL.                                     
REMARK 200  HIGHEST RESOLUTION SHELL, RANGE HIGH (A) : 1.57                     
REMARK 200  HIGHEST RESOLUTION SHELL, RANGE LOW  (A) : 1.60                     
REMARK 200  COMPLETENESS FOR SHELL     (%) : 90.3                               
REMARK 200  DATA REDUNDANCY IN SHELL       : 2.80                               
REMARK 200  R MERGE FOR SHELL          (I) : 0.34500                            
REMARK 200  R SYM FOR SHELL            (I) : NULL                               
REMARK 200  <I/SIGMA(I)> FOR SHELL         : 2.050                              
REMARK 200                                                                      
REMARK 200 DIFFRACTION PROTOCOL: NULL                                           
REMARK 200 METHOD USED TO DETERMINE THE STRUCTURE: COMBINED MIR (SIRAS)         
REMARK 200  AND MAD INITIAL REFINEMENT WITH REFMAC AND X-PLOR. FINAL            
REMARK 200  REFINEMENT WITH SHELXL.                                             
REMARK 200 SOFTWARE USED: SHELXL-97, SOLVE                                      
REMARK 200 STARTING MODEL: NULL                                                 
REMARK 200                                                                      
REMARK 200 REMARK: NULL                                                         
REMARK 280                                                                      
REMARK 280 CRYSTAL                                                              
REMARK 280 SOLVENT CONTENT, VS   (%): 44.40                                     
REMARK 280 MATTHEWS COEFFICIENT, VM (ANGSTROMS**3/DA): 2.21                     
REMARK 280                                                                      
REMARK 280 CRYSTALLIZATION CONDITIONS: 9% (W/V) 1M AMMONIUM PHOSPHATE, PH       
REMARK 280  6.0, AND 92% OF A 10% (W/V) SOLUTION OF PEG 6000 IN 50MM HEPES      
REMARK 280  (PH 7.0). LARGE CRYSTALS (0.2 X 0.2 X 0.5 MM) WERE GROWN BY         
REMARK 280  FIBER SEEDING, USING CRUSHED INITIAL CRYSTALS AS SEEDS., FIBER      
REMARK 280  SEEDING USING CRYSHED INITIAL CRYSTALS AS SEEDS                     
REMARK 290                                                                      
REMARK 290 CRYSTALLOGRAPHIC SYMMETRY                                            
REMARK 290 SYMMETRY OPERATORS FOR SPACE GROUP: P 21 21 21                       
REMARK 290                                                                      
REMARK 290      SYMOP   SYMMETRY                                                
REMARK 290     NNNMMM   OPERATOR                                                
REMARK 290       1555   X,Y,Z                                                   
REMARK 290       2555   -X+1/2,-Y,Z+1/2                                         
REMARK 290       3555   -X,Y+1/2,-Z+1/2                                         
REMARK 290       4555   X+1/2,-Y+1/2,-Z                                         
REMARK 290                                                                      
REMARK 290     WHERE NNN -> OPERATOR NUMBER                                     
REMARK 290           MMM -> TRANSLATION VECTOR                                  
REMARK 290                                                                      
REMARK 290 CRYSTALLOGRAPHIC SYMMETRY TRANSFORMATIONS                            
REMARK 290 THE FOLLOWING TRANSFORMATIONS OPERATE ON THE ATOM/HETATM             
REMARK 290 RECORDS IN THIS ENTRY TO PRODUCE CRYSTALLOGRAPHICALLY                
REMARK 290 RELATED MOLECULES.                                                   
REMARK 290   SMTRY1   1  1.000000  0.000000  0.000000        0.00000            
REMARK 290   SMTRY2   1  0.000000  1.000000  0.000000        0.00000            
REMARK 290   SMTRY3   1  0.000000  0.000000  1.000000        0.00000            
REMARK 290   SMTRY1   2 -1.000000  0.000000  0.000000       35.59000            
REMARK 290   SMTRY2   2  0.000000 -1.000000  0.000000        0.00000            
REMARK 290   SMTRY3   2  0.000000  0.000000  1.000000       46.90500            
REMARK 290   SMTRY1   3 -1.000000  0.000000  0.000000        0.00000            
REMARK 290   SMTRY2   3  0.000000  1.000000  0.000000       39.69000            
REMARK 290   SMTRY3   3  0.000000  0.000000 -1.000000       46.90500            
REMARK 290   SMTRY1   4  1.000000  0.000000  0.000000       35.59000            
REMARK 290   SMTRY2   4  0.000000 -1.000000  0.000000       39.69000            
REMARK 290   SMTRY3   4  0.000000  0.000000 -1.000000        0.00000            
REMARK 290                                                                      
REMARK 290 REMARK: NULL                                                         
REMARK 300                                                                      
REMARK 300 BIOMOLECULE: 1                                                       
REMARK 300 SEE REMARK 350 FOR THE AUTHOR PROVIDED AND/OR PROGRAM                
REMARK 300 GENERATED ASSEMBLY INFORMATION FOR THE STRUCTURE IN                  
REMARK 300 THIS ENTRY. THE REMARK MAY ALSO PROVIDE INFORMATION ON               
REMARK 300 BURIED SURFACE AREA.                                                 
REMARK 350                                                                      
REMARK 350 COORDINATES FOR A COMPLETE MULTIMER REPRESENTING THE KNOWN           
REMARK 350 BIOLOGICALLY SIGNIFICANT OLIGOMERIZATION STATE OF THE                
REMARK 350 MOLECULE CAN BE GENERATED BY APPLYING BIOMT TRANSFORMATIONS          
REMARK 350 GIVEN BELOW.  BOTH NON-CRYSTALLOGRAPHIC AND                          
REMARK 350 CRYSTALLOGRAPHIC OPERATIONS ARE GIVEN.                               
REMARK 350                                                                      
REMARK 350 BIOMOLECULE: 1                                                       
REMARK 350 AUTHOR DETERMINED BIOLOGICAL UNIT: MONOMERIC                         
REMARK 350 APPLY THE FOLLOWING TO CHAINS: A                                     
REMARK 350   BIOMT1   1  1.000000  0.000000  0.000000        0.00000            
REMARK 350   BIOMT2   1  0.000000  1.000000  0.000000        0.00000            
REMARK 350   BIOMT3   1  0.000000  0.000000  1.000000        0.00000            
REMARK 500                                                                      
REMARK 500 GEOMETRY AND STEREOCHEMISTRY                                         
REMARK 500 SUBTOPIC: COVALENT BOND ANGLES                                       
REMARK 500                                                                      
REMARK 500 THE STEREOCHEMICAL PARAMETERS OF THE FOLLOWING RESIDUES              
REMARK 500 HAVE VALUES WHICH DEVIATE FROM EXPECTED VALUES BY MORE               
REMARK 500 THAN 6*RMSD (M=MODEL NUMBER; RES=RESIDUE NAME; C=CHAIN               
REMARK 500 IDENTIFIER; SSEQ=SEQUENCE NUMBER; I=INSERTION CODE).                 
REMARK 500                                                                      
REMARK 500 STANDARD TABLE:                                                      
REMARK 500 FORMAT: (10X,I3,1X,A3,1X,A1,I4,A1,3(1X,A4,2X),12X,F5.1)              
REMARK 500                                                                      
REMARK 500 EXPECTED VALUES PROTEIN: ENGH AND HUBER, 1999                        
REMARK 500 EXPECTED VALUES NUCLEIC ACID: CLOWNEY ET AL 1996                     
REMARK 500                                                                      
REMARK 500  M RES CSSEQI ATM1   ATM2   ATM3                                     
REMARK 500    LYS A   2   C   -  N   -  CA  ANGL. DEV. =  28.9 DEGREES          
REMARK 500    ARG A 154   CD  -  NE  -  CZ  ANGL. DEV. =  13.0 DEGREES          
REMARK 500    ARG A 260   NE  -  CZ  -  NH2 ANGL. DEV. =  -4.5 DEGREES          
REMARK 500    ASN A 320   C   -  N   -  CA  ANGL. DEV. =  26.3 DEGREES          
REMARK 500    TYR A 366   CB  -  CG  -  CD2 ANGL. DEV. =  -4.9 DEGREES          
REMARK 500                                                                      
REMARK 500 REMARK: NULL                                                         
REMARK 500                                                                      
REMARK 500 GEOMETRY AND STEREOCHEMISTRY                                         
REMARK 500 SUBTOPIC: TORSION ANGLES                                             
REMARK 500                                                                      
REMARK 500 TORSION ANGLES OUTSIDE THE EXPECTED RAMACHANDRAN REGIONS:            
REMARK 500 (M=MODEL NUMBER; RES=RESIDUE NAME; C=CHAIN IDENTIFIER;               
REMARK 500 SSEQ=SEQUENCE NUMBER; I=INSERTION CODE).                             
REMARK 500                                                                      
REMARK 500 STANDARD TABLE:                                                      
REMARK 500 FORMAT:(10X,I3,1X,A3,1X,A1,I4,A1,4X,F7.2,3X,F7.2)                    
REMARK 500                                                                      
REMARK 500 EXPECTED VALUES: GJ KLEYWEGT AND TA JONES (1996). PHI/PSI-           
REMARK 500 CHOLOGY: RAMACHANDRAN REVISITED. STRUCTURE 4, 1395 - 1400            
REMARK 500                                                                      
REMARK 500  M RES CSSEQI        PSI       PHI                                   
REMARK 500    LYS A   2      117.56     83.15                                   
REMARK 500    ASP A   9      -53.18    110.50                                   
REMARK 500    ASN A  10       97.27    -68.82                                   
REMARK 500    GLU A  12      -75.94   -111.65                                   
REMARK 500    ASN A  56       72.62   -161.98                                   
REMARK 500    LEU A 122        4.38     80.36                                   
REMARK 500    SER A 123       -1.08     92.17                                   
REMARK 500    LEU A 164       54.01   -110.60                                   
REMARK 500    ASN A 166        8.53     84.19                                   
REMARK 500    SER A 179      -98.88   -151.82                                   
REMARK 500    ARG A 213       31.05     75.49                                   
REMARK 500    THR A 283       -4.54     81.62                                   
REMARK 500    ASP A 284     -168.31   -114.66                                   
REMARK 500    TYR A 303      148.43   -175.04                                   
REMARK 500    ASN A 320       74.93     76.28                                   
REMARK 500    GLU A 322     -115.69     33.92                                   
REMARK 500    LEU A 358      -29.74   -143.59                                   
REMARK 500    ASN A 367       38.95   -151.18                                   
REMARK 500    ASP A 396     -157.77    -76.84                                   
REMARK 500    HIS A 430       31.32   -142.85                                   
REMARK 500                                                                      
REMARK 500 REMARK: NULL                                                         
REMARK 525                                                                      
REMARK 525 SOLVENT                                                              
REMARK 525                                                                      
REMARK 525 THE SOLVENT MOLECULES HAVE CHAIN IDENTIFIERS THAT                    
REMARK 525 INDICATE THE POLYMER CHAIN WITH WHICH THEY ARE MOST                  
REMARK 525 CLOSELY ASSOCIATED. THE REMARK LISTS ALL THE SOLVENT                 
REMARK 525 MOLECULES WHICH ARE MORE THAN 5A AWAY FROM THE                       
REMARK 525 NEAREST POLYMER CHAIN (M = MODEL NUMBER;                             
REMARK 525 RES=RESIDUE NAME; C=CHAIN IDENTIFIER; SSEQ=SEQUENCE                  
REMARK 525 NUMBER; I=INSERTION CODE):                                           
REMARK 525                                                                      
REMARK 525  M RES CSSEQI                                                        
REMARK 525    HOH A1395        DISTANCE =  5.10 ANGSTROMS                       
REMARK 525    HOH A1397        DISTANCE =  5.93 ANGSTROMS                       
REMARK 525    HOH A1417        DISTANCE =  5.46 ANGSTROMS                       
REMARK 800                                                                      
REMARK 800 SITE                                                                 
REMARK 800 SITE_IDENTIFIER: AC1                                                 
REMARK 800 EVIDENCE_CODE: SOFTWARE                                              
REMARK 800 SITE_DESCRIPTION: BINDING SITE FOR RESIDUE AU A 501                  
REMARK 800 SITE_IDENTIFIER: AC2                                                 
REMARK 800 EVIDENCE_CODE: SOFTWARE                                              
REMARK 800 SITE_DESCRIPTION: BINDING SITE FOR RESIDUE AU A 502                  
DBREF  1A8D A    2   452  UNP    P04958   TETX_CLOTE     864   1314             
SEQRES   1 A  452  MET LYS ASN LEU ASP CYS TRP VAL ASP ASN GLU GLU ASP          
SEQRES   2 A  452  ILE ASP VAL ILE LEU LYS LYS SER THR ILE LEU ASN LEU          
SEQRES   3 A  452  ASP ILE ASN ASN ASP ILE ILE SER ASP ILE SER GLY PHE          
SEQRES   4 A  452  ASN SER SER VAL ILE THR TYR PRO ASP ALA GLN LEU VAL          
SEQRES   5 A  452  PRO GLY ILE ASN GLY LYS ALA ILE HIS LEU VAL ASN ASN          
SEQRES   6 A  452  GLU SER SER GLU VAL ILE VAL HIS LYS ALA MET ASP ILE          
SEQRES   7 A  452  GLU TYR ASN ASP MET PHE ASN ASN PHE THR VAL SER PHE          
SEQRES   8 A  452  TRP LEU ARG VAL PRO LYS VAL SER ALA SER HIS LEU GLU          
SEQRES   9 A  452  GLN TYR GLY THR ASN GLU TYR SER ILE ILE SER SER MET          
SEQRES  10 A  452  LYS LYS HIS SER LEU SER ILE GLY SER GLY TRP SER VAL          
SEQRES  11 A  452  SER LEU LYS GLY ASN ASN LEU ILE TRP THR LEU LYS ASP          
SEQRES  12 A  452  SER ALA GLY GLU VAL ARG GLN ILE THR PHE ARG ASP LEU          
SEQRES  13 A  452  PRO ASP LYS PHE ASN ALA TYR LEU ALA ASN LYS TRP VAL          
SEQRES  14 A  452  PHE ILE THR ILE THR ASN ASP ARG LEU SER SER ALA ASN          
SEQRES  15 A  452  LEU TYR ILE ASN GLY VAL LEU MET GLY SER ALA GLU ILE          
SEQRES  16 A  452  THR GLY LEU GLY ALA ILE ARG GLU ASP ASN ASN ILE THR          
SEQRES  17 A  452  LEU LYS LEU ASP ARG CYS ASN ASN ASN ASN GLN TYR VAL          
SEQRES  18 A  452  SER ILE ASP LYS PHE ARG ILE PHE CYS LYS ALA LEU ASN          
SEQRES  19 A  452  PRO LYS GLU ILE GLU LYS LEU TYR THR SER TYR LEU SER          
SEQRES  20 A  452  ILE THR PHE LEU ARG ASP PHE TRP GLY ASN PRO LEU ARG          
SEQRES  21 A  452  TYR ASP THR GLU TYR TYR LEU ILE PRO VAL ALA SER SER          
SEQRES  22 A  452  SER LYS ASP VAL GLN LEU LYS ASN ILE THR ASP TYR MET          
SEQRES  23 A  452  TYR LEU THR ASN ALA PRO SER TYR THR ASN GLY LYS LEU          
SEQRES  24 A  452  ASN ILE TYR TYR ARG ARG LEU TYR ASN GLY LEU LYS PHE          
SEQRES  25 A  452  ILE ILE LYS ARG TYR THR PRO ASN ASN GLU ILE ASP SER          
SEQRES  26 A  452  PHE VAL LYS SER GLY ASP PHE ILE LYS LEU TYR VAL SER          
SEQRES  27 A  452  TYR ASN ASN ASN GLU HIS ILE VAL GLY TYR PRO LYS ASP          
SEQRES  28 A  452  GLY ASN ALA PHE ASN ASN LEU ASP ARG ILE LEU ARG VAL          
SEQRES  29 A  452  GLY TYR ASN ALA PRO GLY ILE PRO LEU TYR LYS LYS MET          
SEQRES  30 A  452  GLU ALA VAL LYS LEU ARG ASP LEU LYS THR TYR SER VAL          
SEQRES  31 A  452  GLN LEU LYS LEU TYR ASP ASP LYS ASN ALA SER LEU GLY          
SEQRES  32 A  452  LEU VAL GLY THR HIS ASN GLY GLN ILE GLY ASN ASP PRO          
SEQRES  33 A  452  ASN ARG ASP ILE LEU ILE ALA SER ASN TRP TYR PHE ASN          
SEQRES  34 A  452  HIS LEU LYS ASP LYS ILE LEU GLY CYS ASP TRP TYR PHE          
SEQRES  35 A  452  VAL PRO THR ASP GLU GLY TRP THR ASN ASP                      
HET     AU  A 501       1                                                       
HET     AU  A 502       1                                                       
HETNAM      AU GOLD ION                                                         
FORMUL   2   AU    2(AU 1+)                                                     
FORMUL   4  HOH   *424(H2 O)                                                    
HELIX    1   1 ILE A   14  LYS A   20  1                                   7    
HELIX    2   2 MET A   76  ILE A   78  5                                   3    
HELIX    3   3 ALA A  100  TYR A  106  1                                   7    
HELIX    4   4 PRO A  235  TYR A  245  1                                  11    
HELIX    5   5 VAL A  270  SER A  272  5                                   3    
HELIX    6   6 PHE A  355  ASN A  357  5                                   3    
HELIX    7   7 ASN A  425  HIS A  430  5                                   6    
SHEET    1   A 2 LEU A  26  ASN A  29  0                                        
SHEET    2   A 2 ILE A  32  ASP A  35 -1  N  SER A  34   O  ASP A  27           
SHEET    1   B 3 SER A  42  THR A  45  0                                        
SHEET    2   B 3 VAL A  70  HIS A  73 -1  N  HIS A  73   O  SER A  42           
SHEET    3   B 3 ASN A 206  LEU A 209 -1  N  LEU A 209   O  VAL A  70           
SHEET    1   C 7 GLN A  50  GLY A  54  0                                        
SHEET    2   C 7 GLY A  57  VAL A  63 -1  N  HIS A  61   O  GLN A  50           
SHEET    3   C 7 TYR A 220  ASP A 224 -1  N  ILE A 223   O  ILE A  60           
SHEET    4   C 7 PHE A  87  VAL A  95 -1  N  ARG A  94   O  SER A 222           
SHEET    5   C 7 VAL A 169  ASN A 175 -1  N  ASN A 175   O  PHE A  87           
SHEET    6   C 7 SER A 180  ILE A 185 -1  N  TYR A 184   O  THR A 172           
SHEET    7   C 7 VAL A 188  GLU A 194 -1  N  ALA A 193   O  ALA A 181           
SHEET    1   D 3 THR A  88  SER A  90  0                                        
SHEET    2   D 3 ARG A 227  PHE A 229 -1  N  PHE A 229   O  THR A  88           
SHEET    3   D 3 THR A  22  ASN A  25 -1  N  LEU A  24   O  ILE A 228           
SHEET    1   E 4 VAL A 148  ARG A 154  0                                        
SHEET    2   E 4 ASN A 136  LYS A 142 -1  N  LEU A 141   O  ARG A 149           
SHEET    3   E 4 GLY A 127  LYS A 133 -1  N  LYS A 133   O  ASN A 136           
SHEET    4   E 4 GLU A 110  SER A 115 -1  N  ILE A 114   O  VAL A 130           
SHEET    1   F 8 TRP A 440  VAL A 443  0                                        
SHEET    2   F 8 GLU A 264  PRO A 269 -1  N  ILE A 268   O  TYR A 441           
SHEET    3   F 8 LYS A 311  ARG A 316 -1  N  PHE A 312   O  TYR A 265           
SHEET    4   F 8 ASP A 331  SER A 338 -1  N  SER A 338   O  LYS A 311           
SHEET    5   F 8 LYS A 376  VAL A 380 -1  N  ALA A 379   O  ASP A 331           
SHEET    6   F 8 GLN A 391  TYR A 395 -1  N  TYR A 395   O  LYS A 376           
SHEET    7   F 8 SER A 401  GLY A 410 -1  N  GLY A 403   O  LEU A 394           
SHEET    8   F 8 ARG A 418  SER A 424 -1  N  SER A 424   O  LEU A 404           
SHEET    1   G 2 LYS A 275  LEU A 279  0                                        
SHEET    2   G 2 MET A 286  ASN A 290 -1  N  THR A 289   O  ASP A 276           
SHEET    1   H 2 SER A 293  ASN A 296  0                                        
SHEET    2   H 2 ILE A 301  ARG A 304 -1  N  TYR A 303   O  TYR A 294           
SHEET    1   I 2 TYR A 336  TYR A 339  0                                        
SHEET    2   I 2 ASN A 342  ILE A 345 -1  N  HIS A 344   O  VAL A 337           
SSBOND   1 CYS A    6    CYS A  230                          1555   1555  2.07  
LINK        AU    AU A 501                 SG  CYS A 214     1555   1555  2.36  
LINK        AU    AU A 502                 SG  CYS A 438     1555   1555  2.01  
CISPEP   1 MET A    1    LYS A    2          0       -21.26                     
SITE     1 AC1  3 TYR A 111  CYS A 214  HOH A1158                               
SITE     1 AC2  4 ARG A 383  LEU A 436  CYS A 438  ASP A 439                    
CRYST1   71.180   79.380   93.810  90.00  90.00  90.00 P 21 21 21    4          
ORIGX1      1.000000  0.000000  0.000000        0.00000                         
ORIGX2      0.000000  1.000000  0.000000        0.00000                         
ORIGX3      0.000000  0.000000  1.000000        0.00000                         
SCALE1      0.014049  0.000000  0.000000        0.00000                         
SCALE2      0.000000  0.012598  0.000000        0.00000                         
SCALE3      0.000000  0.000000  0.010660        0.00000                         
ATOM      1  N   MET A   1     114.919  64.143  36.518  1.00 83.28           N  
ANISOU    1  N   MET A   1    13020   9825   8797   1896   -851  -2809       N  
ATOM      2  CA  MET A   1     113.889  65.159  36.384  1.00 79.83           C  
ANISOU    2  CA  MET A   1    11296   8953  10084    657  -1328  -3253       C  
ATOM      3  C   MET A   1     113.985  65.892  35.045  1.00 73.17           C  
ANISOU    3  C   MET A   1     9180   7756  10867   -200  -1586  -2949       C  
ATOM      4  O   MET A   1     114.355  67.087  35.080  1.00 68.53           O  
ANISOU    4  O   MET A   1     7574   7056  11407   1259    200  -4646       O  
ATOM      5  CB  MET A   1     113.984  66.193  37.512  1.00 85.41           C  
ANISOU    5  CB  MET A   1    11700   9636  11117    638  -1263  -4139       C  
ATOM      6  CG  MET A   1     115.403  66.388  38.044  1.00 90.89           C  
ANISOU    6  CG  MET A   1    11778  10494  12262   -216  -1381  -4784       C  
ATOM      7  SD  MET A   1     115.815  65.147  39.292  1.00156.95           S  
ANISOU    7  SD  MET A   1    19929  20000  19703  -2341  -9720   2362       S  
ATOM      8  CE  MET A   1     117.354  64.451  38.599  1.00138.04           C  
ANISOU    8  CE  MET A   1    20000  12450  20000   2241  -9999  -5112       C  
ATOM      9  N   LYS A   2     113.671  65.253  33.972  1.00 64.09           N  
ANISOU    9  N   LYS A   2     6948   7018  10384  -1796  -2223  -1506       N  
ATOM     10  CA  LYS A   2     113.476  64.029  33.267  1.00 52.78           C  
ANISOU   10  CA  LYS A   2     5203   6239   8613  -1717  -2443   -280       C  
ATOM     11  C   LYS A   2     112.111  63.351  33.467  1.00 49.85           C  
ANISOU   11  C   LYS A   2     4989   6327   7627  -1198  -1660    174       C  
ATOM     12  O   LYS A   2     111.729  62.927  34.558  1.00 50.78           O  
ANISOU   12  O   LYS A   2     6113   5536   7646    126  -1206    302       O  
ATOM     13  CB  LYS A   2     114.561  63.004  33.629  1.00 51.12           C  
ANISOU   13  CB  LYS A   2     4881   6727   7815  -1825  -1999    633       C  
ATOM     14  CG  LYS A   2     115.282  62.459  32.409  1.00 54.67           C  
ANISOU   14  CG  LYS A   2     5564   6598   8610  -1585  -1342    477       C  
ATOM     15  CD  LYS A   2     115.952  61.130  32.740  1.00 58.56           C  
ANISOU   15  CD  LYS A   2     5847   6576   9828  -1580  -1438    603       C  
ATOM     16  CE  LYS A   2     116.741  60.616  31.541  1.00 62.21           C  
ANISOU   16  CE  LYS A   2     5925   6915  10796  -1219   -963    327       C  
ATOM     17  NZ  LYS A   2     117.926  61.495  31.287  1.00 60.08           N  
ANISOU   17  NZ  LYS A   2     5348   6244  11234   -671   -919   -661       N  
ATOM     18  N   ASN A   3     111.409  63.252  32.347  1.00 41.33           N  
ANISOU   18  N   ASN A   3     3331   5019   7354   -467   -870   -501       N  
ATOM     19  CA  ASN A   3     110.048  62.713  32.254  1.00 34.04           C  
ANISOU   19  CA  ASN A   3     3279   3083   6574   -182     40   -617       C  
ATOM     20  C   ASN A   3     109.844  62.280  30.810  1.00 27.44           C  
ANISOU   20  C   ASN A   3     2060   2084   6280    110    257    -83       C  
ATOM     21  O   ASN A   3     109.837  63.152  29.951  1.00 28.74           O  
ANISOU   21  O   ASN A   3     2473   1680   6765   -268    324    -39       O  
ATOM     22  CB  ASN A   3     109.046  63.757  32.711  1.00 38.36           C  
ANISOU   22  CB  ASN A   3     4047   3679   6848     43    388  -1234       C  
ATOM     23  CG  ASN A   3     107.608  63.598  32.291  1.00 39.69           C  
ANISOU   23  CG  ASN A   3     3917   4160   7003    867    277  -1155       C  
ATOM     24  OD1 ASN A   3     107.192  62.676  31.596  1.00 42.07           O  
ANISOU   24  OD1 ASN A   3     3205   4248   8530   1602   -799  -1637       O  
ATOM     25  ND2 ASN A   3     106.770  64.536  32.717  1.00 42.34           N  
ANISOU   25  ND2 ASN A   3     4273   4630   7186    557   1592  -1431       N  
ATOM     26  N   LEU A   4     109.704  60.963  30.561  1.00 26.55           N  
ANISOU   26  N   LEU A   4     2302   1982   5802   -276   -173    394       N  
ATOM     27  CA  LEU A   4     109.620  60.567  29.161  1.00 26.62           C  
ANISOU   27  CA  LEU A   4     2311   1907   5897    193   -506    263       C  
ATOM     28  C   LEU A   4     108.181  60.408  28.663  1.00 28.35           C  
ANISOU   28  C   LEU A   4     2015   2984   5772    192    -18   -180       C  
ATOM     29  O   LEU A   4     107.929  59.727  27.646  1.00 23.70           O  
ANISOU   29  O   LEU A   4     1400   2147   5458    105    179    315       O  
ATOM     30  CB  LEU A   4     110.376  59.257  28.911  1.00 31.33           C  
ANISOU   30  CB  LEU A   4     2919   2594   6390    937     12    335       C  
ATOM     31  CG  LEU A   4     111.866  59.274  29.278  1.00 30.44           C  
ANISOU   31  CG  LEU A   4     2749   2286   6532    742    365    397       C  
ATOM     32  CD1 LEU A   4     112.541  57.978  28.863  1.00 31.47           C  
ANISOU   32  CD1 LEU A   4     3038   2223   6697    949  -1932   -593       C  
ATOM     33  CD2 LEU A   4     112.560  60.484  28.654  1.00 29.76           C  
ANISOU   33  CD2 LEU A   4     3442   2385   5479    685    722    233       C  
ATOM     34  N   ASP A   5     107.272  61.065  29.372  1.00 29.02           N  
ANISOU   34  N   ASP A   5     2279   2371   6378   -302    539   -400       N  
ATOM     35  CA  ASP A   5     105.903  61.196  28.876  1.00 27.90           C  
ANISOU   35  CA  ASP A   5     2167   2473   5961     -9    864    -35       C  
ATOM     36  C   ASP A   5     105.823  62.246  27.772  1.00 32.28           C  
ANISOU   36  C   ASP A   5     3184   3110   5970   -300    704    272       C  
ATOM     37  O   ASP A   5     106.544  63.253  27.797  1.00 30.07           O  
ANISOU   37  O   ASP A   5     2544   2991   5892     18    278    686       O  
ATOM     38  CB  ASP A   5     104.944  61.589  30.003  1.00 27.73           C  
ANISOU   38  CB  ASP A   5     2615   2284   5636    269    659   -231       C  
ATOM     39  CG  ASP A   5     104.509  60.438  30.898  1.00 27.41           C  
ANISOU   39  CG  ASP A   5     2446   2891   5077   -726    317   -430       C  
ATOM     40  OD1 ASP A   5     104.535  59.280  30.418  1.00 25.19           O  
ANISOU   40  OD1 ASP A   5     2356   2454   4760    167    259    148       O  
ATOM     41  OD2 ASP A   5     104.141  60.730  32.071  1.00 26.91           O  
ANISOU   41  OD2 ASP A   5     2060   3278   4886   -412   -156   -508       O  
ATOM     42  N   CYS A   6     104.960  62.077  26.768  1.00 32.72           N  
ANISOU   42  N   CYS A   6     2806   3338   6289   -768    656    763       N  
ATOM     43  CA  CYS A   6     104.861  63.136  25.762  1.00 35.05           C  
ANISOU   43  CA  CYS A   6     3131   3824   6362  -1084    558   1084       C  
ATOM     44  C   CYS A   6     104.275  64.409  26.377  1.00 40.67           C  
ANISOU   44  C   CYS A   6     4160   3742   7549   -218   -160   1196       C  
ATOM     45  O   CYS A   6     103.400  64.305  27.234  1.00 38.25           O  
ANISOU   45  O   CYS A   6     3102   2640   8791   -554    -11   -150       O  
ATOM     46  CB  CYS A   6     103.995  62.717  24.582  1.00 39.61           C  
ANISOU   46  CB  CYS A   6     3541   4568   6941  -1178    -84   1329       C  
ATOM     47  SG  CYS A   6     102.322  62.174  25.083  1.00 31.52           S  
ANISOU   47  SG  CYS A   6     2898   2448   6631      5     73    375       S  
ATOM     48  N   TRP A   7     104.767  65.569  25.946  1.00 46.67           N  
ANISOU   48  N   TRP A   7     5756   3807   8171   -793    171   1091       N  
ATOM     49  CA  TRP A   7     104.379  66.836  26.542  1.00 56.45           C  
ANISOU   49  CA  TRP A   7     7584   3890   9976   -238   -563    578       C  
ATOM     50  C   TRP A   7     102.966  67.236  26.156  1.00 56.41           C  
ANISOU   50  C   TRP A   7     7802   3326  10304     25   -745    187       C  
ATOM     51  O   TRP A   7     102.634  67.300  24.970  1.00 64.40           O  
ANISOU   51  O   TRP A   7     9873   3984  10611   1523  -1051   2451       O  
ATOM     52  CB  TRP A   7     105.368  67.928  26.098  1.00 58.95           C  
ANISOU   52  CB  TRP A   7     8194   3689  10513   -698   -915    339       C  
ATOM     53  CG  TRP A   7     105.015  69.302  26.559  1.00 64.16           C  
ANISOU   53  CG  TRP A   7     9564   4013  10802   -609   -618   -122       C  
ATOM     54  CD1 TRP A   7     105.008  70.436  25.798  1.00 66.67           C  
ANISOU   54  CD1 TRP A   7    10375   4027  10929   1004   -434   -123       C  
ATOM     55  CD2 TRP A   7     104.620  69.696  27.879  1.00 70.05           C  
ANISOU   55  CD2 TRP A   7    10306   5419  10890    948   -394     33       C  
ATOM     56  NE1 TRP A   7     104.630  71.497  26.579  1.00 69.87           N  
ANISOU   56  NE1 TRP A   7    11087   4695  10765   1246   -564   -513       N  
ATOM     57  CE2 TRP A   7     104.385  71.082  27.857  1.00 71.76           C  
ANISOU   57  CE2 TRP A   7    11017   5452  10795   1161   -605   -363       C  
ATOM     58  CE3 TRP A   7     104.437  69.017  29.087  1.00 74.29           C  
ANISOU   58  CE3 TRP A   7    10893   6295  11040   1707    143    401       C  
ATOM     59  CZ2 TRP A   7     103.980  71.813  28.973  1.00 75.08           C  
ANISOU   59  CZ2 TRP A   7    11460   6208  10858   1887   -209   -228       C  
ATOM     60  CZ3 TRP A   7     104.034  69.746  30.195  1.00 77.55           C  
ANISOU   60  CZ3 TRP A   7    11638   6602  11227   1579    461    231       C  
ATOM     61  CH2 TRP A   7     103.807  71.129  30.141  1.00 77.56           C  
ANISOU   61  CH2 TRP A   7    11708   6557  11206   1563    327      3       C  
ATOM     62  N   VAL A   8     102.134  67.506  27.151  1.00 56.84           N  
ANISOU   62  N   VAL A   8     7266   2670  11659  -1621    109   -262       N  
ATOM     63  CA  VAL A   8     100.779  67.948  26.828  1.00 61.95           C  
ANISOU   63  CA  VAL A   8     7572   4132  11833   -868    237    140       C  
ATOM     64  C   VAL A   8     100.611  69.456  27.036  1.00 65.51           C  
ANISOU   64  C   VAL A   8     8507   4374  12011    -77   -983   -339       C  
ATOM     65  O   VAL A   8     100.250  70.174  26.100  1.00 77.87           O  
ANISOU   65  O   VAL A   8    11348   4723  13516    513  -2405    141       O  
ATOM     66  CB  VAL A   8      99.747  67.213  27.703  1.00 63.79           C  
ANISOU   66  CB  VAL A   8     7324   5209  11704     85   1143    134       C  
ATOM     67  CG1 VAL A   8      99.203  66.018  26.938  1.00 59.81           C  
ANISOU   67  CG1 VAL A   8     6628   4674  11425   -680   1002   1384       C  
ATOM     68  CG2 VAL A   8     100.387  66.815  29.035  1.00 56.17           C  
ANISOU   68  CG2 VAL A   8     8047   2336  10959   2385   1865  -1091       C  
ATOM     69  N   ASP A   9     100.885  69.842  28.264  1.00 72.65           N  
ANISOU   69  N   ASP A   9     9161   6034  12409     -3  -1062  -1285       N  
ATOM     70  CA  ASP A   9     100.753  71.128  28.904  1.00 75.21           C  
ANISOU   70  CA  ASP A   9     9841   6315  12419    334   -645  -1472       C  
ATOM     71  C   ASP A   9      99.621  71.021  29.929  1.00 79.92           C  
ANISOU   71  C   ASP A   9    10295   7458  12612   -488   -299  -1946       C  
ATOM     72  O   ASP A   9      99.781  71.332  31.106  1.00 88.75           O  
ANISOU   72  O   ASP A   9    10590  11404  11727  -1219   -785   -400       O  
ATOM     73  CB  ASP A   9     100.468  72.264  27.928  1.00 77.77           C  
ANISOU   73  CB  ASP A   9    10187   6154  13208    544   -592  -1231       C  
ATOM     74  CG  ASP A   9     101.272  73.520  28.200  1.00 79.56           C  
ANISOU   74  CG  ASP A   9     9908   6847  13472    -90  -1004   -595       C  
ATOM     75  OD1 ASP A   9     101.076  74.130  29.277  1.00 85.88           O  
ANISOU   75  OD1 ASP A   9    10972   7941  13717   -581  -2300  -1779       O  
ATOM     76  OD2 ASP A   9     102.088  73.922  27.336  1.00 81.79           O  
ANISOU   76  OD2 ASP A   9     7839   8847  14390    717  -2008   1587       O  
ATOM     77  N   ASN A  10      98.470  70.561  29.452  1.00 82.51           N  
ANISOU   77  N   ASN A  10    10828   7643  12878  -1498    -79  -1934       N  
ATOM     78  CA  ASN A  10      97.289  70.436  30.302  1.00 84.86           C  
ANISOU   78  CA  ASN A  10    11335   7674  13236  -2322    306  -2024       C  
ATOM     79  C   ASN A  10      97.514  69.327  31.325  1.00 85.65           C  
ANISOU   79  C   ASN A  10    11590   7307  13645  -2495    196  -2013       C  
ATOM     80  O   ASN A  10      97.328  68.155  31.004  1.00 89.64           O  
ANISOU   80  O   ASN A  10    11157   7792  15110  -5332    553  -1507       O  
ATOM     81  CB  ASN A  10      96.047  70.177  29.458  1.00 85.08           C  
ANISOU   81  CB  ASN A  10    11294   7774  13259  -2946    457  -1676       C  
ATOM     82  CG  ASN A  10      95.848  71.170  28.327  1.00 87.81           C  
ANISOU   82  CG  ASN A  10    11292   8613  13459  -2911    242  -1216       C  
ATOM     83  OD1 ASN A  10      94.807  71.826  28.224  1.00 93.10           O  
ANISOU   83  OD1 ASN A  10    11044   9313  15019  -2956    124   -280       O  
ATOM     84  ND2 ASN A  10      96.835  71.310  27.445  1.00 93.54           N  
ANISOU   84  ND2 ASN A  10    12745  10006  12787  -1753    955  -1135       N  
ATOM     85  N   GLU A  11      97.922  69.669  32.541  1.00 86.33           N  
ANISOU   85  N   GLU A  11    11427   8010  13366  -1665    346  -1984       N  
ATOM     86  CA  GLU A  11      98.213  68.657  33.550  1.00 84.97           C  
ANISOU   86  CA  GLU A  11    10845   7860  13578  -1333    773  -1935       C  
ATOM     87  C   GLU A  11      97.059  68.517  34.534  1.00 79.31           C  
ANISOU   87  C   GLU A  11    10536   7300  12297  -1086    182  -2905       C  
ATOM     88  O   GLU A  11      97.205  67.941  35.613  1.00 78.35           O  
ANISOU   88  O   GLU A  11     9598  10490   9683  -1933  -1338  -4774       O  
ATOM     89  CB  GLU A  11      99.506  68.995  34.300  1.00 86.02           C  
ANISOU   89  CB  GLU A  11    10791   8081  13812  -1466    664  -1453       C  
ATOM     90  CG  GLU A  11      99.411  70.243  35.167  1.00 86.47           C  
ANISOU   90  CG  GLU A  11    10841   8423  13591  -1636    411  -1689       C  
ATOM     91  CD  GLU A  11      99.998  70.054  36.551  1.00 87.68           C  
ANISOU   91  CD  GLU A  11    11001   8779  13536  -1653    617  -1285       C  
ATOM     92  OE1 GLU A  11      99.475  69.195  37.297  1.00 83.99           O  
ANISOU   92  OE1 GLU A  11    10356   8038  13516  -1637    577  -1859       O  
ATOM     93  OE2 GLU A  11     100.976  70.763  36.902  1.00 87.48           O  
ANISOU   93  OE2 GLU A  11    10540   9725  12972  -2178    313    441       O  
ATOM     94  N   GLU A  12      95.899  69.048  34.139  1.00 76.53           N  
ANISOU   94  N   GLU A  12    10783   6236  12059  -1069    -33  -3318       N  
ATOM     95  CA  GLU A  12      94.745  69.008  35.027  1.00 76.96           C  
ANISOU   95  CA  GLU A  12    10567   6957  11716   -463   -323  -2280       C  
ATOM     96  C   GLU A  12      93.638  68.090  34.525  1.00 72.73           C  
ANISOU   96  C   GLU A  12     9980   6267  11386     17   -503  -1569       C  
ATOM     97  O   GLU A  12      93.461  66.981  35.048  1.00 78.61           O  
ANISOU   97  O   GLU A  12    11342   8611   9917  -1865  -1068   -130       O  
ATOM     98  CB  GLU A  12      94.205  70.427  35.229  1.00 79.52           C  
ANISOU   98  CB  GLU A  12    10755   7255  12204   -430   -116  -3063       C  
ATOM     99  CG  GLU A  12      94.863  71.159  36.392  1.00 81.15           C  
ANISOU   99  CG  GLU A  12    10121   8269  12444   -575     51  -3500       C  
ATOM    100  CD  GLU A  12      96.319  71.493  36.134  1.00 84.16           C  
ANISOU  100  CD  GLU A  12     9663   9430  12885     59   -140  -3259       C  
ATOM    101  OE1 GLU A  12      96.587  72.486  35.395  1.00 88.55           O  
ANISOU  101  OE1 GLU A  12     8390  11441  13813    953   1172  -1820       O  
ATOM    102  OE2 GLU A  12      97.188  70.768  36.662  1.00 88.97           O  
ANISOU  102  OE2 GLU A  12    10543  10273  12987    975   -113  -3110       O  
ATOM    103  N   ASP A  13      92.885  68.537  33.523  1.00 65.95           N  
ANISOU  103  N   ASP A  13     9585   4251  11222   1172     69  -2308       N  
ATOM    104  CA  ASP A  13      91.689  67.794  33.140  1.00 64.89           C  
ANISOU  104  CA  ASP A  13     9490   3869  11296   1228   -395  -1204       C  
ATOM    105  C   ASP A  13      92.086  66.429  32.584  1.00 56.93           C  
ANISOU  105  C   ASP A  13     7603   3643  10385    784     15   -708       C  
ATOM    106  O   ASP A  13      92.751  66.348  31.547  1.00 52.00           O  
ANISOU  106  O   ASP A  13     6277   3031  10449  -2066   -260  -1580       O  
ATOM    107  CB  ASP A  13      90.830  68.533  32.114  1.00 68.92           C  
ANISOU  107  CB  ASP A  13    10178   3899  12111   1789   -676  -1072       C  
ATOM    108  CG  ASP A  13      89.381  68.081  32.167  1.00 74.33           C  
ANISOU  108  CG  ASP A  13    10189   5425  12626   1480  -1352   -573       C  
ATOM    109  OD1 ASP A  13      89.067  67.222  33.022  1.00 76.81           O  
ANISOU  109  OD1 ASP A  13    10247   6579  12357   1063   -645   -612       O  
ATOM    110  OD2 ASP A  13      88.573  68.576  31.342  1.00 82.77           O  
ANISOU  110  OD2 ASP A  13    11031   6185  14234   2020  -2277   -298       O  
ATOM    111  N   ILE A  14      91.666  65.404  33.319  1.00 48.98           N  
ANISOU  111  N   ILE A  14     5387   3888   9336    627   -269  -1106       N  
ATOM    112  CA  ILE A  14      92.049  64.051  32.889  1.00 43.54           C  
ANISOU  112  CA  ILE A  14     4143   3719   8682    833   -655   -540       C  
ATOM    113  C   ILE A  14      91.583  63.810  31.464  1.00 39.30           C  
ANISOU  113  C   ILE A  14     3237   3360   8335    983    -40   -325       C  
ATOM    114  O   ILE A  14      92.263  63.182  30.654  1.00 38.54           O  
ANISOU  114  O   ILE A  14     3167   2807   8671    756    343    -79       O  
ATOM    115  CB  ILE A  14      91.490  63.011  33.867  1.00 41.62           C  
ANISOU  115  CB  ILE A  14     4817   3646   7349    763    591  -1843       C  
ATOM    116  CG1 ILE A  14      92.137  63.033  35.255  1.00 45.49           C  
ANISOU  116  CG1 ILE A  14     5225   4241   7817   1056     -7  -1335       C  
ATOM    117  CG2 ILE A  14      91.587  61.591  33.328  1.00 41.19           C  
ANISOU  117  CG2 ILE A  14     3648   3365   8639   1024    545  -1677       C  
ATOM    118  CD1 ILE A  14      91.628  61.911  36.137  1.00 48.05           C  
ANISOU  118  CD1 ILE A  14     5122   4839   8295   2062    977   -637       C  
ATOM    119  N   ASP A  15      90.401  64.315  31.109  1.00 36.19           N  
ANISOU  119  N   ASP A  15     3285   2355   8111    839    126    126       N  
ATOM    120  CA  ASP A  15      89.902  64.019  29.770  1.00 40.12           C  
ANISOU  120  CA  ASP A  15     3797   3204   8244    902   -224    163       C  
ATOM    121  C   ASP A  15      90.772  64.661  28.695  1.00 39.51           C  
ANISOU  121  C   ASP A  15     3859   3377   7777    320   -231   -583       C  
ATOM    122  O   ASP A  15      90.964  64.104  27.605  1.00 35.18           O  
ANISOU  122  O   ASP A  15     3546   2432   7389    542  -1200   -209       O  
ATOM    123  CB  ASP A  15      88.462  64.516  29.605  1.00 48.40           C  
ANISOU  123  CB  ASP A  15     3252   5388   9751    377   -601   -218       C  
ATOM    124  CG  ASP A  15      87.454  63.570  30.228  1.00 58.46           C  
ANISOU  124  CG  ASP A  15     4115   7217  10881   -107    211    657       C  
ATOM    125  OD1 ASP A  15      87.763  62.359  30.351  1.00 63.57           O  
ANISOU  125  OD1 ASP A  15     4519   7581  12055   -125    854   2456       O  
ATOM    126  OD2 ASP A  15      86.363  64.062  30.592  1.00 69.87           O  
ANISOU  126  OD2 ASP A  15     4245   8730  13574    335   1090   1721       O  
ATOM    127  N   VAL A  16      91.273  65.854  29.033  1.00 36.31           N  
ANISOU  127  N   VAL A  16     3367   3276   7154    703    141   -915       N  
ATOM    128  CA  VAL A  16      92.143  66.565  28.103  1.00 36.86           C  
ANISOU  128  CA  VAL A  16     3322   3437   7246    426    129  -1048       C  
ATOM    129  C   VAL A  16      93.475  65.842  27.926  1.00 34.12           C  
ANISOU  129  C   VAL A  16     2930   2831   7205     15   -316  -1020       C  
ATOM    130  O   VAL A  16      94.038  65.726  26.840  1.00 32.59           O  
ANISOU  130  O   VAL A  16     2729   2360   7295    499   -283   -535       O  
ATOM    131  CB  VAL A  16      92.419  67.998  28.583  1.00 37.82           C  
ANISOU  131  CB  VAL A  16     3680   3322   7366    551    337  -1045       C  
ATOM    132  CG1 VAL A  16      93.529  68.600  27.723  1.00 37.90           C  
ANISOU  132  CG1 VAL A  16     5007   2791   6603    624    450   -437       C  
ATOM    133  CG2 VAL A  16      91.152  68.828  28.531  1.00 40.90           C  
ANISOU  133  CG2 VAL A  16     3668   3188   8686    442  -1022  -1075       C  
ATOM    134  N   ILE A  17      93.986  65.336  29.045  1.00 33.68           N  
ANISOU  134  N   ILE A  17     3199   2528   7071   -426   -429  -1066       N  
ATOM    135  CA  ILE A  17      95.225  64.558  28.925  1.00 34.22           C  
ANISOU  135  CA  ILE A  17     3488   2665   6851   -100   -663   -808       C  
ATOM    136  C   ILE A  17      94.995  63.298  28.099  1.00 30.64           C  
ANISOU  136  C   ILE A  17     3559   2116   5967   -292    -75   -179       C  
ATOM    137  O   ILE A  17      95.800  62.943  27.242  1.00 35.47           O  
ANISOU  137  O   ILE A  17     3721   2509   7247   -922    737   -735       O  
ATOM    138  CB  ILE A  17      95.774  64.214  30.322  1.00 36.68           C  
ANISOU  138  CB  ILE A  17     4029   3216   6693    -53   -654   -949       C  
ATOM    139  CG1 ILE A  17      96.075  65.450  31.168  1.00 38.75           C  
ANISOU  139  CG1 ILE A  17     5420   3029   6273   -350   -292   -722       C  
ATOM    140  CG2 ILE A  17      96.997  63.306  30.209  1.00 34.02           C  
ANISOU  140  CG2 ILE A  17     4024   2475   6427   -264   -201    252       C  
ATOM    141  CD1 ILE A  17      96.107  65.234  32.668  1.00 46.52           C  
ANISOU  141  CD1 ILE A  17     7849   3486   6340    237  -1129   -592       C  
ATOM    142  N   LEU A  18      93.884  62.605  28.323  1.00 31.44           N  
ANISOU  142  N   LEU A  18     3577   2139   6230   -197    519   -554       N  
ATOM    143  CA  LEU A  18      93.679  61.333  27.623  1.00 28.64           C  
ANISOU  143  CA  LEU A  18     2685   2139   6057      3    128   -466       C  
ATOM    144  C   LEU A  18      93.607  61.607  26.133  1.00 29.55           C  
ANISOU  144  C   LEU A  18     2727   2346   6156    372   -272   -353       C  
ATOM    145  O   LEU A  18      94.189  60.919  25.289  1.00 31.14           O  
ANISOU  145  O   LEU A  18     3629   2179   6023    109    571    100       O  
ATOM    146  CB  LEU A  18      92.414  60.630  28.117  1.00 28.67           C  
ANISOU  146  CB  LEU A  18     2001   2453   6440    282   -122   -539       C  
ATOM    147  CG  LEU A  18      92.450  60.097  29.548  1.00 28.32           C  
ANISOU  147  CG  LEU A  18     1783   2478   6499    320    470   -439       C  
ATOM    148  CD1 LEU A  18      91.076  59.614  30.007  1.00 31.99           C  
ANISOU  148  CD1 LEU A  18     1297   2976   7881    633     -5    728       C  
ATOM    149  CD2 LEU A  18      93.461  58.962  29.670  1.00 33.97           C  
ANISOU  149  CD2 LEU A  18     2002   4279   6628   1352   1645    943       C  
ATOM    150  N   LYS A  19      92.876  62.662  25.791  1.00 34.09           N  
ANISOU  150  N   LYS A  19     3305   2419   7228    509   -956   -330       N  
ATOM    151  CA  LYS A  19      92.713  62.988  24.378  1.00 38.64           C  
ANISOU  151  CA  LYS A  19     4014   3298   7371   1182   -955    113       C  
ATOM    152  C   LYS A  19      94.032  63.390  23.736  1.00 38.08           C  
ANISOU  152  C   LYS A  19     3970   3954   6547    783  -1364    166       C  
ATOM    153  O   LYS A  19      94.415  62.843  22.701  1.00 36.28           O  
ANISOU  153  O   LYS A  19     3737   2847   7203    791  -1150     56       O  
ATOM    154  CB  LYS A  19      91.702  64.133  24.203  1.00 42.44           C  
ANISOU  154  CB  LYS A  19     4177   3583   8367   1379  -1869   -221       C  
ATOM    155  CG  LYS A  19      90.309  63.628  23.848  1.00 47.51           C  
ANISOU  155  CG  LYS A  19     4016   5350   8686   1101  -1657   -314       C  
ATOM    156  CD  LYS A  19      89.218  64.334  24.626  1.00 49.97           C  
ANISOU  156  CD  LYS A  19     4200   5822   8964    897  -1598  -1076       C  
ATOM    157  CE  LYS A  19      88.599  65.485  23.851  1.00 55.38           C  
ANISOU  157  CE  LYS A  19     5232   5942   9869   1975  -1352  -1196       C  
ATOM    158  NZ  LYS A  19      88.939  66.806  24.450  1.00 65.13           N  
ANISOU  158  NZ  LYS A  19     7388   5748  11608    419  -3075   -313       N  
ATOM    159  N   LYS A  20      94.713  64.362  24.338  1.00 38.66           N  
ANISOU  159  N   LYS A  20     3353   4308   7030   1310  -1669   -500       N  
ATOM    160  CA  LYS A  20      95.965  64.880  23.800  1.00 38.65           C  
ANISOU  160  CA  LYS A  20     3591   3739   7354   1153  -1757     -4       C  
ATOM    161  C   LYS A  20      97.078  63.846  23.706  1.00 37.09           C  
ANISOU  161  C   LYS A  20     3569   3608   6914   1043   -934    425       C  
ATOM    162  O   LYS A  20      97.959  63.945  22.842  1.00 35.86           O  
ANISOU  162  O   LYS A  20     4435   2991   6198    804   -873    257       O  
ATOM    163  CB  LYS A  20      96.443  66.048  24.680  1.00 44.51           C  
ANISOU  163  CB  LYS A  20     4714   3450   8748   1047  -2124   -288       C  
ATOM    164  CG  LYS A  20      95.716  67.356  24.372  1.00 50.12           C  
ANISOU  164  CG  LYS A  20     6111   3512   9420   1309  -2010    231       C  
ATOM    165  CD  LYS A  20      96.524  68.184  23.384  1.00 55.53           C  
ANISOU  165  CD  LYS A  20     6831   4262  10005    437  -2270    742       C  
ATOM    166  CE  LYS A  20      96.938  69.527  23.973  1.00 58.75           C  
ANISOU  166  CE  LYS A  20     6660   5195  10468   -374  -2286    182       C  
ATOM    167  NZ  LYS A  20      96.303  69.740  25.314  1.00 66.92           N  
ANISOU  167  NZ  LYS A  20     6744   7394  11289  -1996  -1732  -1546       N  
ATOM    168  N   SER A  21      97.093  62.839  24.588  1.00 33.22           N  
ANISOU  168  N   SER A  21     2647   2870   7104    448   -550    154       N  
ATOM    169  CA  SER A  21      98.208  61.886  24.552  1.00 26.65           C  
ANISOU  169  CA  SER A  21     1898   2300   5926   -249   -224    130       C  
ATOM    170  C   SER A  21      97.897  60.661  23.690  1.00 29.87           C  
ANISOU  170  C   SER A  21     2477   2775   6097   -473   -319   -182       C  
ATOM    171  O   SER A  21      98.654  59.679  23.621  1.00 27.89           O  
ANISOU  171  O   SER A  21     2227   2304   6065   -836     32   -174       O  
ATOM    172  CB  SER A  21      98.571  61.516  25.996  1.00 27.84           C  
ANISOU  172  CB  SER A  21     2237   2789   5553    575    246   -177       C  
ATOM    173  OG  SER A  21      97.474  60.823  26.588  1.00 34.21           O  
ANISOU  173  OG  SER A  21     3316   3829   5852   -664   -184    486       O  
ATOM    174  N   THR A  22      96.764  60.692  22.983  1.00 28.87           N  
ANISOU  174  N   THR A  22     2603   2899   5468   -660   -256    211       N  
ATOM    175  CA  THR A  22      96.383  59.543  22.155  1.00 27.38           C  
ANISOU  175  CA  THR A  22     2336   2804   5262     72   -454     96       C  
ATOM    176  C   THR A  22      97.072  59.606  20.795  1.00 28.50           C  
ANISOU  176  C   THR A  22     2807   2664   5357    619   -323    555       C  
ATOM    177  O   THR A  22      96.973  60.607  20.057  1.00 29.07           O  
ANISOU  177  O   THR A  22     1757   2460   6827    236    307   1116       O  
ATOM    178  CB  THR A  22      94.858  59.476  21.981  1.00 25.45           C  
ANISOU  178  CB  THR A  22     2416   2193   5062    202   -825    369       C  
ATOM    179  OG1 THR A  22      94.216  59.216  23.245  1.00 25.44           O  
ANISOU  179  OG1 THR A  22     2423   1650   5593    456   -193    241       O  
ATOM    180  CG2 THR A  22      94.474  58.336  21.043  1.00 29.83           C  
ANISOU  180  CG2 THR A  22     2823   2847   5664     -6   -685   -252       C  
ATOM    181  N   ILE A  23      97.787  58.520  20.452  1.00 26.53           N  
ANISOU  181  N   ILE A  23     2152   2337   5589    195   -173    581       N  
ATOM    182  CA  ILE A  23      98.496  58.487  19.164  1.00 26.58           C  
ANISOU  182  CA  ILE A  23     2187   2318   5595    249   -135    836       C  
ATOM    183  C   ILE A  23      97.933  57.404  18.255  1.00 27.19           C  
ANISOU  183  C   ILE A  23     2360   2538   5431    526   -240    623       C  
ATOM    184  O   ILE A  23      98.326  57.339  17.080  1.00 30.82           O  
ANISOU  184  O   ILE A  23     3016   3150   5543    566     19    620       O  
ATOM    185  CB  ILE A  23     100.016  58.268  19.322  1.00 27.59           C  
ANISOU  185  CB  ILE A  23     2197   2270   6017    254     -6    652       C  
ATOM    186  CG1 ILE A  23     100.368  57.081  20.233  1.00 26.18           C  
ANISOU  186  CG1 ILE A  23     2114   2061   5772    -49   -751    348       C  
ATOM    187  CG2 ILE A  23     100.693  59.545  19.790  1.00 33.27           C  
ANISOU  187  CG2 ILE A  23     2999   2639   7004   -957   -173   1407       C  
ATOM    188  CD1 ILE A  23     101.840  56.716  20.238  1.00 28.43           C  
ANISOU  188  CD1 ILE A  23     2178   2943   5683    194     26   1205       C  
ATOM    189  N   LEU A  24      97.023  56.572  18.770  1.00 25.25           N  
ANISOU  189  N   LEU A  24     2404   2023   5168    503   -555    545       N  
ATOM    190  CA  LEU A  24      96.361  55.596  17.899  1.00 26.21           C  
ANISOU  190  CA  LEU A  24     2600   2617   4744    505   -103      7       C  
ATOM    191  C   LEU A  24      95.017  55.225  18.529  1.00 26.01           C  
ANISOU  191  C   LEU A  24     2853   2218   4811     42   -197    272       C  
ATOM    192  O   LEU A  24      95.022  55.067  19.746  1.00 23.89           O  
ANISOU  192  O   LEU A  24     2424   1865   4790    234   -237    110       O  
ATOM    193  CB  LEU A  24      97.223  54.353  17.680  1.00 29.41           C  
ANISOU  193  CB  LEU A  24     3278   3033   4864   1068   -776   -323       C  
ATOM    194  CG  LEU A  24      96.552  53.186  16.928  1.00 30.66           C  
ANISOU  194  CG  LEU A  24     3617   2725   5307   1579  -1777   -194       C  
ATOM    195  CD1 LEU A  24      96.271  53.520  15.471  1.00 26.94           C  
ANISOU  195  CD1 LEU A  24     3268   2085   4883    228   -642      0       C  
ATOM    196  CD2 LEU A  24      97.403  51.929  16.994  1.00 35.02           C  
ANISOU  196  CD2 LEU A  24     3909   2821   6575   1793   -998    -62       C  
ATOM    197  N   ASN A  25      93.925  55.124  17.772  1.00 24.07           N  
ANISOU  197  N   ASN A  25     2699   1773   4675    281   -129    526       N  
ATOM    198  CA  ASN A  25      92.602  54.879  18.385  1.00 29.05           C  
ANISOU  198  CA  ASN A  25     2778   2555   5706    163    253    -21       C  
ATOM    199  C   ASN A  25      91.653  54.227  17.384  1.00 28.67           C  
ANISOU  199  C   ASN A  25     2802   2373   5720    -74   -137    827       C  
ATOM    200  O   ASN A  25      91.066  54.901  16.526  1.00 33.27           O  
ANISOU  200  O   ASN A  25     4174   3043   5424   -437    -98   1647       O  
ATOM    201  CB  ASN A  25      91.960  56.157  18.905  1.00 29.76           C  
ANISOU  201  CB  ASN A  25     2939   2840   5527   1022   -147    366       C  
ATOM    202  CG  ASN A  25      90.769  56.014  19.810  1.00 31.67           C  
ANISOU  202  CG  ASN A  25     3213   2470   6352    924    319    289       C  
ATOM    203  OD1 ASN A  25      90.196  57.023  20.304  1.00 36.27           O  
ANISOU  203  OD1 ASN A  25     4121   2650   7010   1387   1003    600       O  
ATOM    204  ND2 ASN A  25      90.316  54.818  20.105  1.00 30.18           N  
ANISOU  204  ND2 ASN A  25     2854   2663   5951   -217   -554   -840       N  
ATOM    205  N   LEU A  26      91.508  52.919  17.478  1.00 24.68           N  
ANISOU  205  N   LEU A  26     2081   2143   5153    521    484    209       N  
ATOM    206  CA  LEU A  26      90.717  52.209  16.467  1.00 25.32           C  
ANISOU  206  CA  LEU A  26     2365   2284   4972    506    267    429       C  
ATOM    207  C   LEU A  26      89.227  52.338  16.764  1.00 24.98           C  
ANISOU  207  C   LEU A  26     2369   2438   4682    272    240     94       C  
ATOM    208  O   LEU A  26      88.777  52.115  17.886  1.00 28.08           O  
ANISOU  208  O   LEU A  26     2683   3097   4890   -822    409     54       O  
ATOM    209  CB  LEU A  26      91.145  50.740  16.407  1.00 25.61           C  
ANISOU  209  CB  LEU A  26     2708   2204   4817    397    264    288       C  
ATOM    210  CG  LEU A  26      92.528  50.404  15.831  1.00 26.03           C  
ANISOU  210  CG  LEU A  26     3148   2088   4653    646    691    508       C  
ATOM    211  CD1 LEU A  26      92.698  48.908  15.542  1.00 22.37           C  
ANISOU  211  CD1 LEU A  26     3460   2192   2850    251    456    121       C  
ATOM    212  CD2 LEU A  26      92.791  51.195  14.561  1.00 27.17           C  
ANISOU  212  CD2 LEU A  26     3375   2318   4632    914    489    687       C  
ATOM    213  N   ASP A  27      88.428  52.694  15.767  1.00 26.71           N  
ANISOU  213  N   ASP A  27     2438   2337   5375    166   -154    345       N  
ATOM    214  CA  ASP A  27      86.973  52.712  15.955  1.00 28.44           C  
ANISOU  214  CA  ASP A  27     2434   2431   5941    194   -119    226       C  
ATOM    215  C   ASP A  27      86.337  51.957  14.793  1.00 27.25           C  
ANISOU  215  C   ASP A  27     2294   2709   5352    437   -312    684       C  
ATOM    216  O   ASP A  27      86.995  51.780  13.763  1.00 30.85           O  
ANISOU  216  O   ASP A  27     2522   3533   5667   -159     35    288       O  
ATOM    217  CB  ASP A  27      86.455  54.149  16.029  1.00 33.88           C  
ANISOU  217  CB  ASP A  27     2981   2702   7192    545    297    136       C  
ATOM    218  CG  ASP A  27      85.074  54.264  16.643  1.00 37.51           C  
ANISOU  218  CG  ASP A  27     3244   3747   7261   1181    548    563       C  
ATOM    219  OD1 ASP A  27      84.580  53.279  17.240  1.00 34.12           O  
ANISOU  219  OD1 ASP A  27     2802   3349   6813    426    316   -489       O  
ATOM    220  OD2 ASP A  27      84.493  55.366  16.505  1.00 41.75           O  
ANISOU  220  OD2 ASP A  27     2779   4531   8553   1507   -257   1347       O  
ATOM    221  N   ILE A  28      85.084  51.535  14.951  1.00 26.09           N  
ANISOU  221  N   ILE A  28     2472   2334   5106    275   -110    460       N  
ATOM    222  CA  ILE A  28      84.388  50.817  13.888  1.00 27.59           C  
ANISOU  222  CA  ILE A  28     2740   2626   5116    205   -328    511       C  
ATOM    223  C   ILE A  28      83.105  51.579  13.566  1.00 29.82           C  
ANISOU  223  C   ILE A  28     2689   3144   5497    171   -398    988       C  
ATOM    224  O   ILE A  28      82.241  51.623  14.448  1.00 34.35           O  
ANISOU  224  O   ILE A  28     2887   3675   6491    587    188   1299       O  
ATOM    225  CB  ILE A  28      84.080  49.347  14.228  1.00 30.21           C  
ANISOU  225  CB  ILE A  28     3374   2529   5577     45   -594    313       C  
ATOM    226  CG1 ILE A  28      85.296  48.608  14.795  1.00 30.61           C  
ANISOU  226  CG1 ILE A  28     3472   2363   5796    503   -101    244       C  
ATOM    227  CG2 ILE A  28      83.488  48.645  13.011  1.00 32.95           C  
ANISOU  227  CG2 ILE A  28     3535   3401   5584   -409    -88   -207       C  
ATOM    228  CD1 ILE A  28      85.173  47.115  14.901  1.00 34.71           C  
ANISOU  228  CD1 ILE A  28     4463   2587   6139     64    293   1384       C  
ATOM    229  N   ASN A  29      83.075  52.138  12.364  1.00 33.52           N  
ANISOU  229  N   ASN A  29     3499   3457   5780   -118   -803   1370       N  
ATOM    230  CA  ASN A  29      81.933  52.898  11.871  1.00 37.82           C  
ANISOU  230  CA  ASN A  29     4090   3948   6333    122  -1513   1289       C  
ATOM    231  C   ASN A  29      81.469  52.370  10.514  1.00 37.05           C  
ANISOU  231  C   ASN A  29     3993   3675   6410    223  -1392   1111       C  
ATOM    232  O   ASN A  29      82.308  52.198   9.632  1.00 36.63           O  
ANISOU  232  O   ASN A  29     3979   3538   6400    456  -1411   1367       O  
ATOM    233  CB  ASN A  29      82.281  54.384  11.730  1.00 41.27           C  
ANISOU  233  CB  ASN A  29     5356   3508   6818    687  -1506    701       C  
ATOM    234  CG  ASN A  29      83.102  54.873  12.909  1.00 47.45           C  
ANISOU  234  CG  ASN A  29     6812   4523   6696    282  -1031   -698       C  
ATOM    235  OD1 ASN A  29      84.330  54.957  12.852  1.00 55.40           O  
ANISOU  235  OD1 ASN A  29     6813   7219   7017   -501  -2000  -1258       O  
ATOM    236  ND2 ASN A  29      82.390  55.198  13.982  1.00 58.78           N  
ANISOU  236  ND2 ASN A  29     9436   5576   7323   2665   -327   -650       N  
ATOM    237  N   ASN A  30      80.159  52.142  10.387  1.00 38.93           N  
ANISOU  237  N   ASN A  30     3760   4595   6436    941  -1689    830       N  
ATOM    238  CA  ASN A  30      79.615  51.560   9.165  1.00 40.30           C  
ANISOU  238  CA  ASN A  30     3667   5771   5874    994  -1692   1155       C  
ATOM    239  C   ASN A  30      80.430  50.341   8.737  1.00 38.71           C  
ANISOU  239  C   ASN A  30     3991   5137   5581    389  -1480    866       C  
ATOM    240  O   ASN A  30      80.707  50.168   7.557  1.00 36.87           O  
ANISOU  240  O   ASN A  30     3402   4911   5695   -151   -780   1610       O  
ATOM    241  CB  ASN A  30      79.565  52.600   8.043  1.00 46.25           C  
ANISOU  241  CB  ASN A  30     4845   6204   6525   1417  -1235   1736       C  
ATOM    242  CG  ASN A  30      78.918  53.926   8.377  1.00 51.99           C  
ANISOU  242  CG  ASN A  30     5581   6151   8023   1610   -828   1973       C  
ATOM    243  OD1 ASN A  30      79.439  55.010   8.069  1.00 62.29           O  
ANISOU  243  OD1 ASN A  30     6903   6148  10616    676   -971   1273       O  
ATOM    244  ND2 ASN A  30      77.738  53.915   9.007  1.00 61.55           N  
ANISOU  244  ND2 ASN A  30     6452   7323   9609   1786    441    772       N  
ATOM    245  N   ASP A  31      80.845  49.507   9.689  1.00 34.87           N  
ANISOU  245  N   ASP A  31     3541   4457   5252    204   -661    802       N  
ATOM    246  CA  ASP A  31      81.559  48.260   9.442  1.00 33.72           C  
ANISOU  246  CA  ASP A  31     3178   3801   5832   -537    -71    818       C  
ATOM    247  C   ASP A  31      82.955  48.436   8.841  1.00 33.06           C  
ANISOU  247  C   ASP A  31     3292   3632   5636   -636    -63    872       C  
ATOM    248  O   ASP A  31      83.478  47.538   8.156  1.00 32.95           O  
ANISOU  248  O   ASP A  31     3301   3239   5981   -745    235   1074       O  
ATOM    249  CB  ASP A  31      80.710  47.355   8.532  1.00 39.37           C  
ANISOU  249  CB  ASP A  31     3607   4097   7255   -884   -707    715       C  
ATOM    250  CG  ASP A  31      79.579  46.708   9.322  1.00 46.21           C  
ANISOU  250  CG  ASP A  31     4343   5248   7967  -1797     32   -130       C  
ATOM    251  OD1 ASP A  31      79.391  47.056  10.508  1.00 50.64           O  
ANISOU  251  OD1 ASP A  31     5413   5867   7962  -1249    533     63       O  
ATOM    252  OD2 ASP A  31      78.888  45.844   8.743  1.00 58.27           O  
ANISOU  252  OD2 ASP A  31     6671   5832   9639  -3451    153   -428       O  
ATOM    253  N   ILE A  32      83.581  49.578   9.075  1.00 29.52           N  
ANISOU  253  N   ILE A  32     2858   3348   5013   -253   -724   1178       N  
ATOM    254  CA  ILE A  32      84.938  49.848   8.601  1.00 30.36           C  
ANISOU  254  CA  ILE A  32     2799   3591   5147   -372   -843   1100       C  
ATOM    255  C   ILE A  32      85.806  50.224   9.794  1.00 27.25           C  
ANISOU  255  C   ILE A  32     2956   2441   4957   -307   -722   1176       C  
ATOM    256  O   ILE A  32      85.487  51.095  10.599  1.00 33.36           O  
ANISOU  256  O   ILE A  32     3743   3184   5747    188   -845    487       O  
ATOM    257  CB  ILE A  32      84.950  50.958   7.539  1.00 37.42           C  
ANISOU  257  CB  ILE A  32     3815   5224   5180  -1607  -1327   1942       C  
ATOM    258  CG1 ILE A  32      84.500  50.525   6.134  1.00 41.70           C  
ANISOU  258  CG1 ILE A  32     3759   6307   5776  -1358  -2422   1848       C  
ATOM    259  CG2 ILE A  32      86.324  51.610   7.399  1.00 30.96           C  
ANISOU  259  CG2 ILE A  32     3601   4310   3851  -1156   -278    206       C  
ATOM    260  CD1 ILE A  32      83.051  50.135   6.020  1.00 57.96           C  
ANISOU  260  CD1 ILE A  32     4525   7289  10207  -2591  -2284   -668       C  
ATOM    261  N   ILE A  33      86.934  49.559   9.991  1.00 28.98           N  
ANISOU  261  N   ILE A  33     2655   3255   5099   -269   -756    794       N  
ATOM    262  CA  ILE A  33      87.824  49.873  11.108  1.00 28.01           C  
ANISOU  262  CA  ILE A  33     3336   3495   3811   -299   -568   1605       C  
ATOM    263  C   ILE A  33      88.770  50.973  10.672  1.00 26.36           C  
ANISOU  263  C   ILE A  33     2575   3529   3910   -310   -709    997       C  
ATOM    264  O   ILE A  33      89.337  50.873   9.577  1.00 26.97           O  
ANISOU  264  O   ILE A  33     3223   2883   4141   -355   -296   1083       O  
ATOM    265  CB  ILE A  33      88.650  48.650  11.519  1.00 28.12           C  
ANISOU  265  CB  ILE A  33     2838   3123   4723   -263   -772    628       C  
ATOM    266  CG1 ILE A  33      87.771  47.434  11.841  1.00 27.05           C  
ANISOU  266  CG1 ILE A  33     2981   2724   4573    -19   -287    458       C  
ATOM    267  CG2 ILE A  33      89.600  48.974  12.675  1.00 28.83           C  
ANISOU  267  CG2 ILE A  33     2847   3634   4473   -445   -842   1377       C  
ATOM    268  CD1 ILE A  33      88.525  46.123  11.861  1.00 26.57           C  
ANISOU  268  CD1 ILE A  33     2515   3178   4405    231   1256    935       C  
ATOM    269  N   SER A  34      88.960  52.013  11.474  1.00 27.79           N  
ANISOU  269  N   SER A  34     2631   3118   4809    488   -303    618       N  
ATOM    270  CA  SER A  34      89.915  53.050  11.090  1.00 29.88           C  
ANISOU  270  CA  SER A  34     2928   2696   5730    396   -531    665       C  
ATOM    271  C   SER A  34      90.537  53.719  12.309  1.00 29.36           C  
ANISOU  271  C   SER A  34     2958   3003   5197    188     86    596       C  
ATOM    272  O   SER A  34      90.098  53.522  13.453  1.00 31.15           O  
ANISOU  272  O   SER A  34     3435   2920   5482    193    426    916       O  
ATOM    273  CB  SER A  34      89.211  54.103  10.234  1.00 31.45           C  
ANISOU  273  CB  SER A  34     3109   3288   5554    803    -13   1015       C  
ATOM    274  OG  SER A  34      88.465  54.937  11.125  1.00 30.72           O  
ANISOU  274  OG  SER A  34     2905   2664   6105    357     61    810       O  
ATOM    275  N   ASP A  35      91.576  54.525  12.071  1.00 25.65           N  
ANISOU  275  N   ASP A  35     2523   2664   4557    543   -280    898       N  
ATOM    276  CA  ASP A  35      92.209  55.223  13.193  1.00 27.47           C  
ANISOU  276  CA  ASP A  35     2838   2995   4604    465    -18    496       C  
ATOM    277  C   ASP A  35      91.578  56.599  13.356  1.00 26.38           C  
ANISOU  277  C   ASP A  35     2747   2806   4472    403   -388    804       C  
ATOM    278  O   ASP A  35      91.574  57.344  12.355  1.00 31.96           O  
ANISOU  278  O   ASP A  35     3417   3689   5036    295   -254   1538       O  
ATOM    279  CB  ASP A  35      93.713  55.324  12.950  1.00 27.89           C  
ANISOU  279  CB  ASP A  35     2706   2940   4952    387   -375    558       C  
ATOM    280  CG  ASP A  35      94.422  56.315  13.842  1.00 29.39           C  
ANISOU  280  CG  ASP A  35     3309   2373   5484     54    -22    498       C  
ATOM    281  OD1 ASP A  35      94.037  56.492  15.023  1.00 31.25           O  
ANISOU  281  OD1 ASP A  35     4613   1939   5322    772   -249    384       O  
ATOM    282  OD2 ASP A  35      95.410  56.936  13.350  1.00 33.90           O  
ANISOU  282  OD2 ASP A  35     2762   2929   7191    139   -175   1124       O  
ATOM    283  N   ILE A  36      91.066  56.958  14.525  1.00 25.15           N  
ANISOU  283  N   ILE A  36     2102   2682   4772    514   -323    724       N  
ATOM    284  CA  ILE A  36      90.452  58.285  14.714  1.00 28.72           C  
ANISOU  284  CA  ILE A  36     2334   2762   5817    526   -351    460       C  
ATOM    285  C   ILE A  36      91.273  59.185  15.633  1.00 30.65           C  
ANISOU  285  C   ILE A  36     2936   2733   5976    455   -567    418       C  
ATOM    286  O   ILE A  36      90.758  60.183  16.170  1.00 31.27           O  
ANISOU  286  O   ILE A  36     3514   2637   5730    605   -527    595       O  
ATOM    287  CB  ILE A  36      89.021  58.127  15.273  1.00 29.38           C  
ANISOU  287  CB  ILE A  36     2338   3846   4978    825   -333      4       C  
ATOM    288  CG1 ILE A  36      88.941  57.338  16.591  1.00 28.66           C  
ANISOU  288  CG1 ILE A  36     2983   3293   4615    672    -42   -485       C  
ATOM    289  CG2 ILE A  36      88.150  57.494  14.194  1.00 30.74           C  
ANISOU  289  CG2 ILE A  36     2061   4538   5080    941   -490    -41       C  
ATOM    290  CD1 ILE A  36      87.640  57.486  17.368  1.00 23.92           C  
ANISOU  290  CD1 ILE A  36     2575   1178   5336    443   -115   -227       C  
ATOM    291  N   SER A  37      92.547  58.860  15.844  1.00 28.17           N  
ANISOU  291  N   SER A  37     2734   2428   5542     45   -499    761       N  
ATOM    292  CA  SER A  37      93.407  59.634  16.722  1.00 25.76           C  
ANISOU  292  CA  SER A  37     2925   1753   5109    413   -298    631       C  
ATOM    293  C   SER A  37      93.691  61.022  16.133  1.00 29.14           C  
ANISOU  293  C   SER A  37     3557   1943   5573    217   -427    872       C  
ATOM    294  O   SER A  37      93.994  61.930  16.893  1.00 31.37           O  
ANISOU  294  O   SER A  37     3508   1795   6617    304  -1044    718       O  
ATOM    295  CB  SER A  37      94.788  58.991  16.928  1.00 22.08           C  
ANISOU  295  CB  SER A  37     2207   1597   4584   -238    286    748       C  
ATOM    296  OG  SER A  37      95.350  58.798  15.625  1.00 25.88           O  
ANISOU  296  OG  SER A  37     3857   1485   4490    235    279    320       O  
ATOM    297  N   GLY A  38      93.610  61.073  14.821  1.00 29.40           N  
ANISOU  297  N   GLY A  38     2701   2820   5648    507   -679   1454       N  
ATOM    298  CA  GLY A  38      93.977  62.268  14.091  1.00 29.25           C  
ANISOU  298  CA  GLY A  38     2995   2547   5571    389   -429   1074       C  
ATOM    299  C   GLY A  38      95.304  62.049  13.373  1.00 30.99           C  
ANISOU  299  C   GLY A  38     2943   3055   5778    594   -367   1456       C  
ATOM    300  O   GLY A  38      95.665  62.838  12.495  1.00 32.48           O  
ANISOU  300  O   GLY A  38     3913   2547   5881    759    321   1140       O  
ATOM    301  N   PHE A  39      96.030  60.974  13.734  1.00 28.98           N  
ANISOU  301  N   PHE A  39     2981   2726   5305    504   -747    933       N  
ATOM    302  CA  PHE A  39      97.302  60.800  13.011  1.00 30.71           C  
ANISOU  302  CA  PHE A  39     2988   2451   6229    429   -501   1110       C  
ATOM    303  C   PHE A  39      97.116  60.036  11.705  1.00 31.05           C  
ANISOU  303  C   PHE A  39     3018   2977   5804    302     96   1187       C  
ATOM    304  O   PHE A  39      98.075  59.960  10.929  1.00 34.14           O  
ANISOU  304  O   PHE A  39     2923   2976   7075    614    537    985       O  
ATOM    305  CB  PHE A  39      98.353  60.111  13.886  1.00 30.99           C  
ANISOU  305  CB  PHE A  39     3332   2394   6048   1011   -228    975       C  
ATOM    306  CG  PHE A  39      98.782  61.031  15.022  1.00 30.86           C  
ANISOU  306  CG  PHE A  39     3475   2572   5677    540   -369   1360       C  
ATOM    307  CD1 PHE A  39      99.755  61.986  14.786  1.00 35.10           C  
ANISOU  307  CD1 PHE A  39     3657   3393   6288     56    -30    991       C  
ATOM    308  CD2 PHE A  39      98.206  60.943  16.274  1.00 32.42           C  
ANISOU  308  CD2 PHE A  39     3991   2824   5505    455   -489   1566       C  
ATOM    309  CE1 PHE A  39     100.162  62.832  15.796  1.00 35.22           C  
ANISOU  309  CE1 PHE A  39     4291   2937   6153   -284    406   1152       C  
ATOM    310  CE2 PHE A  39      98.598  61.795  17.291  1.00 34.68           C  
ANISOU  310  CE2 PHE A  39     4174   3523   5478   -431   -145   1471       C  
ATOM    311  CZ  PHE A  39      99.579  62.753  17.038  1.00 36.46           C  
ANISOU  311  CZ  PHE A  39     4733   3519   5603   -613   -148   1846       C  
ATOM    312  N   ASN A  40      95.904  59.507  11.515  1.00 30.04           N  
ANISOU  312  N   ASN A  40     3203   2792   5419     83    433    665       N  
ATOM    313  CA  ASN A  40      95.527  58.780  10.317  1.00 30.31           C  
ANISOU  313  CA  ASN A  40     3637   2857   5022    473     86   1030       C  
ATOM    314  C   ASN A  40      96.476  57.629  10.014  1.00 29.99           C  
ANISOU  314  C   ASN A  40     3752   2730   4911    387    126    898       C  
ATOM    315  O   ASN A  40      96.877  57.449   8.857  1.00 31.15           O  
ANISOU  315  O   ASN A  40     4286   2437   5114    192    689   1225       O  
ATOM    316  CB  ASN A  40      95.472  59.743   9.116  1.00 33.46           C  
ANISOU  316  CB  ASN A  40     3669   3156   5890    126   -367   1688       C  
ATOM    317  CG  ASN A  40      94.251  60.634   9.176  1.00 37.83           C  
ANISOU  317  CG  ASN A  40     4013   3843   6517    644   -773   1641       C  
ATOM    318  OD1 ASN A  40      93.130  60.137   9.303  1.00 44.34           O  
ANISOU  318  OD1 ASN A  40     3683   4888   8276    766  -1120   2175       O  
ATOM    319  ND2 ASN A  40      94.405  61.951   9.092  1.00 38.97           N  
ANISOU  319  ND2 ASN A  40     5173   3598   6036    962     64    260       N  
ATOM    320  N   SER A  41      96.877  56.801  10.985  1.00 26.54           N  
ANISOU  320  N   SER A  41     2711   2406   4967    -13    361    995       N  
ATOM    321  CA  SER A  41      97.586  55.586  10.546  1.00 27.65           C  
ANISOU  321  CA  SER A  41     2798   2538   5171     50    405    872       C  
ATOM    322  C   SER A  41      96.650  54.748   9.673  1.00 27.95           C  
ANISOU  322  C   SER A  41     2639   2702   5280     78    563    635       C  
ATOM    323  O   SER A  41      95.451  54.650   9.939  1.00 31.57           O  
ANISOU  323  O   SER A  41     2856   3781   5357   -552    862    590       O  
ATOM    324  CB  SER A  41      98.087  54.745  11.711  1.00 28.31           C  
ANISOU  324  CB  SER A  41     3075   2562   5119    455    496    789       C  
ATOM    325  OG  SER A  41      98.791  55.498  12.676  1.00 35.61           O  
ANISOU  325  OG  SER A  41     4638   3790   5104   -328    -83    954       O  
ATOM    326  N   SER A  42      97.119  54.111   8.613  1.00 27.77           N  
ANISOU  326  N   SER A  42     3036   2562   4954    454    381    900       N  
ATOM    327  CA  SER A  42      96.205  53.290   7.828  1.00 29.09           C  
ANISOU  327  CA  SER A  42     3828   2740   4487   -222    461   1191       C  
ATOM    328  C   SER A  42      95.980  51.903   8.444  1.00 30.45           C  
ANISOU  328  C   SER A  42     3494   2830   5244    -13    354   1521       C  
ATOM    329  O   SER A  42      96.874  51.376   9.103  1.00 34.88           O  
ANISOU  329  O   SER A  42     4364   2499   6390    330   -627   1019       O  
ATOM    330  CB  SER A  42      96.739  53.127   6.401  1.00 36.19           C  
ANISOU  330  CB  SER A  42     5115   3897   4739  -1067   1030    795       C  
ATOM    331  OG  SER A  42      97.129  51.776   6.189  1.00 58.54           O  
ANISOU  331  OG  SER A  42     6330   6319   9594   2115   2598   -962       O  
ATOM    332  N   VAL A  43      94.797  51.353   8.222  1.00 30.28           N  
ANISOU  332  N   VAL A  43     3141   2816   5547    108    945   1354       N  
ATOM    333  CA  VAL A  43      94.335  50.094   8.798  1.00 29.01           C  
ANISOU  333  CA  VAL A  43     3478   2854   4689     21   1000   1164       C  
ATOM    334  C   VAL A  43      93.842  49.191   7.682  1.00 29.04           C  
ANISOU  334  C   VAL A  43     3364   2995   4675    142   1022   1003       C  
ATOM    335  O   VAL A  43      92.935  49.502   6.899  1.00 35.99           O  
ANISOU  335  O   VAL A  43     5310   3014   5350    782   -206    890       O  
ATOM    336  CB  VAL A  43      93.224  50.324   9.849  1.00 26.62           C  
ANISOU  336  CB  VAL A  43     2781   2924   4408      6    416    934       C  
ATOM    337  CG1 VAL A  43      92.852  49.098  10.650  1.00 23.10           C  
ANISOU  337  CG1 VAL A  43     2175   2364   4236    419    835    458       C  
ATOM    338  CG2 VAL A  43      93.679  51.445  10.789  1.00 33.33           C  
ANISOU  338  CG2 VAL A  43     5576   2488   4601   -340    584    892       C  
ATOM    339  N   ILE A  44      94.476  48.025   7.576  1.00 32.25           N  
ANISOU  339  N   ILE A  44     3863   3104   5285    392    335    783       N  
ATOM    340  CA  ILE A  44      94.041  47.106   6.520  1.00 36.81           C  
ANISOU  340  CA  ILE A  44     4872   3010   6106    256    -54    513       C  
ATOM    341  C   ILE A  44      93.291  45.962   7.191  1.00 39.39           C  
ANISOU  341  C   ILE A  44     4606   3734   6627   -260     72    549       C  
ATOM    342  O   ILE A  44      93.845  45.425   8.168  1.00 34.24           O  
ANISOU  342  O   ILE A  44     3647   3559   5804   -987    579    364       O  
ATOM    343  CB  ILE A  44      95.216  46.564   5.708  1.00 37.67           C  
ANISOU  343  CB  ILE A  44     5572   3369   5371    -62    356    259       C  
ATOM    344  CG1 ILE A  44      96.019  47.657   5.004  1.00 40.03           C  
ANISOU  344  CG1 ILE A  44     5961   3451   5797    517    450   1208       C  
ATOM    345  CG2 ILE A  44      94.732  45.488   4.739  1.00 37.06           C  
ANISOU  345  CG2 ILE A  44     5474   4861   3747   -306   -315    565       C  
ATOM    346  CD1 ILE A  44      95.174  48.832   4.547  1.00 42.51           C  
ANISOU  346  CD1 ILE A  44     6950   3430   5773     58  -2829    362       C  
ATOM    347  N   THR A  45      92.100  45.649   6.692  1.00 38.77           N  
ANISOU  347  N   THR A  45     4229   3631   6872    465     -7    628       N  
ATOM    348  CA  THR A  45      91.315  44.584   7.319  1.00 37.77           C  
ANISOU  348  CA  THR A  45     3780   4085   6488    184     55    280       C  
ATOM    349  C   THR A  45      91.263  43.365   6.416  1.00 36.63           C  
ANISOU  349  C   THR A  45     4111   4108   5700   -105    -64    559       C  
ATOM    350  O   THR A  45      90.697  43.458   5.330  1.00 40.70           O  
ANISOU  350  O   THR A  45     6036   4733   4694    474    487   1137       O  
ATOM    351  CB  THR A  45      89.902  45.096   7.640  1.00 38.91           C  
ANISOU  351  CB  THR A  45     3427   4054   7303    223   -797     95       C  
ATOM    352  OG1 THR A  45      90.046  46.252   8.479  1.00 34.67           O  
ANISOU  352  OG1 THR A  45     2985   4160   6030    508   -764    465       O  
ATOM    353  CG2 THR A  45      89.085  44.081   8.434  1.00 35.51           C  
ANISOU  353  CG2 THR A  45     3003   3480   7009   1250    -30   -123       C  
ATOM    354  N   TYR A  46      91.849  42.243   6.850  1.00 35.72           N  
ANISOU  354  N   TYR A  46     4017   3973   5582   -148   -474    176       N  
ATOM    355  CA  TYR A  46      91.857  41.075   5.949  1.00 36.68           C  
ANISOU  355  CA  TYR A  46     4232   4216   5488   -198   -658     62       C  
ATOM    356  C   TYR A  46      90.514  40.368   5.917  1.00 37.27           C  
ANISOU  356  C   TYR A  46     4744   4692   4726   -834   -839    546       C  
ATOM    357  O   TYR A  46      89.658  40.601   6.781  1.00 35.79           O  
ANISOU  357  O   TYR A  46     4563   4404   4631  -1084   -950    462       O  
ATOM    358  CB  TYR A  46      93.051  40.192   6.342  1.00 40.07           C  
ANISOU  358  CB  TYR A  46     4634   4925   5667    681    -15     58       C  
ATOM    359  CG  TYR A  46      94.328  40.857   5.842  1.00 43.57           C  
ANISOU  359  CG  TYR A  46     4475   5709   6371    754    227    261       C  
ATOM    360  CD1 TYR A  46      95.004  41.780   6.627  1.00 44.30           C  
ANISOU  360  CD1 TYR A  46     4075   6015   6742    458    537     76       C  
ATOM    361  CD2 TYR A  46      94.855  40.581   4.590  1.00 48.58           C  
ANISOU  361  CD2 TYR A  46     4589   6759   7112    540    797   -541       C  
ATOM    362  CE1 TYR A  46      96.158  42.404   6.197  1.00 46.92           C  
ANISOU  362  CE1 TYR A  46     3637   6763   7429    717    708     41       C  
ATOM    363  CE2 TYR A  46      96.008  41.193   4.144  1.00 52.81           C  
ANISOU  363  CE2 TYR A  46     4758   7530   7776    335   1179   -497       C  
ATOM    364  CZ  TYR A  46      96.658  42.106   4.949  1.00 51.46           C  
ANISOU  364  CZ  TYR A  46     4245   7803   7502    165   1011    -89       C  
ATOM    365  OH  TYR A  46      97.811  42.724   4.512  1.00 57.06           O  
ANISOU  365  OH  TYR A  46     3969  10077   7635   -301    839     62       O  
ATOM    366  N   PRO A  47      90.222  39.539   4.925  1.00 35.49           N  
ANISOU  366  N   PRO A  47     4524   4011   4951   -406   -773    556       N  
ATOM    367  CA  PRO A  47      88.842  39.110   4.686  1.00 36.68           C  
ANISOU  367  CA  PRO A  47     4625   4550   4762   -768   -395     52       C  
ATOM    368  C   PRO A  47      88.199  38.344   5.830  1.00 35.58           C  
ANISOU  368  C   PRO A  47     4285   4649   4586   -268   -526    225       C  
ATOM    369  O   PRO A  47      86.968  38.398   5.951  1.00 42.76           O  
ANISOU  369  O   PRO A  47     4285   6506   5456   -201   -479   1626       O  
ATOM    370  CB  PRO A  47      88.952  38.168   3.470  1.00 36.13           C  
ANISOU  370  CB  PRO A  47     4499   4792   4437   -148   -725    189       C  
ATOM    371  CG  PRO A  47      90.226  38.583   2.817  1.00 37.41           C  
ANISOU  371  CG  PRO A  47     4424   4859   4932    255   -483    378       C  
ATOM    372  CD  PRO A  47      91.155  38.980   3.937  1.00 37.72           C  
ANISOU  372  CD  PRO A  47     4425   4481   5427   -128   -678    466       C  
ATOM    373  N   ASP A  48      88.955  37.635   6.671  1.00 35.83           N  
ANISOU  373  N   ASP A  48     4570   4240   4803    -84   -810   -102       N  
ATOM    374  CA  ASP A  48      88.262  36.882   7.728  1.00 32.53           C  
ANISOU  374  CA  ASP A  48     3535   3678   5145    323  -1084    163       C  
ATOM    375  C   ASP A  48      88.477  37.488   9.108  1.00 32.75           C  
ANISOU  375  C   ASP A  48     4243   3164   5037   -154   -396    242       C  
ATOM    376  O   ASP A  48      88.279  36.889  10.167  1.00 27.29           O  
ANISOU  376  O   ASP A  48     2417   2832   5119   -290    331    -98       O  
ATOM    377  CB  ASP A  48      88.670  35.403   7.636  1.00 33.37           C  
ANISOU  377  CB  ASP A  48     3433   3691   5557    178  -1678   -408       C  
ATOM    378  CG  ASP A  48      87.573  34.468   8.071  1.00 36.85           C  
ANISOU  378  CG  ASP A  48     3956   3507   6537    -73  -1059  -1018       C  
ATOM    379  OD1 ASP A  48      86.399  34.903   8.113  1.00 39.92           O  
ANISOU  379  OD1 ASP A  48     3665   3871   7631   -353  -1199  -1158       O  
ATOM    380  OD2 ASP A  48      87.845  33.280   8.384  1.00 46.12           O  
ANISOU  380  OD2 ASP A  48     4814   5219   7489    470   -454   2168       O  
ATOM    381  N   ALA A  49      88.860  38.777   9.194  1.00 32.28           N  
ANISOU  381  N   ALA A  49     4145   3107   5012   -137    153    374       N  
ATOM    382  CA  ALA A  49      88.624  39.504  10.436  1.00 29.07           C  
ANISOU  382  CA  ALA A  49     2762   3426   4856   -527   -408    208       C  
ATOM    383  C   ALA A  49      87.126  39.816  10.543  1.00 30.67           C  
ANISOU  383  C   ALA A  49     2922   3828   4903   -172   -260    744       C  
ATOM    384  O   ALA A  49      86.581  40.539   9.692  1.00 33.97           O  
ANISOU  384  O   ALA A  49     3317   5078   4512    -83   -850    593       O  
ATOM    385  CB  ALA A  49      89.416  40.796  10.492  1.00 32.16           C  
ANISOU  385  CB  ALA A  49     3535   3427   5259   -799    -50    443       C  
ATOM    386  N   GLN A  50      86.447  39.294  11.546  1.00 30.47           N  
ANISOU  386  N   GLN A  50     3042   3515   5021   -437    -32    409       N  
ATOM    387  CA  GLN A  50      84.994  39.400  11.649  1.00 29.53           C  
ANISOU  387  CA  GLN A  50     2965   3193   5062   -630   -249    -46       C  
ATOM    388  C   GLN A  50      84.556  40.504  12.591  1.00 28.01           C  
ANISOU  388  C   GLN A  50     2712   2926   5003   -418   -884    -19       C  
ATOM    389  O   GLN A  50      85.355  40.997  13.408  1.00 31.88           O  
ANISOU  389  O   GLN A  50     3026   3712   5374    448  -1692   -351       O  
ATOM    390  CB  GLN A  50      84.469  38.040  12.155  1.00 30.21           C  
ANISOU  390  CB  GLN A  50     2898   2981   5598   -798   -998   -169       C  
ATOM    391  CG  GLN A  50      85.005  36.866  11.354  1.00 33.15           C  
ANISOU  391  CG  GLN A  50     3553   3206   5835   -628   -375   -187       C  
ATOM    392  CD  GLN A  50      84.625  35.489  11.852  1.00 31.94           C  
ANISOU  392  CD  GLN A  50     3722   3100   5315   -171    197   -239       C  
ATOM    393  OE1 GLN A  50      84.108  35.241  12.943  1.00 32.88           O  
ANISOU  393  OE1 GLN A  50     4326   3424   4744   -520   -237   -540       O  
ATOM    394  NE2 GLN A  50      84.884  34.486  11.001  1.00 29.31           N  
ANISOU  394  NE2 GLN A  50     2517   3140   5478     -1    492   -142       N  
ATOM    395  N   LEU A  51      83.299  40.910  12.534  1.00 26.78           N  
ANISOU  395  N   LEU A  51     2455   3153   4568   -752   -790   -211       N  
ATOM    396  CA  LEU A  51      82.761  41.898  13.461  1.00 25.94           C  
ANISOU  396  CA  LEU A  51     2890   2967   4001   -446   -536    411       C  
ATOM    397  C   LEU A  51      81.670  41.324  14.364  1.00 26.21           C  
ANISOU  397  C   LEU A  51     3276   2348   4334   -771   -427    345       C  
ATOM    398  O   LEU A  51      80.774  40.638  13.874  1.00 33.09           O  
ANISOU  398  O   LEU A  51     2620   5206   4748  -1171   -902    308       O  
ATOM    399  CB  LEU A  51      82.132  43.093  12.732  1.00 29.07           C  
ANISOU  399  CB  LEU A  51     3814   2948   4282   -466   -476    792       C  
ATOM    400  CG  LEU A  51      83.043  43.841  11.764  1.00 30.82           C  
ANISOU  400  CG  LEU A  51     3782   4173   3757   -121   -353   1051       C  
ATOM    401  CD1 LEU A  51      82.254  44.931  11.048  1.00 34.32           C  
ANISOU  401  CD1 LEU A  51     3295   5567   4180    236    280   2153       C  
ATOM    402  CD2 LEU A  51      84.231  44.434  12.495  1.00 29.87           C  
ANISOU  402  CD2 LEU A  51     3407   4598   3345   -492     69   1508       C  
ATOM    403  N   VAL A  52      81.742  41.620  15.650  1.00 25.43           N  
ANISOU  403  N   VAL A  52     2681   2597   4385   -382    -58     81       N  
ATOM    404  CA  VAL A  52      80.808  41.104  16.632  1.00 25.54           C  
ANISOU  404  CA  VAL A  52     2361   2624   4720   -113    -13    351       C  
ATOM    405  C   VAL A  52      80.340  42.222  17.544  1.00 25.55           C  
ANISOU  405  C   VAL A  52     2287   2390   5030   -484    391    372       C  
ATOM    406  O   VAL A  52      80.970  43.291  17.490  1.00 26.27           O  
ANISOU  406  O   VAL A  52     2141   2249   5590   -327     57    733       O  
ATOM    407  CB  VAL A  52      81.487  39.994  17.477  1.00 26.57           C  
ANISOU  407  CB  VAL A  52     2627   2745   4723    -67    -68    356       C  
ATOM    408  CG1 VAL A  52      81.791  38.765  16.626  1.00 30.47           C  
ANISOU  408  CG1 VAL A  52     3324   2318   5936   -267    648    250       C  
ATOM    409  CG2 VAL A  52      82.746  40.508  18.176  1.00 24.40           C  
ANISOU  409  CG2 VAL A  52     1601   1933   5737    166    343    740       C  
ATOM    410  N   PRO A  53      79.313  42.036  18.362  1.00 25.39           N  
ANISOU  410  N   PRO A  53     1852   2905   4890   -610     58    109       N  
ATOM    411  CA  PRO A  53      78.940  43.091  19.321  1.00 24.46           C  
ANISOU  411  CA  PRO A  53     1931   2853   4511   -640     18    295       C  
ATOM    412  C   PRO A  53      80.134  43.392  20.237  1.00 26.38           C  
ANISOU  412  C   PRO A  53     2079   2781   5165   -223   -342    -31       C  
ATOM    413  O   PRO A  53      80.923  42.505  20.554  1.00 27.61           O  
ANISOU  413  O   PRO A  53     2175   2429   5887   -457   -618     56       O  
ATOM    414  CB  PRO A  53      77.768  42.525  20.108  1.00 25.68           C  
ANISOU  414  CB  PRO A  53     2556   3044   4158  -1003    133    212       C  
ATOM    415  CG  PRO A  53      77.284  41.357  19.294  1.00 24.71           C  
ANISOU  415  CG  PRO A  53     2635   2305   4448   -714    599    288       C  
ATOM    416  CD  PRO A  53      78.433  40.864  18.464  1.00 26.03           C  
ANISOU  416  CD  PRO A  53     2285   2596   5009   -520    496    342       C  
ATOM    417  N   GLY A  54      80.231  44.654  20.634  1.00 26.58           N  
ANISOU  417  N   GLY A  54     2213   2829   5056    153   -604   -265       N  
ATOM    418  CA  GLY A  54      81.325  45.157  21.433  1.00 27.38           C  
ANISOU  418  CA  GLY A  54     2673   2613   5118    805  -1183   -509       C  
ATOM    419  C   GLY A  54      80.862  45.876  22.682  1.00 26.92           C  
ANISOU  419  C   GLY A  54     2587   2815   4829    303   -622   -137       C  
ATOM    420  O   GLY A  54      79.663  45.883  22.993  1.00 29.37           O  
ANISOU  420  O   GLY A  54     2843   2965   5351   -319    -10    500       O  
ATOM    421  N   ILE A  55      81.777  46.510  23.418  1.00 26.39           N  
ANISOU  421  N   ILE A  55     2742   2633   4654    586   -773   -250       N  
ATOM    422  CA  ILE A  55      81.342  47.180  24.642  1.00 26.13           C  
ANISOU  422  CA  ILE A  55     1974   2830   5124    338   -249   -455       C  
ATOM    423  C   ILE A  55      80.489  48.411  24.332  1.00 29.77           C  
ANISOU  423  C   ILE A  55     2772   2913   5625    655   -653   -594       C  
ATOM    424  O   ILE A  55      79.712  48.844  25.187  1.00 34.09           O  
ANISOU  424  O   ILE A  55     3794   2561   6596   1215    396    130       O  
ATOM    425  CB  ILE A  55      82.540  47.582  25.526  1.00 24.67           C  
ANISOU  425  CB  ILE A  55     2349   2840   4184   -139   -132     19       C  
ATOM    426  CG1 ILE A  55      82.178  47.863  26.982  1.00 31.30           C  
ANISOU  426  CG1 ILE A  55     3843   4004   4043    472     27    420       C  
ATOM    427  CG2 ILE A  55      83.281  48.773  24.919  1.00 32.55           C  
ANISOU  427  CG2 ILE A  55     2583   3707   6080   -725   1590   -342       C  
ATOM    428  CD1 ILE A  55      81.874  46.614  27.813  1.00 35.43           C  
ANISOU  428  CD1 ILE A  55     4616   3942   4906   1055   1450    556       C  
ATOM    429  N   ASN A  56      80.640  48.945  23.120  1.00 28.12           N  
ANISOU  429  N   ASN A  56     2029   2925   5729    391   -942   -466       N  
ATOM    430  CA  ASN A  56      79.913  50.147  22.714  1.00 31.95           C  
ANISOU  430  CA  ASN A  56     2952   3051   6137    776   -774   -368       C  
ATOM    431  C   ASN A  56      79.919  50.278  21.200  1.00 31.44           C  
ANISOU  431  C   ASN A  56     2935   2766   6246    -71   -457    330       C  
ATOM    432  O   ASN A  56      80.633  51.145  20.673  1.00 35.28           O  
ANISOU  432  O   ASN A  56     3162   2185   8057    170   -509    949       O  
ATOM    433  CB  ASN A  56      80.544  51.372  23.385  1.00 34.23           C  
ANISOU  433  CB  ASN A  56     3109   3027   6871    633   -280   -695       C  
ATOM    434  CG  ASN A  56      79.826  52.680  23.175  1.00 39.32           C  
ANISOU  434  CG  ASN A  56     4766   3117   7058   1094   -489   -606       C  
ATOM    435  OD1 ASN A  56      80.418  53.757  23.349  1.00 49.89           O  
ANISOU  435  OD1 ASN A  56     5856   3054  10047    644   -390   -252       O  
ATOM    436  ND2 ASN A  56      78.550  52.642  22.807  1.00 41.90           N  
ANISOU  436  ND2 ASN A  56     4059   3478   8383   1976    354   -853       N  
ATOM    437  N   GLY A  57      79.155  49.437  20.520  1.00 28.50           N  
ANISOU  437  N   GLY A  57     2565   2770   5494    108   -244    426       N  
ATOM    438  CA  GLY A  57      79.124  49.312  19.063  1.00 27.12           C  
ANISOU  438  CA  GLY A  57     2113   2780   5413    648    -58    806       C  
ATOM    439  C   GLY A  57      79.536  47.890  18.652  1.00 30.06           C  
ANISOU  439  C   GLY A  57     2907   2925   5588    597     80    463       C  
ATOM    440  O   GLY A  57      79.050  46.945  19.291  1.00 29.15           O  
ANISOU  440  O   GLY A  57     2405   2643   6027    377     45    154       O  
ATOM    441  N   LYS A  58      80.403  47.798  17.640  1.00 28.53           N  
ANISOU  441  N   LYS A  58     2439   3152   5247    751   -297    408       N  
ATOM    442  CA  LYS A  58      80.999  46.543  17.218  1.00 26.33           C  
ANISOU  442  CA  LYS A  58     1924   2872   5209    193   -628     69       C  
ATOM    443  C   LYS A  58      82.474  46.433  17.591  1.00 27.19           C  
ANISOU  443  C   LYS A  58     2100   2633   5598    315   -950   -173       C  
ATOM    444  O   LYS A  58      83.142  47.416  17.923  1.00 29.87           O  
ANISOU  444  O   LYS A  58     2053   2506   6790    232   -985     58       O  
ATOM    445  CB  LYS A  58      80.851  46.349  15.701  1.00 26.17           C  
ANISOU  445  CB  LYS A  58     2144   2669   5130    411   -733    487       C  
ATOM    446  CG  LYS A  58      79.383  46.343  15.269  1.00 29.91           C  
ANISOU  446  CG  LYS A  58     2301   3478   5584   -322  -1079    905       C  
ATOM    447  CD  LYS A  58      79.323  46.106  13.755  1.00 35.78           C  
ANISOU  447  CD  LYS A  58     3039   4841   5714    133  -1425    429       C  
ATOM    448  CE  LYS A  58      77.924  45.735  13.293  1.00 35.67           C  
ANISOU  448  CE  LYS A  58     3042   5459   5053   -410   -730    -26       C  
ATOM    449  NZ  LYS A  58      77.780  45.685  11.819  1.00 35.98           N  
ANISOU  449  NZ  LYS A  58     3695   4879   5096    454   -826  -1368       N  
ATOM    450  N   ALA A  59      82.997  45.201  17.556  1.00 25.56           N  
ANISOU  450  N   ALA A  59     2160   2430   5122    196   -575    469       N  
ATOM    451  CA  ALA A  59      84.394  44.981  17.920  1.00 25.05           C  
ANISOU  451  CA  ALA A  59     2107   2962   4448    400   -331    493       C  
ATOM    452  C   ALA A  59      85.037  43.938  17.018  1.00 26.83           C  
ANISOU  452  C   ALA A  59     2435   2602   5157    106    127    403       C  
ATOM    453  O   ALA A  59      84.364  43.300  16.209  1.00 24.91           O  
ANISOU  453  O   ALA A  59     2304   2635   4524    359    181    621       O  
ATOM    454  CB  ALA A  59      84.517  44.523  19.369  1.00 28.51           C  
ANISOU  454  CB  ALA A  59     2967   3423   4444   -741   -920    520       C  
ATOM    455  N   ILE A  60      86.341  43.742  17.148  1.00 25.57           N  
ANISOU  455  N   ILE A  60     2420   1963   5333      9    171    136       N  
ATOM    456  CA  ILE A  60      87.059  42.868  16.222  1.00 24.42           C  
ANISOU  456  CA  ILE A  60     2961   1780   4539     80    593    882       C  
ATOM    457  C   ILE A  60      87.085  41.446  16.766  1.00 23.27           C  
ANISOU  457  C   ILE A  60     2974   1622   4244   -157   -144    615       C  
ATOM    458  O   ILE A  60      87.367  41.278  17.957  1.00 24.56           O  
ANISOU  458  O   ILE A  60     3287   1923   4121   -177     77    659       O  
ATOM    459  CB  ILE A  60      88.501  43.360  16.013  1.00 23.61           C  
ANISOU  459  CB  ILE A  60     2951   1835   4185     21    476    743       C  
ATOM    460  CG1 ILE A  60      88.598  44.812  15.505  1.00 24.53           C  
ANISOU  460  CG1 ILE A  60     3158   1780   4381   -249    278    640       C  
ATOM    461  CG2 ILE A  60      89.273  42.441  15.090  1.00 30.54           C  
ANISOU  461  CG2 ILE A  60     3040   2180   6385    -91    971   -224       C  
ATOM    462  CD1 ILE A  60      89.998  45.377  15.582  1.00 23.57           C  
ANISOU  462  CD1 ILE A  60     2730   1623   4602    242    541    782       C  
ATOM    463  N   HIS A  61      86.791  40.485  15.895  1.00 23.98           N  
ANISOU  463  N   HIS A  61     2349   1976   4785    188   -631    265       N  
ATOM    464  CA  HIS A  61      86.784  39.059  16.200  1.00 23.82           C  
ANISOU  464  CA  HIS A  61     2462   1878   4709    -41     21    -77       C  
ATOM    465  C   HIS A  61      87.823  38.326  15.366  1.00 24.31           C  
ANISOU  465  C   HIS A  61     2491   2121   4625     59     70     53       C  
ATOM    466  O   HIS A  61      87.721  38.301  14.142  1.00 25.13           O  
ANISOU  466  O   HIS A  61     2785   2191   4570     83    309    341       O  
ATOM    467  CB  HIS A  61      85.395  38.460  15.913  1.00 26.12           C  
ANISOU  467  CB  HIS A  61     2458   2546   4923   -280    102    175       C  
ATOM    468  CG  HIS A  61      85.244  37.078  16.471  1.00 25.07           C  
ANISOU  468  CG  HIS A  61     1830   2620   5074   -164    369    199       C  
ATOM    469  ND1 HIS A  61      85.277  36.834  17.830  1.00 24.53           N  
ANISOU  469  ND1 HIS A  61     2180   2085   5055    628    815     68       N  
ATOM    470  CD2 HIS A  61      85.074  35.899  15.849  1.00 24.05           C  
ANISOU  470  CD2 HIS A  61     1894   2426   4820    141    269    379       C  
ATOM    471  CE1 HIS A  61      85.122  35.526  18.009  1.00 25.03           C  
ANISOU  471  CE1 HIS A  61     2845   2076   4588    336    671   -320       C  
ATOM    472  NE2 HIS A  61      84.995  34.941  16.823  1.00 24.02           N  
ANISOU  472  NE2 HIS A  61     2415   2509   4202    273   -180    107       N  
ATOM    473  N   LEU A  62      88.811  37.727  16.020  1.00 23.36           N  
ANISOU  473  N   LEU A  62     2101   1902   4872   -305     78    166       N  
ATOM    474  CA  LEU A  62      89.876  37.020  15.321  1.00 22.28           C  
ANISOU  474  CA  LEU A  62     2012   1808   4645   -398     59    235       C  
ATOM    475  C   LEU A  62      89.684  35.508  15.461  1.00 22.93           C  
ANISOU  475  C   LEU A  62     2109   1800   4802   -383    -75    215       C  
ATOM    476  O   LEU A  62      89.517  35.076  16.603  1.00 23.93           O  
ANISOU  476  O   LEU A  62     2264   1753   5077     40    488    397       O  
ATOM    477  CB  LEU A  62      91.243  37.443  15.879  1.00 20.45           C  
ANISOU  477  CB  LEU A  62     2075   2017   3677   -546    318    127       C  
ATOM    478  CG  LEU A  62      91.555  38.937  15.723  1.00 20.54           C  
ANISOU  478  CG  LEU A  62     2309   2010   3487   -579     99   -125       C  
ATOM    479  CD1 LEU A  62      92.852  39.311  16.413  1.00 23.64           C  
ANISOU  479  CD1 LEU A  62     2165   2090   4726   -601   -275    455       C  
ATOM    480  CD2 LEU A  62      91.619  39.322  14.260  1.00 21.40           C  
ANISOU  480  CD2 LEU A  62     3045   1551   3533   -387    517   -171       C  
ATOM    481  N   VAL A  63      89.716  34.742  14.391  1.00 24.81           N  
ANISOU  481  N   VAL A  63     2502   1961   4961   -343   -494     24       N  
ATOM    482  CA  VAL A  63      89.744  33.289  14.370  1.00 23.20           C  
ANISOU  482  CA  VAL A  63     2627   2003   4183     -3   -149    171       C  
ATOM    483  C   VAL A  63      91.129  32.815  13.927  1.00 26.83           C  
ANISOU  483  C   VAL A  63     2521   2828   4845    411   -364    593       C  
ATOM    484  O   VAL A  63      92.029  33.582  13.559  1.00 25.47           O  
ANISOU  484  O   VAL A  63     2556   2670   4452    367     23   -201       O  
ATOM    485  CB  VAL A  63      88.651  32.666  13.473  1.00 22.64           C  
ANISOU  485  CB  VAL A  63     2302   2140   4162   -641    660   -138       C  
ATOM    486  CG1 VAL A  63      87.259  33.065  13.958  1.00 23.98           C  
ANISOU  486  CG1 VAL A  63     2460   2782   3871   -357    629   -280       C  
ATOM    487  CG2 VAL A  63      88.820  33.076  12.019  1.00 23.95           C  
ANISOU  487  CG2 VAL A  63     2579   2793   3727      9    578   -758       C  
ATOM    488  N   ASN A  64      91.358  31.496  13.976  1.00 27.11           N  
ANISOU  488  N   ASN A  64     2682   2837   4784    497     91    394       N  
ATOM    489  CA  ASN A  64      92.726  31.011  13.768  1.00 26.04           C  
ANISOU  489  CA  ASN A  64     2357   2564   4972    156   -151    459       C  
ATOM    490  C   ASN A  64      92.988  30.633  12.318  1.00 26.39           C  
ANISOU  490  C   ASN A  64     2400   2571   5054    737    -71    420       C  
ATOM    491  O   ASN A  64      93.187  29.452  11.984  1.00 29.99           O  
ANISOU  491  O   ASN A  64     3306   2455   5635    270    302    267       O  
ATOM    492  CB  ASN A  64      92.994  29.821  14.708  1.00 26.46           C  
ANISOU  492  CB  ASN A  64     1821   2981   5251   -319   -655    822       C  
ATOM    493  CG  ASN A  64      94.465  29.539  14.909  1.00 25.96           C  
ANISOU  493  CG  ASN A  64     1872   3183   4810    239    -16    409       C  
ATOM    494  OD1 ASN A  64      95.305  30.196  14.282  1.00 26.87           O  
ANISOU  494  OD1 ASN A  64     2037   2157   6016    254    565   -150       O  
ATOM    495  ND2 ASN A  64      94.806  28.587  15.759  1.00 23.47           N  
ANISOU  495  ND2 ASN A  64     2102   1621   5195    -50   -870   -457       N  
ATOM    496  N   ASN A  65      93.017  31.597  11.402  1.00 26.48           N  
ANISOU  496  N   ASN A  65     2760   2560   4740    431   -586    261       N  
ATOM    497  CA  ASN A  65      93.517  31.333  10.054  1.00 31.70           C  
ANISOU  497  CA  ASN A  65     4224   3170   4649    -81   -412     82       C  
ATOM    498  C   ASN A  65      94.239  32.587   9.549  1.00 34.73           C  
ANISOU  498  C   ASN A  65     4524   3414   5256   -137    455     24       C  
ATOM    499  O   ASN A  65      94.081  33.668  10.125  1.00 35.45           O  
ANISOU  499  O   ASN A  65     4498   3603   5370   -924    124   -437       O  
ATOM    500  CB  ASN A  65      92.433  30.894   9.070  1.00 36.05           C  
ANISOU  500  CB  ASN A  65     4877   3832   4987    -84   -858   -230       C  
ATOM    501  CG  ASN A  65      91.310  31.888   8.924  1.00 36.04           C  
ANISOU  501  CG  ASN A  65     4364   4438   4894    -72   -848   -549       C  
ATOM    502  OD1 ASN A  65      90.186  31.638   9.373  1.00 42.96           O  
ANISOU  502  OD1 ASN A  65     4984   4336   7001   -230    119   -141       O  
ATOM    503  ND2 ASN A  65      91.558  33.028   8.308  1.00 37.07           N  
ANISOU  503  ND2 ASN A  65     3475   5478   5133   1204    248    720       N  
ATOM    504  N   GLU A  66      95.024  32.451   8.483  1.00 37.21           N  
ANISOU  504  N   GLU A  66     4633   3998   5507    948    659    754       N  
ATOM    505  CA  GLU A  66      95.881  33.575   8.141  1.00 38.53           C  
ANISOU  505  CA  GLU A  66     4126   4818   5694    715    715    985       C  
ATOM    506  C   GLU A  66      95.084  34.680   7.457  1.00 37.31           C  
ANISOU  506  C   GLU A  66     4189   4638   5347    -22    379   1396       C  
ATOM    507  O   GLU A  66      95.671  35.709   7.133  1.00 43.57           O  
ANISOU  507  O   GLU A  66     5047   3953   7555     71   1367    728       O  
ATOM    508  CB  GLU A  66      97.046  33.143   7.259  1.00 45.91           C  
ANISOU  508  CB  GLU A  66     4895   6489   6062    965   1284    692       C  
ATOM    509  CG  GLU A  66      96.614  32.524   5.933  1.00 54.58           C  
ANISOU  509  CG  GLU A  66     6295   7755   6690   1240   1253   -537       C  
ATOM    510  CD  GLU A  66      97.691  31.557   5.447  1.00 60.10           C  
ANISOU  510  CD  GLU A  66     6193   9426   7217   1724   1313  -1075       C  
ATOM    511  OE1 GLU A  66      98.651  31.405   6.240  1.00 71.43           O  
ANISOU  511  OE1 GLU A  66     5850  12139   9152   1991    889   -393       O  
ATOM    512  OE2 GLU A  66      97.548  31.000   4.338  1.00 72.55           O  
ANISOU  512  OE2 GLU A  66     7679  12215   7672   1589   2352  -2509       O  
ATOM    513  N   SER A  67      93.790  34.492   7.237  1.00 35.46           N  
ANISOU  513  N   SER A  67     3822   4610   5042    726    965    269       N  
ATOM    514  CA  SER A  67      93.004  35.565   6.618  1.00 31.48           C  
ANISOU  514  CA  SER A  67     3914   3719   4327    -49    546     27       C  
ATOM    515  C   SER A  67      92.312  36.404   7.690  1.00 29.75           C  
ANISOU  515  C   SER A  67     4089   3037   4178   -145    134    -74       C  
ATOM    516  O   SER A  67      91.577  37.356   7.424  1.00 31.93           O  
ANISOU  516  O   SER A  67     3401   3671   5061     25   -546   -451       O  
ATOM    517  CB  SER A  67      91.959  34.984   5.662  1.00 32.87           C  
ANISOU  517  CB  SER A  67     5386   2765   4337   -289     44    -52       C  
ATOM    518  OG  SER A  67      92.586  34.516   4.482  1.00 37.71           O  
ANISOU  518  OG  SER A  67     5739   4222   4367   -341    330    -45       O  
ATOM    519  N   SER A  68      92.540  36.004   8.948  1.00 29.72           N  
ANISOU  519  N   SER A  68     3728   3478   4086   -791   -223   -269       N  
ATOM    520  CA  SER A  68      91.832  36.697  10.025  1.00 29.74           C  
ANISOU  520  CA  SER A  68     3689   3575   4036   -777    -73    -59       C  
ATOM    521  C   SER A  68      92.812  37.623  10.727  1.00 28.08           C  
ANISOU  521  C   SER A  68     3954   2874   3843   -485   -189     76       C  
ATOM    522  O   SER A  68      93.451  37.270  11.722  1.00 28.16           O  
ANISOU  522  O   SER A  68     3841   2492   4366   -145   -495    -38       O  
ATOM    523  CB  SER A  68      91.177  35.667  10.945  1.00 29.82           C  
ANISOU  523  CB  SER A  68     3355   3462   4512   -549    -80    186       C  
ATOM    524  OG  SER A  68      90.382  36.300  11.937  1.00 27.83           O  
ANISOU  524  OG  SER A  68     3310   3264   3999   -587   -304    327       O  
ATOM    525  N   GLU A  69      92.940  38.828  10.163  1.00 25.91           N  
ANISOU  525  N   GLU A  69     3483   2653   3710    107    475    -66       N  
ATOM    526  CA  GLU A  69      93.826  39.808  10.792  1.00 28.68           C  
ANISOU  526  CA  GLU A  69     3696   2558   4645    -85   -138    384       C  
ATOM    527  C   GLU A  69      93.494  41.263  10.435  1.00 29.92           C  
ANISOU  527  C   GLU A  69     3530   2593   5246   -107    139    611       C  
ATOM    528  O   GLU A  69      92.822  41.554   9.453  1.00 29.93           O  
ANISOU  528  O   GLU A  69     2722   2554   6097   -253   -155    842       O  
ATOM    529  CB  GLU A  69      95.288  39.534  10.433  1.00 29.69           C  
ANISOU  529  CB  GLU A  69     3516   3367   4398    303   -688    749       C  
ATOM    530  CG  GLU A  69      95.577  39.532   8.959  1.00 36.74           C  
ANISOU  530  CG  GLU A  69     4355   4847   4758    171    280    709       C  
ATOM    531  CD  GLU A  69      97.020  39.284   8.575  1.00 46.37           C  
ANISOU  531  CD  GLU A  69     4856   6174   6589    900   1005    269       C  
ATOM    532  OE1 GLU A  69      97.901  39.211   9.449  1.00 52.73           O  
ANISOU  532  OE1 GLU A  69     4021   8535   7480    930   1005    117       O  
ATOM    533  OE2 GLU A  69      97.279  39.151   7.356  1.00 50.53           O  
ANISOU  533  OE2 GLU A  69     5945   6143   7111   1437   1545  -1002       O  
ATOM    534  N   VAL A  70      93.998  42.169  11.280  1.00 28.36           N  
ANISOU  534  N   VAL A  70     2765   2444   5566     13    402    453       N  
ATOM    535  CA  VAL A  70      93.916  43.604  11.144  1.00 26.15           C  
ANISOU  535  CA  VAL A  70     2295   2500   5141     -1    212    792       C  
ATOM    536  C   VAL A  70      95.300  44.223  11.347  1.00 25.55           C  
ANISOU  536  C   VAL A  70     2431   2799   4479   -146     93    715       C  
ATOM    537  O   VAL A  70      95.892  44.052  12.411  1.00 26.67           O  
ANISOU  537  O   VAL A  70     2706   3360   4069     91    283    241       O  
ATOM    538  CB  VAL A  70      92.951  44.247  12.156  1.00 25.70           C  
ANISOU  538  CB  VAL A  70     2308   2431   5025    121     -4    654       C  
ATOM    539  CG1 VAL A  70      92.977  45.764  11.987  1.00 25.10           C  
ANISOU  539  CG1 VAL A  70     2136   2430   4972     -3   -432    652       C  
ATOM    540  CG2 VAL A  70      91.545  43.635  11.995  1.00 25.25           C  
ANISOU  540  CG2 VAL A  70     2464   2401   4730   -106    358    545       C  
ATOM    541  N   ILE A  71      95.770  44.928  10.322  1.00 24.39           N  
ANISOU  541  N   ILE A  71     2546   2102   4618    -19    213    587       N  
ATOM    542  CA  ILE A  71      97.129  45.455  10.384  1.00 26.00           C  
ANISOU  542  CA  ILE A  71     2555   2258   5066    -31    374    620       C  
ATOM    543  C   ILE A  71      97.107  46.979  10.342  1.00 27.40           C  
ANISOU  543  C   ILE A  71     3263   2266   4883   -383    227    754       C  
ATOM    544  O   ILE A  71      96.522  47.510   9.409  1.00 30.69           O  
ANISOU  544  O   ILE A  71     4307   2408   4945    146    125    732       O  
ATOM    545  CB  ILE A  71      97.985  44.905   9.237  1.00 31.55           C  
ANISOU  545  CB  ILE A  71     3249   2933   5806   -167   1213    514       C  
ATOM    546  CG1 ILE A  71      98.301  43.407   9.381  1.00 33.12           C  
ANISOU  546  CG1 ILE A  71     3028   3498   6057   1119    307    258       C  
ATOM    547  CG2 ILE A  71      99.280  45.682   9.085  1.00 40.23           C  
ANISOU  547  CG2 ILE A  71     4219   5971   5097  -1799   1469    467       C  
ATOM    548  CD1 ILE A  71      98.820  42.797   8.098  1.00 37.64           C  
ANISOU  548  CD1 ILE A  71     3265   4131   6907     85    901   -822       C  
ATOM    549  N   VAL A  72      97.731  47.598  11.338  1.00 29.23           N  
ANISOU  549  N   VAL A  72     3369   2734   5002   -205    423    165       N  
ATOM    550  CA  VAL A  72      97.806  49.050  11.389  1.00 33.88           C  
ANISOU  550  CA  VAL A  72     4164   2834   5874   -758     59    138       C  
ATOM    551  C   VAL A  72      99.211  49.482  10.977  1.00 34.34           C  
ANISOU  551  C   VAL A  72     4287   3547   5215  -1157   -200    370       C  
ATOM    552  O   VAL A  72     100.162  49.114  11.677  1.00 34.07           O  
ANISOU  552  O   VAL A  72     4109   4213   4622   -700    404    683       O  
ATOM    553  CB  VAL A  72      97.511  49.608  12.787  1.00 31.01           C  
ANISOU  553  CB  VAL A  72     3427   2305   6051   -631   -223    -46       C  
ATOM    554  CG1 VAL A  72      97.561  51.132  12.759  1.00 29.95           C  
ANISOU  554  CG1 VAL A  72     3185   2310   5885   -260   -530    589       C  
ATOM    555  CG2 VAL A  72      96.169  49.109  13.315  1.00 31.24           C  
ANISOU  555  CG2 VAL A  72     3218   1864   6787    249    155    658       C  
ATOM    556  N   HIS A  73      99.292  50.216   9.869  1.00 33.60           N  
ANISOU  556  N   HIS A  73     4158   3087   5521   -695   -287    526       N  
ATOM    557  CA  HIS A  73     100.568  50.780   9.412  1.00 34.35           C  
ANISOU  557  CA  HIS A  73     4359   3421   5270   -744    -63    600       C  
ATOM    558  C   HIS A  73     100.829  52.130  10.073  1.00 30.21           C  
ANISOU  558  C   HIS A  73     3630   2732   5117   -371   -215   1306       C  
ATOM    559  O   HIS A  73     100.146  53.123   9.799  1.00 37.96           O  
ANISOU  559  O   HIS A  73     3727   3543   7152    384   -271   1354       O  
ATOM    560  CB  HIS A  73     100.525  50.902   7.901  1.00 39.12           C  
ANISOU  560  CB  HIS A  73     5518   4126   5219    722    545    428       C  
ATOM    561  CG  HIS A  73     101.876  50.990   7.278  1.00 49.62           C  
ANISOU  561  CG  HIS A  73     6151   6319   6383    862   1513    743       C  
ATOM    562  ND1 HIS A  73     102.516  49.896   6.744  1.00 55.67           N  
ANISOU  562  ND1 HIS A  73     6579   6856   7715   1416   2454    980       N  
ATOM    563  CD2 HIS A  73     102.700  52.044   7.094  1.00 52.41           C  
ANISOU  563  CD2 HIS A  73     5485   7211   7219    532   1758    434       C  
ATOM    564  CE1 HIS A  73     103.684  50.280   6.262  1.00 58.99           C  
ANISOU  564  CE1 HIS A  73     6463   7400   8552    959   2354    482       C  
ATOM    565  NE2 HIS A  73     103.825  51.582   6.463  1.00 56.20           N  
ANISOU  565  NE2 HIS A  73     6022   7518   7814    953   2049    141       N  
ATOM    566  N   LYS A  74     101.803  52.187  10.981  1.00 28.02           N  
ANISOU  566  N   LYS A  74     2529   3283   4836   -438    501    793       N  
ATOM    567  CA  LYS A  74     101.972  53.361  11.817  1.00 27.38           C  
ANISOU  567  CA  LYS A  74     2771   2801   4831   -122    366   1036       C  
ATOM    568  C   LYS A  74     102.227  54.601  10.978  1.00 31.14           C  
ANISOU  568  C   LYS A  74     3272   3129   5432   -129    211   1490       C  
ATOM    569  O   LYS A  74     103.085  54.558  10.081  1.00 38.39           O  
ANISOU  569  O   LYS A  74     4387   3603   6596   -670   1371   1731       O  
ATOM    570  CB  LYS A  74     103.136  53.185  12.798  1.00 26.22           C  
ANISOU  570  CB  LYS A  74     2834   2398   4732    256    412    576       C  
ATOM    571  CG  LYS A  74     102.881  52.176  13.905  1.00 29.37           C  
ANISOU  571  CG  LYS A  74     3002   3236   4922    425    396   1086       C  
ATOM    572  CD  LYS A  74     104.095  51.954  14.783  1.00 29.00           C  
ANISOU  572  CD  LYS A  74     3039   3183   4796    629    373    663       C  
ATOM    573  CE  LYS A  74     105.216  51.245  14.026  1.00 32.20           C  
ANISOU  573  CE  LYS A  74     3230   3659   5346    850    954   1156       C  
ATOM    574  NZ  LYS A  74     106.512  51.425  14.760  1.00 35.92           N  
ANISOU  574  NZ  LYS A  74     3222   3286   7142   1077    376   1310       N  
ATOM    575  N   ALA A  75     101.514  55.693  11.250  1.00 31.13           N  
ANISOU  575  N   ALA A  75     3702   2445   5680   -584   -674    663       N  
ATOM    576  CA  ALA A  75     101.846  56.910  10.485  1.00 33.56           C  
ANISOU  576  CA  ALA A  75     3842   2923   5987   -266   -293   1166       C  
ATOM    577  C   ALA A  75     103.271  57.341  10.780  1.00 32.15           C  
ANISOU  577  C   ALA A  75     3653   2562   6003   -226    122   1254       C  
ATOM    578  O   ALA A  75     103.833  57.018  11.833  1.00 28.31           O  
ANISOU  578  O   ALA A  75     2979   2792   4986   -361    741    507       O  
ATOM    579  CB  ALA A  75     100.881  58.024  10.824  1.00 36.25           C  
ANISOU  579  CB  ALA A  75     3646   3026   7100   -189    807   2272       C  
ATOM    580  N   MET A  76     103.898  58.102   9.886  1.00 34.52           N  
ANISOU  580  N   MET A  76     3461   3756   5900    452    638   1648       N  
ATOM    581  CA  MET A  76     105.285  58.475  10.169  1.00 40.60           C  
ANISOU  581  CA  MET A  76     3530   4987   6910   -227   1003   1736       C  
ATOM    582  C   MET A  76     105.442  59.273  11.453  1.00 39.16           C  
ANISOU  582  C   MET A  76     3126   4337   7416   -105    262   1652       C  
ATOM    583  O   MET A  76     106.406  59.071  12.197  1.00 39.72           O  
ANISOU  583  O   MET A  76     3352   3723   8016   -159    -40   2073       O  
ATOM    584  CB  MET A  76     105.887  59.265   9.001  1.00 49.85           C  
ANISOU  584  CB  MET A  76     4501   6457   7984   -204   1948   2493       C  
ATOM    585  CG  MET A  76     107.134  58.590   8.423  1.00 57.46           C  
ANISOU  585  CG  MET A  76     4907   7953   8974   -349   2716   1511       C  
ATOM    586  SD  MET A  76     107.265  58.893   6.648  1.00110.33           S  
ANISOU  586  SD  MET A  76    15765  16420   9736    502   6926   2905       S  
ATOM    587  CE  MET A  76     107.250  60.689   6.623  1.00131.86           C  
ANISOU  587  CE  MET A  76    18337  16529  15236  -4769   6909   8708       C  
ATOM    588  N   ASP A  77     104.531  60.194  11.772  1.00 37.02           N  
ANISOU  588  N   ASP A  77     3534   3493   7040   -118    -42   2071       N  
ATOM    589  CA  ASP A  77     104.704  60.957  13.004  1.00 39.62           C  
ANISOU  589  CA  ASP A  77     4117   3460   7478     38   -422   1794       C  
ATOM    590  C   ASP A  77     104.521  60.156  14.284  1.00 39.28           C  
ANISOU  590  C   ASP A  77     4535   3381   7006   -233   -565   1415       C  
ATOM    591  O   ASP A  77     104.750  60.715  15.375  1.00 37.15           O  
ANISOU  591  O   ASP A  77     3676   3266   7172    249   1087    566       O  
ATOM    592  CB  ASP A  77     103.707  62.115  13.071  1.00 44.22           C  
ANISOU  592  CB  ASP A  77     4994   3584   8225    475    262   1917       C  
ATOM    593  CG  ASP A  77     104.083  63.338  12.271  1.00 49.36           C  
ANISOU  593  CG  ASP A  77     5715   3116   9922    270    872   1947       C  
ATOM    594  OD1 ASP A  77     105.111  63.344  11.577  1.00 54.25           O  
ANISOU  594  OD1 ASP A  77     6519   3239  10854     98   1777   2097       O  
ATOM    595  OD2 ASP A  77     103.291  64.311  12.356  1.00 60.92           O  
ANISOU  595  OD2 ASP A  77     8642   3209  11296   1445   2790   2111       O  
ATOM    596  N   ILE A  78     104.111  58.890  14.265  1.00 38.50           N  
ANISOU  596  N   ILE A  78     4161   3950   6518  -1097   -302   1355       N  
ATOM    597  CA  ILE A  78     103.993  58.190  15.549  1.00 36.01           C  
ANISOU  597  CA  ILE A  78     3604   3634   6445   -232    -69   1249       C  
ATOM    598  C   ILE A  78     104.863  56.932  15.529  1.00 39.13           C  
ANISOU  598  C   ILE A  78     3771   4578   6519    518     56    943       C  
ATOM    599  O   ILE A  78     104.942  56.157  16.478  1.00 35.56           O  
ANISOU  599  O   ILE A  78     3218   4083   6210   1013    245    477       O  
ATOM    600  CB  ILE A  78     102.550  57.791  15.897  1.00 35.96           C  
ANISOU  600  CB  ILE A  78     3548   3873   6240     33    198   1087       C  
ATOM    601  CG1 ILE A  78     101.898  56.838  14.893  1.00 32.98           C  
ANISOU  601  CG1 ILE A  78     3340   3734   5456   -606   1132   1368       C  
ATOM    602  CG2 ILE A  78     101.678  59.020  16.099  1.00 43.00           C  
ANISOU  602  CG2 ILE A  78     3784   3237   9316   -470    753    756       C  
ATOM    603  CD1 ILE A  78     101.095  55.719  15.556  1.00 32.41           C  
ANISOU  603  CD1 ILE A  78     2158   3783   6375    201    731   2374       C  
ATOM    604  N   GLU A  79     105.529  56.746  14.393  1.00 40.40           N  
ANISOU  604  N   GLU A  79     4064   4909   6377    268     75    941       N  
ATOM    605  CA  GLU A  79     106.337  55.560  14.166  1.00 41.79           C  
ANISOU  605  CA  GLU A  79     4141   5079   6657    214    182    247       C  
ATOM    606  C   GLU A  79     107.342  55.266  15.264  1.00 37.76           C  
ANISOU  606  C   GLU A  79     3659   3372   7318   -404     57    743       C  
ATOM    607  O   GLU A  79     107.507  54.080  15.582  1.00 36.37           O  
ANISOU  607  O   GLU A  79     3623   3200   6997   -766   1040    753       O  
ATOM    608  CB  GLU A  79     107.097  55.702  12.836  1.00 47.70           C  
ANISOU  608  CB  GLU A  79     5026   6308   6791   -131    608   -115       C  
ATOM    609  CG  GLU A  79     106.867  54.454  11.987  1.00 55.80           C  
ANISOU  609  CG  GLU A  79     6210   7505   7485   -261    587  -1198       C  
ATOM    610  CD  GLU A  79     108.124  54.159  11.191  1.00 60.18           C  
ANISOU  610  CD  GLU A  79     6813   8039   8014   -642   1218  -1889       C  
ATOM    611  OE1 GLU A  79     108.900  55.122  11.011  1.00 70.21           O  
ANISOU  611  OE1 GLU A  79     7526  10820   8330  -3077   1348  -3578       O  
ATOM    612  OE2 GLU A  79     108.287  52.991  10.778  1.00 68.02           O  
ANISOU  612  OE2 GLU A  79     8251   8756   8839    251    772  -2847       O  
ATOM    613  N   TYR A  80     108.028  56.260  15.845  1.00 35.25           N  
ANISOU  613  N   TYR A  80     3290   3134   6970   -782    654   1215       N  
ATOM    614  CA  TYR A  80     109.117  55.899  16.758  1.00 33.38           C  
ANISOU  614  CA  TYR A  80     3101   3109   6472   -945    865   1027       C  
ATOM    615  C   TYR A  80     108.850  56.257  18.204  1.00 32.91           C  
ANISOU  615  C   TYR A  80     3390   2568   6546  -1186   1180   1155       C  
ATOM    616  O   TYR A  80     109.792  56.354  18.997  1.00 31.51           O  
ANISOU  616  O   TYR A  80     3098   2683   6192   -285   1442    744       O  
ATOM    617  CB  TYR A  80     110.407  56.605  16.314  1.00 33.16           C  
ANISOU  617  CB  TYR A  80     3324   3282   5993  -1198   1006    525       C  
ATOM    618  CG  TYR A  80     110.764  56.258  14.884  1.00 36.98           C  
ANISOU  618  CG  TYR A  80     3222   4769   6059   -934    914    124       C  
ATOM    619  CD1 TYR A  80     110.861  54.929  14.501  1.00 40.78           C  
ANISOU  619  CD1 TYR A  80     4330   5062   6102  -1775    885   -545       C  
ATOM    620  CD2 TYR A  80     111.004  57.249  13.947  1.00 39.38           C  
ANISOU  620  CD2 TYR A  80     4061   5305   5597   -558   1101    243       C  
ATOM    621  CE1 TYR A  80     111.191  54.592  13.196  1.00 46.28           C  
ANISOU  621  CE1 TYR A  80     5045   6079   6459   -999   1409   -670       C  
ATOM    622  CE2 TYR A  80     111.333  56.923  12.645  1.00 44.86           C  
ANISOU  622  CE2 TYR A  80     4805   6314   5924  -1307   1572   -347       C  
ATOM    623  CZ  TYR A  80     111.424  55.595  12.277  1.00 47.67           C  
ANISOU  623  CZ  TYR A  80     5419   6490   6205   -943   1779   -610       C  
ATOM    624  OH  TYR A  80     111.749  55.260  10.978  1.00 53.21           O  
ANISOU  624  OH  TYR A  80     6738   7361   6118  -2026   1502  -1221       O  
ATOM    625  N   ASN A  81     107.567  56.432  18.491  1.00 33.30           N  
ANISOU  625  N   ASN A  81     3403   2841   6409   -438    687    678       N  
ATOM    626  CA  ASN A  81     107.146  56.829  19.826  1.00 35.63           C  
ANISOU  626  CA  ASN A  81     3505   3689   6343   -467    824    812       C  
ATOM    627  C   ASN A  81     107.775  55.950  20.893  1.00 33.58           C  
ANISOU  627  C   ASN A  81     3390   3220   6148     26    776    162       C  
ATOM    628  O   ASN A  81     108.300  56.480  21.891  1.00 33.46           O  
ANISOU  628  O   ASN A  81     3915   2216   6582    611    458    -81       O  
ATOM    629  CB  ASN A  81     105.618  56.809  19.936  1.00 42.30           C  
ANISOU  629  CB  ASN A  81     3485   5231   7357    549   1023   1406       C  
ATOM    630  CG  ASN A  81     105.113  57.801  20.967  1.00 51.39           C  
ANISOU  630  CG  ASN A  81     4466   6467   8591   1889    650    509       C  
ATOM    631  OD1 ASN A  81     104.562  58.852  20.600  1.00 66.40           O  
ANISOU  631  OD1 ASN A  81     8157   6664  10409   3118  -2447   -846       O  
ATOM    632  ND2 ASN A  81     105.282  57.485  22.252  1.00 51.77           N  
ANISOU  632  ND2 ASN A  81     4237   7293   8141   1704    209   -457       N  
ATOM    633  N   ASP A  82     107.757  54.629  20.727  1.00 29.35           N  
ANISOU  633  N   ASP A  82     2075   3286   5789   -437    420    -69       N  
ATOM    634  CA  ASP A  82     108.262  53.812  21.835  1.00 27.40           C  
ANISOU  634  CA  ASP A  82     1798   2704   5908   -741    114   -307       C  
ATOM    635  C   ASP A  82     109.753  53.516  21.739  1.00 28.67           C  
ANISOU  635  C   ASP A  82     2005   2789   6101   -362    574    -85       C  
ATOM    636  O   ASP A  82     110.157  52.691  22.589  1.00 26.50           O  
ANISOU  636  O   ASP A  82     1765   2443   5863   -632    490   -224       O  
ATOM    637  CB  ASP A  82     107.464  52.507  21.953  1.00 28.57           C  
ANISOU  637  CB  ASP A  82     2022   2319   6513   -548   -106   -639       C  
ATOM    638  CG  ASP A  82     107.576  51.498  20.835  1.00 30.09           C  
ANISOU  638  CG  ASP A  82     2547   2908   5980  -1096    702   -568       C  
ATOM    639  OD1 ASP A  82     108.450  51.600  19.946  1.00 29.76           O  
ANISOU  639  OD1 ASP A  82     2583   3098   5627   -593    485    589       O  
ATOM    640  OD2 ASP A  82     106.753  50.533  20.836  1.00 25.05           O  
ANISOU  640  OD2 ASP A  82     1407   2296   5813   -289    202   -629       O  
ATOM    641  N   MET A  83     110.528  54.113  20.836  1.00 29.61           N  
ANISOU  641  N   MET A  83     2060   2283   6907   -154    680    459       N  
ATOM    642  CA  MET A  83     111.943  53.767  20.725  1.00 27.64           C  
ANISOU  642  CA  MET A  83     2083   2749   5668    -91    671   -101       C  
ATOM    643  C   MET A  83     112.679  53.920  22.060  1.00 28.58           C  
ANISOU  643  C   MET A  83     2749   2608   5503    266    547    120       C  
ATOM    644  O   MET A  83     113.405  53.008  22.524  1.00 26.57           O  
ANISOU  644  O   MET A  83     2314   1985   5799   -519    979    998       O  
ATOM    645  CB  MET A  83     112.668  54.605  19.659  1.00 28.53           C  
ANISOU  645  CB  MET A  83     2225   3067   5549    544    792    307       C  
ATOM    646  CG  MET A  83     114.097  54.106  19.405  1.00 29.05           C  
ANISOU  646  CG  MET A  83     2413   3326   5299    613   1080   -369       C  
ATOM    647  SD  MET A  83     114.889  54.863  17.972  1.00 32.66           S  
ANISOU  647  SD  MET A  83     2484   3049   6876   -145   1279    407       S  
ATOM    648  CE  MET A  83     113.851  54.382  16.602  1.00 32.09           C  
ANISOU  648  CE  MET A  83     3953   2901   5341    -86   1649    537       C  
ATOM    649  N   PHE A  84     112.499  55.084  22.680  1.00 25.75           N  
ANISOU  649  N   PHE A  84     1671   2596   5517   -108    738     48       N  
ATOM    650  CA  PHE A  84     113.069  55.443  23.968  1.00 22.34           C  
ANISOU  650  CA  PHE A  84     1400   1641   5447   -215    589    663       C  
ATOM    651  C   PHE A  84     112.044  55.872  25.005  1.00 21.00           C  
ANISOU  651  C   PHE A  84     1101   1539   5341   -461    304    209       C  
ATOM    652  O   PHE A  84     112.294  55.802  26.221  1.00 22.41           O  
ANISOU  652  O   PHE A  84     1718   1461   5338   -382    270    183       O  
ATOM    653  CB  PHE A  84     114.087  56.592  23.754  1.00 26.10           C  
ANISOU  653  CB  PHE A  84     2203   2087   5625   -773   1010    643       C  
ATOM    654  CG  PHE A  84     115.326  56.145  22.988  1.00 27.03           C  
ANISOU  654  CG  PHE A  84     2164   2042   6063  -1418   1100   -279       C  
ATOM    655  CD1 PHE A  84     116.339  55.456  23.645  1.00 30.06           C  
ANISOU  655  CD1 PHE A  84     2119   2773   6530   -783   1290   -413       C  
ATOM    656  CD2 PHE A  84     115.486  56.388  21.640  1.00 31.01           C  
ANISOU  656  CD2 PHE A  84     3054   2480   6249  -1270   1684    -38       C  
ATOM    657  CE1 PHE A  84     117.466  55.029  22.953  1.00 31.02           C  
ANISOU  657  CE1 PHE A  84     2203   3262   6319  -1070   1625   -213       C  
ATOM    658  CE2 PHE A  84     116.609  55.972  20.936  1.00 33.96           C  
ANISOU  658  CE2 PHE A  84     3031   3507   6366   -913   1619      0       C  
ATOM    659  CZ  PHE A  84     117.614  55.283  21.590  1.00 31.88           C  
ANISOU  659  CZ  PHE A  84     2950   2956   6209  -1233   1345   -342       C  
ATOM    660  N   ASN A  85     110.871  56.347  24.564  1.00 24.27           N  
ANISOU  660  N   ASN A  85     1329   2119   5772   -119     74   -204       N  
ATOM    661  CA  ASN A  85     109.965  57.060  25.468  1.00 23.16           C  
ANISOU  661  CA  ASN A  85     1371   1780   5648   -131    340    282       C  
ATOM    662  C   ASN A  85     108.735  56.265  25.846  1.00 24.06           C  
ANISOU  662  C   ASN A  85     2118   2079   4942   -838    430   -127       C  
ATOM    663  O   ASN A  85     108.547  55.090  25.438  1.00 24.10           O  
ANISOU  663  O   ASN A  85     2642   1804   4712   -551   -619    274       O  
ATOM    664  CB  ASN A  85     109.603  58.396  24.786  1.00 24.92           C  
ANISOU  664  CB  ASN A  85     1943   1583   5941   -270    183    169       C  
ATOM    665  CG  ASN A  85     110.890  59.178  24.528  1.00 29.02           C  
ANISOU  665  CG  ASN A  85     2608   3030   5388  -1001    299   1063       C  
ATOM    666  OD1 ASN A  85     111.854  59.047  25.275  1.00 29.61           O  
ANISOU  666  OD1 ASN A  85     2890   3017   5343  -1756   -129    188       O  
ATOM    667  ND2 ASN A  85     110.931  60.010  23.485  1.00 42.33           N  
ANISOU  667  ND2 ASN A  85     4992   4082   7008  -1148    144   2484       N  
ATOM    668  N   ASN A  86     107.896  56.896  26.661  1.00 22.61           N  
ANISOU  668  N   ASN A  86     1397   2015   5180   -375    190    420       N  
ATOM    669  CA  ASN A  86     106.808  56.192  27.332  1.00 24.79           C  
ANISOU  669  CA  ASN A  86     1717   2619   5083   -900    207    208       C  
ATOM    670  C   ASN A  86     105.580  55.959  26.450  1.00 24.61           C  
ANISOU  670  C   ASN A  86     1545   2766   5041   -691    219    273       C  
ATOM    671  O   ASN A  86     105.385  56.665  25.467  1.00 27.30           O  
ANISOU  671  O   ASN A  86     2330   2755   5289   -931   -101    449       O  
ATOM    672  CB  ASN A  86     106.326  56.965  28.566  1.00 26.33           C  
ANISOU  672  CB  ASN A  86     2626   2683   4695   -937    423    460       C  
ATOM    673  CG  ASN A  86     107.383  57.082  29.643  1.00 26.07           C  
ANISOU  673  CG  ASN A  86     2236   3001   4667    203    544    172       C  
ATOM    674  OD1 ASN A  86     108.438  56.442  29.549  1.00 29.50           O  
ANISOU  674  OD1 ASN A  86     2008   1857   7342   -328    736   -255       O  
ATOM    675  ND2 ASN A  86     107.104  57.916  30.652  1.00 23.62           N  
ANISOU  675  ND2 ASN A  86     1562   2295   5119   -501    445     25       N  
ATOM    676  N   PHE A  87     104.771  54.959  26.815  1.00 22.68           N  
ANISOU  676  N   PHE A  87     1263   2192   5164   -286    -48    288       N  
ATOM    677  CA  PHE A  87     103.568  54.663  26.026  1.00 20.92           C  
ANISOU  677  CA  PHE A  87     1601   1825   4523   -361     14     66       C  
ATOM    678  C   PHE A  87     102.645  53.748  26.818  1.00 21.22           C  
ANISOU  678  C   PHE A  87     1752   1966   4346   -616      2   -226       C  
ATOM    679  O   PHE A  87     103.056  53.031  27.733  1.00 22.29           O  
ANISOU  679  O   PHE A  87     1465   1997   5006   -539    219    265       O  
ATOM    680  CB  PHE A  87     103.923  54.033  24.694  1.00 22.26           C  
ANISOU  680  CB  PHE A  87     2378   1510   4571    139    349    359       C  
ATOM    681  CG  PHE A  87     104.439  52.588  24.727  1.00 25.22           C  
ANISOU  681  CG  PHE A  87     2399   1477   5706     50    -87     55       C  
ATOM    682  CD1 PHE A  87     105.737  52.322  25.138  1.00 24.08           C  
ANISOU  682  CD1 PHE A  87     2209   1365   5577    -30    207    468       C  
ATOM    683  CD2 PHE A  87     103.626  51.535  24.346  1.00 25.86           C  
ANISOU  683  CD2 PHE A  87     2530   1702   5596      9    -25   -325       C  
ATOM    684  CE1 PHE A  87     106.223  51.022  25.168  1.00 22.43           C  
ANISOU  684  CE1 PHE A  87     2111   1296   5114   -159   -153   -289       C  
ATOM    685  CE2 PHE A  87     104.103  50.241  24.362  1.00 24.71           C  
ANISOU  685  CE2 PHE A  87     2267   1602   5519   -280   -511    -13       C  
ATOM    686  CZ  PHE A  87     105.407  49.968  24.763  1.00 22.99           C  
ANISOU  686  CZ  PHE A  87     2091   1676   4969   -434   -276    -34       C  
ATOM    687  N   THR A  88     101.359  53.807  26.479  1.00 21.65           N  
ANISOU  687  N   THR A  88     1494   1948   4782    -52    505     24       N  
ATOM    688  CA  THR A  88     100.349  53.002  27.160  1.00 22.72           C  
ANISOU  688  CA  THR A  88     1717   1858   5058   -209    476    146       C  
ATOM    689  C   THR A  88      99.525  52.296  26.083  1.00 22.56           C  
ANISOU  689  C   THR A  88     1728   1505   5337     42   -101    522       C  
ATOM    690  O   THR A  88      99.206  52.974  25.093  1.00 22.95           O  
ANISOU  690  O   THR A  88     1412   1972   5335    -66    276    866       O  
ATOM    691  CB  THR A  88      99.437  53.847  28.065  1.00 22.75           C  
ANISOU  691  CB  THR A  88     2010   2112   4522    142    748    822       C  
ATOM    692  OG1 THR A  88     100.159  54.287  29.225  1.00 22.53           O  
ANISOU  692  OG1 THR A  88     1648   1816   5096    463    617    225       O  
ATOM    693  CG2 THR A  88      98.280  52.962  28.525  1.00 22.28           C  
ANISOU  693  CG2 THR A  88     1929   1945   4592    121    482    847       C  
ATOM    694  N   VAL A  89      99.238  50.992  26.220  1.00 22.18           N  
ANISOU  694  N   VAL A  89     1672   1450   5307      6    219    394       N  
ATOM    695  CA  VAL A  89      98.413  50.292  25.243  1.00 21.69           C  
ANISOU  695  CA  VAL A  89     1476   1860   4905   -150    705    167       C  
ATOM    696  C   VAL A  89      97.100  49.967  25.944  1.00 21.19           C  
ANISOU  696  C   VAL A  89     1376   2598   4077     36    532    111       C  
ATOM    697  O   VAL A  89      97.152  49.510  27.104  1.00 20.90           O  
ANISOU  697  O   VAL A  89     1797   2063   4081     10    436      4       O  
ATOM    698  CB  VAL A  89      99.074  48.993  24.729  1.00 23.42           C  
ANISOU  698  CB  VAL A  89     1366   2356   5179      1    705   -225       C  
ATOM    699  CG1 VAL A  89      98.124  48.197  23.831  1.00 30.25           C  
ANISOU  699  CG1 VAL A  89     2063   2397   7034   -453    368   -839       C  
ATOM    700  CG2 VAL A  89     100.356  49.251  23.960  1.00 20.80           C  
ANISOU  700  CG2 VAL A  89     1634   1599   4670     76    646    450       C  
ATOM    701  N   SER A  90      95.923  50.182  25.351  1.00 20.26           N  
ANISOU  701  N   SER A  90     1436   1563   4701   -362    240    403       N  
ATOM    702  CA  SER A  90      94.719  49.757  26.075  1.00 18.15           C  
ANISOU  702  CA  SER A  90     1395   1461   4040   -183    253   -154       C  
ATOM    703  C   SER A  90      93.740  49.177  25.072  1.00 16.69           C  
ANISOU  703  C   SER A  90     1231   1413   3698      7    209    180       C  
ATOM    704  O   SER A  90      93.741  49.462  23.879  1.00 19.00           O  
ANISOU  704  O   SER A  90     1899   1491   3831    427     73    443       O  
ATOM    705  CB  SER A  90      94.122  50.913  26.878  1.00 20.86           C  
ANISOU  705  CB  SER A  90     1778   1910   4239    699   -516   -350       C  
ATOM    706  OG  SER A  90      93.591  51.906  25.978  1.00 21.80           O  
ANISOU  706  OG  SER A  90     1958   1441   4882   -131   -177    389       O  
ATOM    707  N   PHE A  91      92.858  48.288  25.576  1.00 19.69           N  
ANISOU  707  N   PHE A  91     1401   1926   4154   -441    141    165       N  
ATOM    708  CA  PHE A  91      91.918  47.645  24.659  1.00 18.98           C  
ANISOU  708  CA  PHE A  91     1561   1521   4128   -147     79     24       C  
ATOM    709  C   PHE A  91      90.959  46.795  25.485  1.00 19.53           C  
ANISOU  709  C   PHE A  91     1792   1611   4017   -536    218   -352       C  
ATOM    710  O   PHE A  91      91.315  46.379  26.601  1.00 19.30           O  
ANISOU  710  O   PHE A  91     1415   1598   4320   -251    384      2       O  
ATOM    711  CB  PHE A  91      92.583  46.785  23.573  1.00 19.32           C  
ANISOU  711  CB  PHE A  91     1915   1697   3730    250    133    402       C  
ATOM    712  CG  PHE A  91      93.553  45.740  24.141  1.00 18.18           C  
ANISOU  712  CG  PHE A  91     1787   1186   3934    -90   -243    157       C  
ATOM    713  CD1 PHE A  91      94.834  46.090  24.477  1.00 19.54           C  
ANISOU  713  CD1 PHE A  91     1611   1492   4323   -236    111    664       C  
ATOM    714  CD2 PHE A  91      93.161  44.430  24.358  1.00 20.78           C  
ANISOU  714  CD2 PHE A  91     2014   1229   4653   -210   -240    163       C  
ATOM    715  CE1 PHE A  91      95.743  45.193  25.014  1.00 21.69           C  
ANISOU  715  CE1 PHE A  91     1751   1331   5158   -418   -545    592       C  
ATOM    716  CE2 PHE A  91      94.055  43.495  24.885  1.00 20.62           C  
ANISOU  716  CE2 PHE A  91     2001   1231   4604   -504   -268    574       C  
ATOM    717  CZ  PHE A  91      95.338  43.868  25.234  1.00 19.89           C  
ANISOU  717  CZ  PHE A  91     1618   1508   4432   -396    332    844       C  
ATOM    718  N   TRP A  92      89.768  46.586  24.948  1.00 20.07           N  
ANISOU  718  N   TRP A  92     1602   1239   4786   -111     37     40       N  
ATOM    719  CA  TRP A  92      88.892  45.581  25.574  1.00 18.61           C  
ANISOU  719  CA  TRP A  92     1083   1282   4707    122     60    -59       C  
ATOM    720  C   TRP A  92      89.241  44.207  24.997  1.00 17.74           C  
ANISOU  720  C   TRP A  92     1193   1176   4369    134    471    242       C  
ATOM    721  O   TRP A  92      89.549  44.110  23.816  1.00 17.76           O  
ANISOU  721  O   TRP A  92     1197   1433   4118     25    -34    133       O  
ATOM    722  CB  TRP A  92      87.415  45.940  25.366  1.00 22.64           C  
ANISOU  722  CB  TRP A  92     1186   2392   5026    645    291   -294       C  
ATOM    723  CG  TRP A  92      86.945  47.122  26.144  1.00 21.22           C  
ANISOU  723  CG  TRP A  92     1369   2201   4492    659     61    -62       C  
ATOM    724  CD1 TRP A  92      87.067  48.440  25.740  1.00 22.54           C  
ANISOU  724  CD1 TRP A  92     2133   2269   4163    667    -54    -12       C  
ATOM    725  CD2 TRP A  92      86.299  47.137  27.419  1.00 21.25           C  
ANISOU  725  CD2 TRP A  92     1729   2106   4240    516   -114    -84       C  
ATOM    726  NE1 TRP A  92      86.525  49.235  26.711  1.00 23.99           N  
ANISOU  726  NE1 TRP A  92     2442   2038   4637   -118    407   -364       N  
ATOM    727  CE2 TRP A  92      86.046  48.487  27.746  1.00 23.35           C  
ANISOU  727  CE2 TRP A  92     2528   2040   4302     58    154   -376       C  
ATOM    728  CE3 TRP A  92      85.881  46.186  28.350  1.00 22.15           C  
ANISOU  728  CE3 TRP A  92     2279   2116   4023    362   -264   -152       C  
ATOM    729  CZ2 TRP A  92      85.423  48.858  28.924  1.00 22.45           C  
ANISOU  729  CZ2 TRP A  92     2451   2221   3857    379   -305   -251       C  
ATOM    730  CZ3 TRP A  92      85.257  46.542  29.533  1.00 21.62           C  
ANISOU  730  CZ3 TRP A  92     1750   2244   4222    375   -144   -138       C  
ATOM    731  CH2 TRP A  92      85.027  47.901  29.818  1.00 21.19           C  
ANISOU  731  CH2 TRP A  92     1519   2250   4283    410   -167   -139       C  
ATOM    732  N   LEU A  93      89.167  43.165  25.834  1.00 18.32           N  
ANISOU  732  N   LEU A  93     1312   1278   4371   -177    -54    311       N  
ATOM    733  CA  LEU A  93      89.554  41.814  25.491  1.00 17.42           C  
ANISOU  733  CA  LEU A  93     1004   1190   4424   -180    -58    422       C  
ATOM    734  C   LEU A  93      88.454  40.813  25.873  1.00 17.66           C  
ANISOU  734  C   LEU A  93     1385   1405   3921   -418    112    232       C  
ATOM    735  O   LEU A  93      87.909  40.920  26.972  1.00 18.44           O  
ANISOU  735  O   LEU A  93     1364   1738   3906   -256     63    237       O  
ATOM    736  CB  LEU A  93      90.863  41.409  26.196  1.00 18.79           C  
ANISOU  736  CB  LEU A  93     1334   1682   4123     87   -369   -213       C  
ATOM    737  CG  LEU A  93      91.385  40.000  25.862  1.00 20.23           C  
ANISOU  737  CG  LEU A  93     2226   1760   3701    638   -680    191       C  
ATOM    738  CD1 LEU A  93      91.684  39.867  24.376  1.00 19.99           C  
ANISOU  738  CD1 LEU A  93     1389   2236   3970   -339   -291   -517       C  
ATOM    739  CD2 LEU A  93      92.629  39.679  26.690  1.00 26.01           C  
ANISOU  739  CD2 LEU A  93     2477   2677   4729    776  -1180    284       C  
ATOM    740  N   ARG A  94      88.166  39.842  25.004  1.00 18.07           N  
ANISOU  740  N   ARG A  94     1289   1380   4198   -323    101     80       N  
ATOM    741  CA  ARG A  94      87.233  38.776  25.367  1.00 16.96           C  
ANISOU  741  CA  ARG A  94     1267   1086   4090    -99    -95    288       C  
ATOM    742  C   ARG A  94      87.841  37.459  24.895  1.00 15.27           C  
ANISOU  742  C   ARG A  94     1044   1295   3465   -169    -95    171       C  
ATOM    743  O   ARG A  94      88.026  37.294  23.692  1.00 19.75           O  
ANISOU  743  O   ARG A  94     1503   2378   3625   -230    290     50       O  
ATOM    744  CB  ARG A  94      85.816  38.948  24.818  1.00 17.62           C  
ANISOU  744  CB  ARG A  94     1201   1254   4238   -124   -142     -6       C  
ATOM    745  CG  ARG A  94      84.802  37.996  25.462  1.00 17.62           C  
ANISOU  745  CG  ARG A  94     1070   1770   3856     87    -21    305       C  
ATOM    746  CD  ARG A  94      83.458  38.184  24.711  1.00 21.67           C  
ANISOU  746  CD  ARG A  94      958   2687   4590     11    -70    895       C  
ATOM    747  NE  ARG A  94      82.477  37.237  25.225  1.00 17.51           N  
ANISOU  747  NE  ARG A  94      899   1788   3968    357     78    324       N  
ATOM    748  CZ  ARG A  94      81.492  36.674  24.555  1.00 19.25           C  
ANISOU  748  CZ  ARG A  94     1657   1945   3713   -107     50    157       C  
ATOM    749  NH1 ARG A  94      81.311  36.946  23.253  1.00 20.31           N  
ANISOU  749  NH1 ARG A  94     2002   1741   3972     49   -239    510       N  
ATOM    750  NH2 ARG A  94      80.677  35.827  25.169  1.00 18.90           N  
ANISOU  750  NH2 ARG A  94     1555   2086   3540   -142    224   -121       N  
ATOM    751  N   VAL A  95      88.111  36.593  25.862  1.00 17.74           N  
ANISOU  751  N   VAL A  95     1318   1355   4068     75   -374    451       N  
ATOM    752  CA  VAL A  95      88.709  35.287  25.519  1.00 19.97           C  
ANISOU  752  CA  VAL A  95     1147   1464   4975     71    433    599       C  
ATOM    753  C   VAL A  95      87.825  34.188  26.085  1.00 17.28           C  
ANISOU  753  C   VAL A  95     1034   1442   4092    -39   -144    535       C  
ATOM    754  O   VAL A  95      87.427  34.263  27.253  1.00 20.43           O  
ANISOU  754  O   VAL A  95     1833   1665   4265   -332    220    370       O  
ATOM    755  CB  VAL A  95      90.118  35.239  26.137  1.00 24.54           C  
ANISOU  755  CB  VAL A  95      622   2342   6362    124    767    606       C  
ATOM    756  CG1 VAL A  95      90.751  33.871  26.096  1.00 31.65           C  
ANISOU  756  CG1 VAL A  95     1441   2475   8108    455     81   1292       C  
ATOM    757  CG2 VAL A  95      90.991  36.268  25.417  1.00 27.00           C  
ANISOU  757  CG2 VAL A  95     1223   2423   6614   -219    669    735       C  
ATOM    758  N   PRO A  96      87.504  33.156  25.323  1.00 20.55           N  
ANISOU  758  N   PRO A  96     1646   1970   4193   -400   -179    274       N  
ATOM    759  CA  PRO A  96      86.580  32.124  25.814  1.00 19.19           C  
ANISOU  759  CA  PRO A  96     1559   1529   4203   -156   -150    201       C  
ATOM    760  C   PRO A  96      87.209  31.344  26.964  1.00 19.57           C  
ANISOU  760  C   PRO A  96      910   2211   4316    176    195    506       C  
ATOM    761  O   PRO A  96      88.460  31.354  27.089  1.00 21.36           O  
ANISOU  761  O   PRO A  96      927   1742   5445   -229    -89    346       O  
ATOM    762  CB  PRO A  96      86.380  31.250  24.587  1.00 22.12           C  
ANISOU  762  CB  PRO A  96     2234   1982   4188   -577    270      6       C  
ATOM    763  CG  PRO A  96      87.530  31.507  23.664  1.00 25.85           C  
ANISOU  763  CG  PRO A  96     3101   1922   4799   -982    960    -16       C  
ATOM    764  CD  PRO A  96      87.982  32.908  23.953  1.00 22.05           C  
ANISOU  764  CD  PRO A  96     2272   1586   4519   -335    307    179       C  
ATOM    765  N   LYS A  97      86.417  30.702  27.800  1.00 18.57           N  
ANISOU  765  N   LYS A  97     1101   1912   4044     79    231    203       N  
ATOM    766  CA  LYS A  97      86.948  29.891  28.903  1.00 20.40           C  
ANISOU  766  CA  LYS A  97     1778   2059   3915    387    298    204       C  
ATOM    767  C   LYS A  97      87.620  28.658  28.287  1.00 20.15           C  
ANISOU  767  C   LYS A  97     1602   1936   4120    256    179    114       C  
ATOM    768  O   LYS A  97      87.024  27.977  27.444  1.00 24.58           O  
ANISOU  768  O   LYS A  97     2446   1741   5153    -67   -250   -112       O  
ATOM    769  CB  LYS A  97      85.896  29.439  29.905  1.00 18.74           C  
ANISOU  769  CB  LYS A  97     1847   1698   3577    -55     76   -172       C  
ATOM    770  CG  LYS A  97      86.437  28.580  31.039  1.00 21.67           C  
ANISOU  770  CG  LYS A  97     2031   2400   3803   -302    -49    266       C  
ATOM    771  CD  LYS A  97      85.407  28.327  32.123  1.00 20.59           C  
ANISOU  771  CD  LYS A  97     1714   2223   3887   -416   -165    275       C  
ATOM    772  CE  LYS A  97      84.286  27.401  31.667  1.00 23.63           C  
ANISOU  772  CE  LYS A  97     2330   2421   4228   -738     67   -366       C  
ATOM    773  NZ  LYS A  97      84.731  26.129  31.039  1.00 22.71           N  
ANISOU  773  NZ  LYS A  97     2019   1894   4718   -637    330    308       N  
ATOM    774  N   VAL A  98      88.862  28.397  28.671  1.00 22.64           N  
ANISOU  774  N   VAL A  98     1443   1898   5260    164    216    463       N  
ATOM    775  CA  VAL A  98      89.596  27.266  28.098  1.00 22.91           C  
ANISOU  775  CA  VAL A  98     1574   1942   5189    222    777    841       C  
ATOM    776  C   VAL A  98      89.061  25.986  28.742  1.00 18.91           C  
ANISOU  776  C   VAL A  98     1003   1912   4270     60    294    593       C  
ATOM    777  O   VAL A  98      88.976  25.955  29.978  1.00 20.33           O  
ANISOU  777  O   VAL A  98     1389   2085   4251     83    485    290       O  
ATOM    778  CB  VAL A  98      91.121  27.357  28.301  1.00 25.65           C  
ANISOU  778  CB  VAL A  98     1482   2056   6208   -165   1248    207       C  
ATOM    779  CG1 VAL A  98      91.895  26.276  27.540  1.00 22.84           C  
ANISOU  779  CG1 VAL A  98     1259   2247   5171     75     69    -92       C  
ATOM    780  CG2 VAL A  98      91.646  28.727  27.873  1.00 26.89           C  
ANISOU  780  CG2 VAL A  98     2242   2028   5946   -436    174    358       C  
ATOM    781  N   SER A  99      88.749  24.986  27.927  1.00 20.09           N  
ANISOU  781  N   SER A  99     1476   2083   4074    252    315    473       N  
ATOM    782  CA  SER A  99      88.302  23.730  28.515  1.00 22.49           C  
ANISOU  782  CA  SER A  99     2316   1815   4414     40    -89    430       C  
ATOM    783  C   SER A  99      89.428  23.046  29.298  1.00 22.73           C  
ANISOU  783  C   SER A  99     2343   2117   4175    406    306    506       C  
ATOM    784  O   SER A  99      90.573  23.317  28.969  1.00 24.10           O  
ANISOU  784  O   SER A  99     2279   1741   5137   -359   -365    470       O  
ATOM    785  CB  SER A  99      87.798  22.771  27.439  1.00 24.27           C  
ANISOU  785  CB  SER A  99     2908   2234   4081     22    248    148       C  
ATOM    786  OG  SER A  99      88.849  22.320  26.595  1.00 29.70           O  
ANISOU  786  OG  SER A  99     4131   2637   4517    921    927    632       O  
ATOM    787  N   ALA A 100      89.064  22.187  30.258  1.00 23.25           N  
ANISOU  787  N   ALA A 100     2979   1576   4278     52     29    384       N  
ATOM    788  CA  ALA A 100      90.015  21.375  30.999  1.00 26.09           C  
ANISOU  788  CA  ALA A 100     2818   2850   4244    -19    -57    934       C  
ATOM    789  C   ALA A 100      90.921  20.621  30.014  1.00 26.38           C  
ANISOU  789  C   ALA A 100     2465   2882   4676    438   -497    775       C  
ATOM    790  O   ALA A 100      92.145  20.659  30.173  1.00 27.05           O  
ANISOU  790  O   ALA A 100     2436   2593   5250    103   -510    855       O  
ATOM    791  CB  ALA A 100      89.352  20.370  31.938  1.00 25.90           C  
ANISOU  791  CB  ALA A 100     2477   2630   4733   -327   -628   1105       C  
ATOM    792  N   SER A 101      90.270  19.985  29.045  1.00 24.78           N  
ANISOU  792  N   SER A 101     2175   2219   5020   -273    184    617       N  
ATOM    793  CA  SER A 101      90.928  19.308  27.944  1.00 29.16           C  
ANISOU  793  CA  SER A 101     3367   2476   5236   -413    776    480       C  
ATOM    794  C   SER A 101      91.973  20.142  27.212  1.00 28.27           C  
ANISOU  794  C   SER A 101     2984   2174   5584    217    894    805       C  
ATOM    795  O   SER A 101      93.103  19.680  26.961  1.00 27.89           O  
ANISOU  795  O   SER A 101     2886   1633   6079     49    646    489       O  
ATOM    796  CB  SER A 101      89.885  18.911  26.875  1.00 35.15           C  
ANISOU  796  CB  SER A 101     3902   3868   5585   -827    723   -496       C  
ATOM    797  OG  SER A 101      89.085  17.853  27.343  1.00 50.20           O  
ANISOU  797  OG  SER A 101     4489   6654   7929  -2823   1061   -140       O  
ATOM    798  N   HIS A 102      91.571  21.371  26.857  1.00 24.87           N  
ANISOU  798  N   HIS A 102     2409   2412   4628    166    -43    806       N  
ATOM    799  CA  HIS A 102      92.464  22.218  26.079  1.00 23.21           C  
ANISOU  799  CA  HIS A 102     2073   2150   4594    584     39    795       C  
ATOM    800  C   HIS A 102      93.541  22.824  26.956  1.00 22.04           C  
ANISOU  800  C   HIS A 102     1948   1740   4686    729    -83    945       C  
ATOM    801  O   HIS A 102      94.610  23.200  26.453  1.00 26.25           O  
ANISOU  801  O   HIS A 102     2134   2355   5484    406    246    735       O  
ATOM    802  CB  HIS A 102      91.657  23.329  25.384  1.00 24.36           C  
ANISOU  802  CB  HIS A 102     2304   2724   4227    721   -177    901       C  
ATOM    803  CG  HIS A 102      90.878  22.842  24.204  1.00 29.17           C  
ANISOU  803  CG  HIS A 102     3147   2980   4958    719   -776    466       C  
ATOM    804  ND1 HIS A 102      91.171  21.693  23.498  1.00 31.30           N  
ANISOU  804  ND1 HIS A 102     3864   2635   5394    529   -936    447       N  
ATOM    805  CD2 HIS A 102      89.789  23.387  23.619  1.00 25.93           C  
ANISOU  805  CD2 HIS A 102     2613   2353   4885   -112   -710    887       C  
ATOM    806  CE1 HIS A 102      90.307  21.520  22.516  1.00 28.18           C  
ANISOU  806  CE1 HIS A 102     3047   1918   5744   -519   -677    759       C  
ATOM    807  NE2 HIS A 102      89.468  22.544  22.576  1.00 30.69           N  
ANISOU  807  NE2 HIS A 102     2651   3128   5884    -65   -821     -9       N  
ATOM    808  N   LEU A 103      93.299  22.917  28.274  1.00 25.13           N  
ANISOU  808  N   LEU A 103     2790   2116   4644    210   -189   1049       N  
ATOM    809  CA  LEU A 103      94.395  23.381  29.126  1.00 26.53           C  
ANISOU  809  CA  LEU A 103     2978   2354   4747    276   -199    632       C  
ATOM    810  C   LEU A 103      95.533  22.357  29.130  1.00 30.09           C  
ANISOU  810  C   LEU A 103     2703   2544   6186    224   -481    916       C  
ATOM    811  O   LEU A 103      96.696  22.715  29.066  1.00 36.25           O  
ANISOU  811  O   LEU A 103     2781   3275   7718     12    -79   1378       O  
ATOM    812  CB  LEU A 103      93.928  23.610  30.545  1.00 27.68           C  
ANISOU  812  CB  LEU A 103     2857   2988   4671   -917    128    955       C  
ATOM    813  CG  LEU A 103      93.605  25.029  30.973  1.00 30.71           C  
ANISOU  813  CG  LEU A 103     4030   3483   4154   -377   1281    769       C  
ATOM    814  CD1 LEU A 103      93.403  25.055  32.485  1.00 34.61           C  
ANISOU  814  CD1 LEU A 103     5836   3512   3803    -22    218   1505       C  
ATOM    815  CD2 LEU A 103      94.681  26.026  30.575  1.00 31.55           C  
ANISOU  815  CD2 LEU A 103     4636   2818   4532   -906    944    -45       C  
ATOM    816  N   GLU A 104      95.152  21.089  29.211  1.00 30.35           N  
ANISOU  816  N   GLU A 104     2711   2465   6357    391     -1    454       N  
ATOM    817  CA  GLU A 104      96.121  20.000  29.180  1.00 29.04           C  
ANISOU  817  CA  GLU A 104     2572   2522   5939    338   -254    889       C  
ATOM    818  C   GLU A 104      96.818  19.919  27.836  1.00 28.20           C  
ANISOU  818  C   GLU A 104     2038   2415   6261    115   -107    574       C  
ATOM    819  O   GLU A 104      98.026  19.705  27.719  1.00 35.35           O  
ANISOU  819  O   GLU A 104     2069   3756   7606    482    116   1406       O  
ATOM    820  CB  GLU A 104      95.400  18.669  29.436  1.00 31.94           C  
ANISOU  820  CB  GLU A 104     3789   2546   5799     60    -24   1037       C  
ATOM    821  CG  GLU A 104      95.719  18.064  30.770  1.00 38.67           C  
ANISOU  821  CG  GLU A 104     5503   3329   5861   -516   -412   1258       C  
ATOM    822  CD  GLU A 104      95.345  16.590  30.842  1.00 39.65           C  
ANISOU  822  CD  GLU A 104     5784   3307   5975   -498   -520   1624       C  
ATOM    823  OE1 GLU A 104      94.542  16.136  30.008  1.00 37.25           O  
ANISOU  823  OE1 GLU A 104     5029   2716   6407     24   -483   1412       O  
ATOM    824  OE2 GLU A 104      95.904  15.957  31.754  1.00 40.40           O  
ANISOU  824  OE2 GLU A 104     6128   3659   5563    -43   -380   1416       O  
ATOM    825  N   GLN A 105      96.022  20.090  26.787  1.00 25.60           N  
ANISOU  825  N   GLN A 105     2025   1850   5850   -298    143    479       N  
ATOM    826  CA  GLN A 105      96.548  19.920  25.441  1.00 26.35           C  
ANISOU  826  CA  GLN A 105     2111   1801   6098    367    464    560       C  
ATOM    827  C   GLN A 105      97.376  21.101  24.956  1.00 26.37           C  
ANISOU  827  C   GLN A 105     2583   1981   5454   -171    577    -16       C  
ATOM    828  O   GLN A 105      98.376  20.904  24.245  1.00 26.45           O  
ANISOU  828  O   GLN A 105     1946   1732   6372    326    428    482       O  
ATOM    829  CB  GLN A 105      95.390  19.683  24.465  1.00 23.50           C  
ANISOU  829  CB  GLN A 105     1883   1688   5359    143    949    569       C  
ATOM    830  CG  GLN A 105      95.813  19.514  23.019  1.00 26.46           C  
ANISOU  830  CG  GLN A 105     2247   2064   5742    -67   1386    -58       C  
ATOM    831  CD  GLN A 105      94.706  18.938  22.153  1.00 31.24           C  
ANISOU  831  CD  GLN A 105     3293   2872   5703   -203    667     17       C  
ATOM    832  OE1 GLN A 105      94.948  18.616  20.987  1.00 38.14           O  
ANISOU  832  OE1 GLN A 105     4697   3924   5871  -1223   1132   -385       O  
ATOM    833  NE2 GLN A 105      93.499  18.796  22.687  1.00 31.01           N  
ANISOU  833  NE2 GLN A 105     2970   2472   6340   -714    489  -1382       N  
ATOM    834  N   TYR A 106      96.944  22.310  25.292  1.00 23.64           N  
ANISOU  834  N   TYR A 106     2965   1939   4079    -10    901    478       N  
ATOM    835  CA  TYR A 106      97.499  23.492  24.665  1.00 23.02           C  
ANISOU  835  CA  TYR A 106     2394   2161   4193   -449    -79    648       C  
ATOM    836  C   TYR A 106      98.069  24.490  25.658  1.00 22.11           C  
ANISOU  836  C   TYR A 106     1641   2490   4271     45     91    189       C  
ATOM    837  O   TYR A 106      98.513  25.563  25.221  1.00 21.64           O  
ANISOU  837  O   TYR A 106     2287   2120   3815     50   -112   -116       O  
ATOM    838  CB  TYR A 106      96.393  24.174  23.847  1.00 24.26           C  
ANISOU  838  CB  TYR A 106     2338   2401   4477   -625   -317    737       C  
ATOM    839  CG  TYR A 106      95.899  23.421  22.632  1.00 24.88           C  
ANISOU  839  CG  TYR A 106     2469   2383   4602   -217   -349    460       C  
ATOM    840  CD1 TYR A 106      96.754  23.081  21.578  1.00 26.15           C  
ANISOU  840  CD1 TYR A 106     2692   2507   4738    237   -264    590       C  
ATOM    841  CD2 TYR A 106      94.565  23.038  22.539  1.00 23.69           C  
ANISOU  841  CD2 TYR A 106     2218   1852   4930    288   -742    316       C  
ATOM    842  CE1 TYR A 106      96.287  22.384  20.467  1.00 27.48           C  
ANISOU  842  CE1 TYR A 106     2798   2670   4974    755   -365    145       C  
ATOM    843  CE2 TYR A 106      94.092  22.345  21.430  1.00 27.14           C  
ANISOU  843  CE2 TYR A 106     2638   2837   4838    -36   -624     95       C  
ATOM    844  CZ  TYR A 106      94.952  22.020  20.404  1.00 30.38           C  
ANISOU  844  CZ  TYR A 106     3166   2899   5480     61   -247   -386       C  
ATOM    845  OH  TYR A 106      94.472  21.339  19.300  1.00 32.17           O  
ANISOU  845  OH  TYR A 106     3130   3324   5770    924   -643   -831       O  
ATOM    846  N   GLY A 107      98.030  24.134  26.925  1.00 21.38           N  
ANISOU  846  N   GLY A 107     1481   2351   4292    152    193    161       N  
ATOM    847  CA  GLY A 107      98.369  25.022  28.018  1.00 24.88           C  
ANISOU  847  CA  GLY A 107     1586   3380   4487     40   -336   -144       C  
ATOM    848  C   GLY A 107      99.784  25.572  27.994  1.00 25.32           C  
ANISOU  848  C   GLY A 107     2085   2849   4687   -417    345   -203       C  
ATOM    849  O   GLY A 107     100.050  26.559  28.700  1.00 27.17           O  
ANISOU  849  O   GLY A 107     2786   2600   4938   -327   -336    -25       O  
ATOM    850  N   THR A 108     100.698  24.983  27.230  1.00 27.13           N  
ANISOU  850  N   THR A 108     2004   2914   5390    310    395    248       N  
ATOM    851  CA  THR A 108     102.081  25.449  27.181  1.00 26.57           C  
ANISOU  851  CA  THR A 108     2016   2853   5226    328    250    139       C  
ATOM    852  C   THR A 108     102.409  26.161  25.864  1.00 26.58           C  
ANISOU  852  C   THR A 108     2388   2410   5302   -229     82    103       C  
ATOM    853  O   THR A 108     103.563  26.549  25.700  1.00 29.28           O  
ANISOU  853  O   THR A 108     2619   2491   6015   -593     10    381       O  
ATOM    854  CB  THR A 108     103.102  24.305  27.380  1.00 29.99           C  
ANISOU  854  CB  THR A 108     2192   3340   5864    528   -384    353       C  
ATOM    855  OG1 THR A 108     103.101  23.445  26.237  1.00 32.00           O  
ANISOU  855  OG1 THR A 108     3126   2447   6586    560    280    217       O  
ATOM    856  CG2 THR A 108     102.705  23.458  28.572  1.00 40.91           C  
ANISOU  856  CG2 THR A 108     4156   4848   6540   1660    237   1609       C  
ATOM    857  N   ASN A 109     101.434  26.313  24.986  1.00 26.03           N  
ANISOU  857  N   ASN A 109     2497   2168   5224    273    152    -47       N  
ATOM    858  CA  ASN A 109     101.515  26.951  23.688  1.00 24.59           C  
ANISOU  858  CA  ASN A 109     2545   1721   5078    477    283   -311       C  
ATOM    859  C   ASN A 109     101.288  28.450  23.857  1.00 25.86           C  
ANISOU  859  C   ASN A 109     2073   1760   5992    530    229   -237       C  
ATOM    860  O   ASN A 109     100.131  28.880  23.966  1.00 29.09           O  
ANISOU  860  O   ASN A 109     2215   2061   6778    780    594    529       O  
ATOM    861  CB  ASN A 109     100.469  26.350  22.755  1.00 25.64           C  
ANISOU  861  CB  ASN A 109     2413   2365   4966    451    452   -607       C  
ATOM    862  CG  ASN A 109     100.331  27.002  21.399  1.00 26.28           C  
ANISOU  862  CG  ASN A 109     1991   2865   5130    291    355   -337       C  
ATOM    863  OD1 ASN A 109      99.226  27.147  20.855  1.00 28.58           O  
ANISOU  863  OD1 ASN A 109     1996   2688   6174   1008    382    150       O  
ATOM    864  ND2 ASN A 109     101.435  27.420  20.785  1.00 32.04           N  
ANISOU  864  ND2 ASN A 109     2338   4161   5676   -270    470    139       N  
ATOM    865  N   GLU A 110     102.377  29.231  23.925  1.00 25.05           N  
ANISOU  865  N   GLU A 110     2386   1845   5288    246    852   -277       N  
ATOM    866  CA  GLU A 110     102.222  30.674  23.991  1.00 25.85           C  
ANISOU  866  CA  GLU A 110     2828   1832   5162    300   -163   -244       C  
ATOM    867  C   GLU A 110     101.908  31.211  22.599  1.00 27.53           C  
ANISOU  867  C   GLU A 110     3067   2366   5026    505   -127   -305       C  
ATOM    868  O   GLU A 110     102.607  30.911  21.615  1.00 27.62           O  
ANISOU  868  O   GLU A 110     2680   2386   5430    144    342    155       O  
ATOM    869  CB  GLU A 110     103.479  31.338  24.573  1.00 23.91           C  
ANISOU  869  CB  GLU A 110     2243   1564   5278    580     17     48       C  
ATOM    870  CG  GLU A 110     103.453  32.863  24.422  1.00 26.47           C  
ANISOU  870  CG  GLU A 110     2214   1640   6203    393   -259    396       C  
ATOM    871  CD  GLU A 110     104.526  33.581  25.209  1.00 30.34           C  
ANISOU  871  CD  GLU A 110     3177   1937   6414     54   -369   -146       C  
ATOM    872  OE1 GLU A 110     105.384  32.915  25.846  1.00 28.44           O  
ANISOU  872  OE1 GLU A 110     3293   1685   5829   -595   -780   -125       O  
ATOM    873  OE2 GLU A 110     104.544  34.849  25.201  1.00 31.86           O  
ANISOU  873  OE2 GLU A 110     1980   1907   8217    420    300   -572       O  
ATOM    874  N   TYR A 111     100.855  32.014  22.466  1.00 26.32           N  
ANISOU  874  N   TYR A 111     2760   2329   4911    287    -65    -62       N  
ATOM    875  CA  TYR A 111     100.522  32.574  21.151  1.00 24.18           C  
ANISOU  875  CA  TYR A 111     2527   1920   4740     98    408    -44       C  
ATOM    876  C   TYR A 111     100.309  34.083  21.316  1.00 23.20           C  
ANISOU  876  C   TYR A 111     2283   1885   4648   -202    455   -149       C  
ATOM    877  O   TYR A 111      99.767  34.504  22.344  1.00 23.04           O  
ANISOU  877  O   TYR A 111     2441   1765   4550    291    502    297       O  
ATOM    878  CB  TYR A 111      99.312  31.903  20.489  1.00 21.92           C  
ANISOU  878  CB  TYR A 111     2692   1501   4135    269    486   -270       C  
ATOM    879  CG  TYR A 111      98.011  31.923  21.257  1.00 22.83           C  
ANISOU  879  CG  TYR A 111     2535   1881   4259     64    437    178       C  
ATOM    880  CD1 TYR A 111      97.764  31.055  22.336  1.00 24.93           C  
ANISOU  880  CD1 TYR A 111     3039   2143   4289    196    449    315       C  
ATOM    881  CD2 TYR A 111      96.998  32.821  20.910  1.00 23.16           C  
ANISOU  881  CD2 TYR A 111     2416   2563   3821    221    412    275       C  
ATOM    882  CE1 TYR A 111      96.557  31.090  23.031  1.00 26.05           C  
ANISOU  882  CE1 TYR A 111     3287   2435   4177   -301    674     62       C  
ATOM    883  CE2 TYR A 111      95.785  32.871  21.591  1.00 22.47           C  
ANISOU  883  CE2 TYR A 111     2102   2642   3794   -240    158   -363       C  
ATOM    884  CZ  TYR A 111      95.583  32.004  22.645  1.00 23.86           C  
ANISOU  884  CZ  TYR A 111     2575   2572   3919   -451    665   -480       C  
ATOM    885  OH  TYR A 111      94.378  32.067  23.308  1.00 31.90           O  
ANISOU  885  OH  TYR A 111     3774   2368   5978   -245   2249   -560       O  
ATOM    886  N   SER A 112     100.760  34.857  20.329  1.00 22.37           N  
ANISOU  886  N   SER A 112     1932   2067   4500    799    384    299       N  
ATOM    887  CA  SER A 112     100.497  36.287  20.295  1.00 25.21           C  
ANISOU  887  CA  SER A 112     2149   2100   5329    820    100    437       C  
ATOM    888  C   SER A 112      99.093  36.596  19.762  1.00 23.00           C  
ANISOU  888  C   SER A 112     2078   1957   4706    682    237    539       C  
ATOM    889  O   SER A 112      98.637  35.878  18.884  1.00 22.83           O  
ANISOU  889  O   SER A 112     1675   1629   5371    221    543    363       O  
ATOM    890  CB  SER A 112     101.481  37.038  19.378  1.00 27.92           C  
ANISOU  890  CB  SER A 112     2158   2056   6393    239    168    373       C  
ATOM    891  OG  SER A 112     102.721  37.062  20.062  1.00 31.12           O  
ANISOU  891  OG  SER A 112     2847   2934   6045   -415   -244     78       O  
ATOM    892  N   ILE A 113      98.522  37.683  20.258  1.00 21.00           N  
ANISOU  892  N   ILE A 113     1671   1657   4650    303    539    664       N  
ATOM    893  CA  ILE A 113      97.297  38.240  19.686  1.00 20.67           C  
ANISOU  893  CA  ILE A 113     1420   1458   4974     71    420    367       C  
ATOM    894  C   ILE A 113      97.501  39.670  19.207  1.00 20.64           C  
ANISOU  894  C   ILE A 113     1725   1557   4561     38     -4    543       C  
ATOM    895  O   ILE A 113      96.852  40.101  18.254  1.00 23.07           O  
ANISOU  895  O   ILE A 113     2323   2009   4434    418   -164    272       O  
ATOM    896  CB  ILE A 113      96.134  38.175  20.702  1.00 19.71           C  
ANISOU  896  CB  ILE A 113     1552   1135   4802    -86    444   -117       C  
ATOM    897  CG1 ILE A 113      96.405  38.912  22.023  1.00 20.39           C  
ANISOU  897  CG1 ILE A 113     1654   1583   4511   -154   -172    218       C  
ATOM    898  CG2 ILE A 113      95.793  36.694  20.897  1.00 19.64           C  
ANISOU  898  CG2 ILE A 113     2035    943   4485    493    915    204       C  
ATOM    899  CD1 ILE A 113      95.209  39.009  22.954  1.00 24.24           C  
ANISOU  899  CD1 ILE A 113     2566   2309   4337     95    304    -68       C  
ATOM    900  N   ILE A 114      98.407  40.437  19.816  1.00 20.57           N  
ANISOU  900  N   ILE A 114     1916   1479   4421    -42    148    381       N  
ATOM    901  CA  ILE A 114      98.719  41.773  19.280  1.00 22.13           C  
ANISOU  901  CA  ILE A 114     1549   1675   5185    -58    502    580       C  
ATOM    902  C   ILE A 114     100.226  41.996  19.357  1.00 23.31           C  
ANISOU  902  C   ILE A 114     1544   2363   4948    -88    713    380       C  
ATOM    903  O   ILE A 114     100.815  41.744  20.419  1.00 23.11           O  
ANISOU  903  O   ILE A 114     1733   2010   5038   -301    364    -32       O  
ATOM    904  CB  ILE A 114      98.013  42.890  20.051  1.00 23.12           C  
ANISOU  904  CB  ILE A 114     1797   1517   5470    308    596    928       C  
ATOM    905  CG1 ILE A 114      96.573  42.570  20.464  1.00 22.35           C  
ANISOU  905  CG1 ILE A 114     1926   2123   4442   -159    576    -16       C  
ATOM    906  CG2 ILE A 114      98.054  44.209  19.260  1.00 25.15           C  
ANISOU  906  CG2 ILE A 114     2310   1811   5435    236    282   1156       C  
ATOM    907  CD1 ILE A 114      95.933  43.685  21.288  1.00 21.57           C  
ANISOU  907  CD1 ILE A 114     1692   1828   4675    647   -106    360       C  
ATOM    908  N   SER A 115     100.833  42.467  18.266  1.00 24.74           N  
ANISOU  908  N   SER A 115     2026   2561   4813   -152   1196   -222       N  
ATOM    909  CA  SER A 115     102.289  42.574  18.322  1.00 23.09           C  
ANISOU  909  CA  SER A 115     1994   2033   4746    -20   1220    143       C  
ATOM    910  C   SER A 115     102.858  43.654  17.409  1.00 23.05           C  
ANISOU  910  C   SER A 115     1953   2371   4435    -85    602    474       C  
ATOM    911  O   SER A 115     102.345  43.852  16.321  1.00 29.06           O  
ANISOU  911  O   SER A 115     2670   3255   5116    -34   -123    897       O  
ATOM    912  CB  SER A 115     102.864  41.212  17.923  1.00 25.15           C  
ANISOU  912  CB  SER A 115     1989   1976   5590   -273    828   -363       C  
ATOM    913  OG  SER A 115     104.279  41.177  17.991  1.00 25.00           O  
ANISOU  913  OG  SER A 115     1990   2546   4963    249    881    239       O  
ATOM    914  N   SER A 116     103.947  44.283  17.858  1.00 21.04           N  
ANISOU  914  N   SER A 116     2074   1567   4353     66    878    -92       N  
ATOM    915  CA  SER A 116     104.780  45.093  16.982  1.00 22.20           C  
ANISOU  915  CA  SER A 116     2167   1652   4617    -33    879    -34       C  
ATOM    916  C   SER A 116     106.151  44.441  16.801  1.00 27.46           C  
ANISOU  916  C   SER A 116     2568   2564   5301    516   1623    447       C  
ATOM    917  O   SER A 116     107.045  45.074  16.219  1.00 29.18           O  
ANISOU  917  O   SER A 116     2525   2620   5943   -101   1594   -236       O  
ATOM    918  CB  SER A 116     104.976  46.497  17.559  1.00 21.89           C  
ANISOU  918  CB  SER A 116     2656   1800   3863   -225    708     11       C  
ATOM    919  OG  SER A 116     105.759  46.431  18.755  1.00 23.95           O  
ANISOU  919  OG  SER A 116     2840   1652   4607    159    117    261       O  
ATOM    920  N   MET A 117     106.363  43.226  17.297  1.00 29.38           N  
ANISOU  920  N   MET A 117     2436   2271   6455    358    659    266       N  
ATOM    921  CA  MET A 117     107.687  42.602  17.260  1.00 31.97           C  
ANISOU  921  CA  MET A 117     2984   2514   6648    950    981   -872       C  
ATOM    922  C   MET A 117     108.289  42.557  15.853  1.00 36.60           C  
ANISOU  922  C   MET A 117     3345   3984   6578   1180    970     29       C  
ATOM    923  O   MET A 117     107.584  42.295  14.878  1.00 36.10           O  
ANISOU  923  O   MET A 117     3373   4006   6337    646   1205    236       O  
ATOM    924  CB  MET A 117     107.692  41.166  17.780  1.00 28.83           C  
ANISOU  924  CB  MET A 117     2626   2411   5918   1083   1036  -1123       C  
ATOM    925  CG  MET A 117     107.470  41.011  19.280  1.00 31.40           C  
ANISOU  925  CG  MET A 117     2962   3056   5913   1227    941  -1089       C  
ATOM    926  SD  MET A 117     108.715  41.936  20.193  1.00 38.45           S  
ANISOU  926  SD  MET A 117     4017   3939   6654   1278   -544   -897       S  
ATOM    927  CE  MET A 117     108.322  41.453  21.871  1.00 36.35           C  
ANISOU  927  CE  MET A 117     2384   4543   6884   1453  -1202     23       C  
ATOM    928  N   LYS A 118     109.606  42.786  15.858  1.00 38.10           N  
ANISOU  928  N   LYS A 118     3276   4803   6399   1170   1013    152       N  
ATOM    929  CA  LYS A 118     110.508  42.705  14.736  1.00 41.73           C  
ANISOU  929  CA  LYS A 118     4025   4945   6886   1204   1658    429       C  
ATOM    930  C   LYS A 118     111.671  41.742  14.984  1.00 42.46           C  
ANISOU  930  C   LYS A 118     4426   5188   6518   1660   1918    191       C  
ATOM    931  O   LYS A 118     112.249  41.658  16.067  1.00 41.23           O  
ANISOU  931  O   LYS A 118     4249   4767   6652   1702   1762     14       O  
ATOM    932  CB  LYS A 118     111.130  44.065  14.388  1.00 44.23           C  
ANISOU  932  CB  LYS A 118     5292   5123   6391    828   1309    791       C  
ATOM    933  CG  LYS A 118     111.439  44.201  12.911  1.00 47.55           C  
ANISOU  933  CG  LYS A 118     6119   5449   6499    364   1855    168       C  
ATOM    934  CD  LYS A 118     112.913  44.430  12.640  1.00 50.26           C  
ANISOU  934  CD  LYS A 118     6365   6364   6367   -430   1739    151       C  
ATOM    935  CE  LYS A 118     113.160  45.593  11.691  1.00 54.00           C  
ANISOU  935  CE  LYS A 118     7123   7079   6317  -1158   1211    512       C  
ATOM    936  NZ  LYS A 118     112.741  45.232  10.308  1.00 61.72           N  
ANISOU  936  NZ  LYS A 118     9619   7590   6241  -2514   1290    335       N  
ATOM    937  N   LYS A 119     112.022  41.017  13.923  1.00 48.92           N  
ANISOU  937  N   LYS A 119     5995   5295   7296   1958   1005   -876       N  
ATOM    938  CA  LYS A 119     113.196  40.146  14.024  1.00 54.68           C  
ANISOU  938  CA  LYS A 119     6197   6549   8029   2673   1184  -1807       C  
ATOM    939  C   LYS A 119     114.442  40.850  13.493  1.00 61.59           C  
ANISOU  939  C   LYS A 119     5970   8241   9191   2325   1005  -1178       C  
ATOM    940  O   LYS A 119     114.509  41.362  12.377  1.00 62.25           O  
ANISOU  940  O   LYS A 119     5599   7968  10087   3189   1689   -317       O  
ATOM    941  CB  LYS A 119     112.949  38.841  13.283  1.00 55.57           C  
ANISOU  941  CB  LYS A 119     6819   6759   7535   3181    766  -1936       C  
ATOM    942  CG  LYS A 119     112.862  37.628  14.198  1.00 59.12           C  
ANISOU  942  CG  LYS A 119     7956   6882   7626   1143    -23  -1915       C  
ATOM    943  CD  LYS A 119     113.904  37.689  15.312  1.00 59.42           C  
ANISOU  943  CD  LYS A 119     9263   6191   7123    180   -341  -1495       C  
ATOM    944  CE  LYS A 119     113.684  36.584  16.330  1.00 60.50           C  
ANISOU  944  CE  LYS A 119     9679   5954   7355   -880   -436  -1728       C  
ATOM    945  NZ  LYS A 119     113.355  37.120  17.685  1.00 59.56           N  
ANISOU  945  NZ  LYS A 119    10910   4055   7665  -2111    345  -1617       N  
ATOM    946  N   HIS A 120     115.460  40.879  14.341  1.00 73.99           N  
ANISOU  946  N   HIS A 120     6996  10483  10634   1185   -198   -734       N  
ATOM    947  CA  HIS A 120     116.793  41.361  14.026  1.00 78.01           C  
ANISOU  947  CA  HIS A 120     6730  11412  11498   1269   -498   -100       C  
ATOM    948  C   HIS A 120     117.806  40.225  14.159  1.00 83.02           C  
ANISOU  948  C   HIS A 120     7296  12091  12155   1951     44   -119       C  
ATOM    949  O   HIS A 120     117.475  39.114  14.585  1.00 86.69           O  
ANISOU  949  O   HIS A 120     7803  12287  12850   2378     -8    653       O  
ATOM    950  CB  HIS A 120     117.177  42.535  14.924  1.00 76.12           C  
ANISOU  950  CB  HIS A 120     6474  11138  11311    963   -920    433       C  
ATOM    951  CG  HIS A 120     116.167  43.636  14.925  1.00 71.23           C  
ANISOU  951  CG  HIS A 120     6174  10657  10234    514  -1035    483       C  
ATOM    952  ND1 HIS A 120     115.089  43.647  15.790  1.00 69.11           N  
ANISOU  952  ND1 HIS A 120     5839  10875   9546    439  -1516    645       N  
ATOM    953  CD2 HIS A 120     116.069  44.761  14.174  1.00 69.96           C  
ANISOU  953  CD2 HIS A 120     5721  10903   9958    -11  -1416    575       C  
ATOM    954  CE1 HIS A 120     114.378  44.734  15.566  1.00 68.03           C  
ANISOU  954  CE1 HIS A 120     5300  11045   9503    356  -1900    490       C  
ATOM    955  NE2 HIS A 120     114.944  45.431  14.589  1.00 67.19           N  
ANISOU  955  NE2 HIS A 120     5148  10924   9456     34  -2369    602       N  
ATOM    956  N   SER A 121     119.061  40.496  13.783  1.00 87.46           N  
ANISOU  956  N   SER A 121     7299  13264  12667   2222    319    245       N  
ATOM    957  CA  SER A 121     120.061  39.434  13.871  1.00 90.57           C  
ANISOU  957  CA  SER A 121     7543  13872  12998   2588    259    693       C  
ATOM    958  C   SER A 121     120.516  39.264  15.320  1.00 91.84           C  
ANISOU  958  C   SER A 121     8587  13206  13100   1832     22   1125       C  
ATOM    959  O   SER A 121     120.107  40.027  16.194  1.00 93.29           O  
ANISOU  959  O   SER A 121     8105  14735  12608   2528    539   1420       O  
ATOM    960  CB  SER A 121     121.264  39.720  12.975  1.00 93.77           C  
ANISOU  960  CB  SER A 121     7558  14890  13181   2964    437    888       C  
ATOM    961  OG  SER A 121     121.709  38.548  12.292  1.00 99.20           O  
ANISOU  961  OG  SER A 121     8108  16551  13033   3307   -169   -544       O  
ATOM    962  N   LEU A 122     121.373  38.271  15.525  1.00 89.88           N  
ANISOU  962  N   LEU A 122     9219  11920  13012   1252   -185   1303       N  
ATOM    963  CA  LEU A 122     121.919  37.869  16.812  1.00 88.57           C  
ANISOU  963  CA  LEU A 122     9656  11175  12822   1043    -63   1196       C  
ATOM    964  C   LEU A 122     120.889  36.995  17.558  1.00 84.25           C  
ANISOU  964  C   LEU A 122     8708  10045  13260   2456    988    694       C  
ATOM    965  O   LEU A 122     121.128  36.618  18.707  1.00 83.30           O  
ANISOU  965  O   LEU A 122     7637   9192  14822   2839    198   2532       O  
ATOM    966  CB  LEU A 122     122.343  39.078  17.644  1.00 94.01           C  
ANISOU  966  CB  LEU A 122    10365  11834  13520    635   -323    711       C  
ATOM    967  CG  LEU A 122     123.213  40.151  16.985  1.00 94.80           C  
ANISOU  967  CG  LEU A 122    10638  12074  13307     52   -538    404       C  
ATOM    968  CD1 LEU A 122     122.433  41.455  16.819  1.00 88.27           C  
ANISOU  968  CD1 LEU A 122    10719  10333  12486  -1017  -1088  -1936       C  
ATOM    969  CD2 LEU A 122     124.491  40.394  17.776  1.00 97.74           C  
ANISOU  969  CD2 LEU A 122    11318  12321  13498   -172   -931   -386       C  
ATOM    970  N   SER A 123     119.794  36.716  16.869  1.00 75.27           N  
ANISOU  970  N   SER A 123     7573   8344  12681   3817   1649    514       N  
ATOM    971  CA  SER A 123     118.604  36.005  17.290  1.00 72.49           C  
ANISOU  971  CA  SER A 123     7957   6681  12906   3921   1760    168       C  
ATOM    972  C   SER A 123     117.546  36.971  17.830  1.00 69.60           C  
ANISOU  972  C   SER A 123     7482   6616  12348   2969   1412  -1300       C  
ATOM    973  O   SER A 123     116.450  36.578  18.233  1.00 71.93           O  
ANISOU  973  O   SER A 123     8705   5916  12710   2364   2830  -2209       O  
ATOM    974  CB  SER A 123     118.925  34.978  18.379  1.00 81.16           C  
ANISOU  974  CB  SER A 123     9577   7755  13506   3603   1192    977       C  
ATOM    975  OG  SER A 123     119.098  35.639  19.630  1.00 93.10           O  
ANISOU  975  OG  SER A 123    11507   9977  13891   2835   -796    764       O  
ATOM    976  N   ILE A 124     117.897  38.248  17.841  1.00 63.80           N  
ANISOU  976  N   ILE A 124     5674   6929  11638   2691    382  -1730       N  
ATOM    977  CA  ILE A 124     117.166  39.293  18.542  1.00 58.30           C  
ANISOU  977  CA  ILE A 124     4593   6667  10893   2269     33  -1568       C  
ATOM    978  C   ILE A 124     115.895  39.731  17.813  1.00 55.67           C  
ANISOU  978  C   ILE A 124     4503   6499  10152   1755    303   -994       C  
ATOM    979  O   ILE A 124     115.940  39.942  16.602  1.00 59.77           O  
ANISOU  979  O   ILE A 124     3912   8589  10208    963    676   -690       O  
ATOM    980  CB  ILE A 124     118.064  40.529  18.784  1.00 60.59           C  
ANISOU  980  CB  ILE A 124     4704   6977  11340   2040   -264  -1560       C  
ATOM    981  CG1 ILE A 124     119.211  40.288  19.775  1.00 59.82           C  
ANISOU  981  CG1 ILE A 124     5406   7002  10321   2274   -290  -2132       C  
ATOM    982  CG2 ILE A 124     117.288  41.763  19.222  1.00 60.51           C  
ANISOU  982  CG2 ILE A 124     4777   5874  12339   1519   1081   -340       C  
ATOM    983  CD1 ILE A 124     120.439  41.089  19.381  1.00 52.45           C  
ANISOU  983  CD1 ILE A 124     5563   7274   7093   1886  -1221  -2112       C  
ATOM    984  N   GLY A 125     114.823  39.850  18.584  1.00 49.78           N  
ANISOU  984  N   GLY A 125     4733   4853   9330   2295    123   -682       N  
ATOM    985  CA  GLY A 125     113.560  40.475  18.228  1.00 46.71           C  
ANISOU  985  CA  GLY A 125     4503   4409   8837   1725   -629  -1655       C  
ATOM    986  C   GLY A 125     113.369  41.768  19.013  1.00 43.18           C  
ANISOU  986  C   GLY A 125     4140   4254   8013   1409    294  -1216       C  
ATOM    987  O   GLY A 125     113.909  41.868  20.124  1.00 38.53           O  
ANISOU  987  O   GLY A 125     4121   3184   7333    653    933   -339       O  
ATOM    988  N   SER A 126     112.644  42.741  18.464  1.00 36.25           N  
ANISOU  988  N   SER A 126     2866   3335   7573    115    458  -1003       N  
ATOM    989  CA  SER A 126     112.434  44.007  19.161  1.00 27.35           C  
ANISOU  989  CA  SER A 126     1727   3080   5585   -399    453   -341       C  
ATOM    990  C   SER A 126     111.029  44.573  18.935  1.00 23.70           C  
ANISOU  990  C   SER A 126     1710   2558   4738   -613    506    217       C  
ATOM    991  O   SER A 126     110.500  44.580  17.818  1.00 27.49           O  
ANISOU  991  O   SER A 126     2817   2683   4945   -146     16   -352       O  
ATOM    992  CB  SER A 126     113.499  45.018  18.724  1.00 29.62           C  
ANISOU  992  CB  SER A 126     1747   3964   5543   -759    635   -319       C  
ATOM    993  OG  SER A 126     113.519  46.117  19.624  1.00 31.24           O  
ANISOU  993  OG  SER A 126     2347   2446   7078    -72    285    -82       O  
ATOM    994  N   GLY A 127     110.451  45.074  20.016  1.00 22.99           N  
ANISOU  994  N   GLY A 127     1844   2308   4582   -272    375    477       N  
ATOM    995  CA  GLY A 127     109.068  45.531  20.046  1.00 22.66           C  
ANISOU  995  CA  GLY A 127     1643   2797   4170   -505    303    209       C  
ATOM    996  C   GLY A 127     108.377  45.124  21.338  1.00 21.69           C  
ANISOU  996  C   GLY A 127     1708   2154   4380   -418    174    844       C  
ATOM    997  O   GLY A 127     108.990  44.905  22.379  1.00 24.06           O  
ANISOU  997  O   GLY A 127     2957   1801   4382   -203   -285    543       O  
ATOM    998  N   TRP A 128     107.047  45.066  21.295  1.00 22.22           N  
ANISOU  998  N   TRP A 128     1722   1641   5080   -331    583    474       N  
ATOM    999  CA  TRP A 128     106.163  44.611  22.342  1.00 22.31           C  
ANISOU  999  CA  TRP A 128     2076   1723   4678   -490    779   -113       C  
ATOM   1000  C   TRP A 128     105.124  43.657  21.739  1.00 21.13           C  
ANISOU 1000  C   TRP A 128     1206   2237   4587   -258    389    299       C  
ATOM   1001  O   TRP A 128     104.837  43.617  20.539  1.00 20.59           O  
ANISOU 1001  O   TRP A 128     1355   1898   4570     78    332    444       O  
ATOM   1002  CB  TRP A 128     105.398  45.727  23.057  1.00 24.71           C  
ANISOU 1002  CB  TRP A 128     2843   2012   4533    501    440    271       C  
ATOM   1003  CG  TRP A 128     104.641  46.641  22.147  1.00 23.77           C  
ANISOU 1003  CG  TRP A 128     2439   2041   4553   -288    312    685       C  
ATOM   1004  CD1 TRP A 128     105.096  47.845  21.663  1.00 22.44           C  
ANISOU 1004  CD1 TRP A 128     2498   1845   4183   -306    454    232       C  
ATOM   1005  CD2 TRP A 128     103.317  46.452  21.613  1.00 24.47           C  
ANISOU 1005  CD2 TRP A 128     2800   1941   4558   -520     32    503       C  
ATOM   1006  NE1 TRP A 128     104.124  48.404  20.860  1.00 23.30           N  
ANISOU 1006  NE1 TRP A 128     2809   1838   4207   -251    423    460       N  
ATOM   1007  CE2 TRP A 128     103.032  47.571  20.815  1.00 25.47           C  
ANISOU 1007  CE2 TRP A 128     2587   2230   4862   -236    127    695       C  
ATOM   1008  CE3 TRP A 128     102.353  45.439  21.735  1.00 22.58           C  
ANISOU 1008  CE3 TRP A 128     2299   2281   4001   -329    759    298       C  
ATOM   1009  CZ2 TRP A 128     101.819  47.700  20.143  1.00 26.38           C  
ANISOU 1009  CZ2 TRP A 128     2456   2227   5340    350    222    168       C  
ATOM   1010  CZ3 TRP A 128     101.140  45.556  21.072  1.00 24.59           C  
ANISOU 1010  CZ3 TRP A 128     2172   2337   4835    -12    634   -212       C  
ATOM   1011  CH2 TRP A 128     100.895  46.693  20.280  1.00 25.92           C  
ANISOU 1011  CH2 TRP A 128     1828   2863   5157    377    640    140       C  
ATOM   1012  N   SER A 129     104.568  42.871  22.667  1.00 20.18           N  
ANISOU 1012  N   SER A 129     1210   1912   4545   -243   -206    556       N  
ATOM   1013  CA  SER A 129     103.526  41.915  22.295  1.00 20.66           C  
ANISOU 1013  CA  SER A 129     1430   1907   4511   -370    165    -38       C  
ATOM   1014  C   SER A 129     102.632  41.624  23.477  1.00 17.40           C  
ANISOU 1014  C   SER A 129     1142   1259   4210   -240   -136   -325       C  
ATOM   1015  O   SER A 129     103.037  41.589  24.627  1.00 17.70           O  
ANISOU 1015  O   SER A 129     1179   1227   4320    180   -221     33       O  
ATOM   1016  CB  SER A 129     104.145  40.603  21.775  1.00 22.84           C  
ANISOU 1016  CB  SER A 129     1923   2439   4315     20    334   -297       C  
ATOM   1017  OG  SER A 129     104.785  39.883  22.843  1.00 26.69           O  
ANISOU 1017  OG  SER A 129     2541   2564   5035    477     35   -110       O  
ATOM   1018  N   VAL A 130     101.359  41.379  23.157  1.00 19.88           N  
ANISOU 1018  N   VAL A 130     1037   1790   4725   -229   -221    250       N  
ATOM   1019  CA  VAL A 130     100.374  40.839  24.096  1.00 18.30           C  
ANISOU 1019  CA  VAL A 130     1258   1209   4485   -157     33   -139       C  
ATOM   1020  C   VAL A 130     100.185  39.374  23.708  1.00 17.35           C  
ANISOU 1020  C   VAL A 130     1432   1191   3971    156     74    -65       C  
ATOM   1021  O   VAL A 130      99.869  39.082  22.554  1.00 19.69           O  
ANISOU 1021  O   VAL A 130     1995   1476   4010    -22    185   -256       O  
ATOM   1022  CB  VAL A 130      99.030  41.568  24.002  1.00 20.85           C  
ANISOU 1022  CB  VAL A 130     1565   1041   5316     72    532      0       C  
ATOM   1023  CG1 VAL A 130      97.974  40.916  24.893  1.00 19.68           C  
ANISOU 1023  CG1 VAL A 130     1231   1241   5006   -350    113   -273       C  
ATOM   1024  CG2 VAL A 130      99.168  43.061  24.361  1.00 18.44           C  
ANISOU 1024  CG2 VAL A 130     1418   1075   4513   -143   -298    132       C  
ATOM   1025  N   SER A 131     100.389  38.433  24.633  1.00 19.22           N  
ANISOU 1025  N   SER A 131     1398   1355   4549    189    -40    300       N  
ATOM   1026  CA  SER A 131     100.201  37.040  24.219  1.00 20.13           C  
ANISOU 1026  CA  SER A 131     1776   1363   4509     65    261    339       C  
ATOM   1027  C   SER A 131      99.496  36.277  25.329  1.00 19.05           C  
ANISOU 1027  C   SER A 131     1798   1543   3897   -123   -281    312       C  
ATOM   1028  O   SER A 131      99.347  36.750  26.478  1.00 19.32           O  
ANISOU 1028  O   SER A 131     1582   1568   4192     70    -78      9       O  
ATOM   1029  CB  SER A 131     101.548  36.410  23.858  1.00 21.95           C  
ANISOU 1029  CB  SER A 131     2010   1839   4490    237    163   -384       C  
ATOM   1030  OG  SER A 131     102.426  36.470  24.974  1.00 21.30           O  
ANISOU 1030  OG  SER A 131     1808   1948   4337     71    300    808       O  
ATOM   1031  N   LEU A 132      99.033  35.095  24.956  1.00 19.21           N  
ANISOU 1031  N   LEU A 132     2023   1293   3984     39    415    149       N  
ATOM   1032  CA  LEU A 132      98.382  34.204  25.930  1.00 19.56           C  
ANISOU 1032  CA  LEU A 132     1461   1449   4524    365    517    593       C  
ATOM   1033  C   LEU A 132      99.081  32.859  25.983  1.00 17.78           C  
ANISOU 1033  C   LEU A 132     1583   1466   3706    420    -69    263       C  
ATOM   1034  O   LEU A 132      99.599  32.440  24.953  1.00 19.69           O  
ANISOU 1034  O   LEU A 132     2279   1287   3916    162    217    113       O  
ATOM   1035  CB  LEU A 132      96.912  34.005  25.539  1.00 22.19           C  
ANISOU 1035  CB  LEU A 132     1403   1830   5198    551    458    725       C  
ATOM   1036  CG  LEU A 132      96.054  35.276  25.735  1.00 24.85           C  
ANISOU 1036  CG  LEU A 132     1781   2239   5424    882    166     78       C  
ATOM   1037  CD1 LEU A 132      94.965  35.326  24.683  1.00 22.60           C  
ANISOU 1037  CD1 LEU A 132     1909   1783   4896    919    351    390       C  
ATOM   1038  CD2 LEU A 132      95.511  35.312  27.153  1.00 27.20           C  
ANISOU 1038  CD2 LEU A 132     2440   2804   5092    828   -159   -538       C  
ATOM   1039  N   LYS A 133      99.064  32.238  27.152  1.00 19.09           N  
ANISOU 1039  N   LYS A 133     1953   1390   3908     84     39    392       N  
ATOM   1040  CA  LYS A 133      99.616  30.898  27.381  1.00 22.27           C  
ANISOU 1040  CA  LYS A 133     1999   1724   4740    256   -170    889       C  
ATOM   1041  C   LYS A 133      98.744  30.197  28.414  1.00 18.94           C  
ANISOU 1041  C   LYS A 133     1715   1150   4332    485   -148    426       C  
ATOM   1042  O   LYS A 133      98.841  30.452  29.614  1.00 20.71           O  
ANISOU 1042  O   LYS A 133     1873   1546   4450    238   -211    155       O  
ATOM   1043  CB  LYS A 133     101.063  30.977  27.836  1.00 25.11           C  
ANISOU 1043  CB  LYS A 133     1740   2128   5671    287      5    419       C  
ATOM   1044  CG  LYS A 133     101.847  29.678  27.873  1.00 28.21           C  
ANISOU 1044  CG  LYS A 133     2043   2236   6441    439   -194    936       C  
ATOM   1045  CD  LYS A 133     103.167  29.868  28.623  1.00 33.47           C  
ANISOU 1045  CD  LYS A 133     2596   3515   6607    567   -837   1520       C  
ATOM   1046  CE  LYS A 133     104.175  28.797  28.245  1.00 40.99           C  
ANISOU 1046  CE  LYS A 133     2736   4622   8216   1436   -785   1930       C  
ATOM   1047  NZ  LYS A 133     105.593  29.162  28.593  1.00 49.44           N  
ANISOU 1047  NZ  LYS A 133     2889   5196  10700   1263  -1135   1403       N  
ATOM   1048  N   GLY A 134      97.865  29.309  27.922  1.00 21.41           N  
ANISOU 1048  N   GLY A 134     1827   2107   4202     51    229    -97       N  
ATOM   1049  CA  GLY A 134      96.910  28.717  28.849  1.00 22.84           C  
ANISOU 1049  CA  GLY A 134     2233   1820   4626    -50    443     76       C  
ATOM   1050  C   GLY A 134      96.104  29.844  29.485  1.00 20.37           C  
ANISOU 1050  C   GLY A 134     1745   1738   4258   -140    391    344       C  
ATOM   1051  O   GLY A 134      95.566  30.653  28.727  1.00 25.72           O  
ANISOU 1051  O   GLY A 134     2832   2061   4880    243   -730     72       O  
ATOM   1052  N   ASN A 135      96.022  29.921  30.809  1.00 21.75           N  
ANISOU 1052  N   ASN A 135     1876   2103   4284   -682    542    106       N  
ATOM   1053  CA  ASN A 135      95.240  31.008  31.422  1.00 22.85           C  
ANISOU 1053  CA  ASN A 135     2016   2359   4307   -442    839    296       C  
ATOM   1054  C   ASN A 135      96.175  32.084  31.937  1.00 22.27           C  
ANISOU 1054  C   ASN A 135     2228   1702   4531   -151    645    345       C  
ATOM   1055  O   ASN A 135      95.864  32.679  32.976  1.00 24.02           O  
ANISOU 1055  O   ASN A 135     2225   2402   4500    102    442    145       O  
ATOM   1056  CB  ASN A 135      94.384  30.476  32.561  1.00 21.41           C  
ANISOU 1056  CB  ASN A 135     1906   2579   3651   -470    288    378       C  
ATOM   1057  CG  ASN A 135      93.133  29.762  32.096  1.00 24.66           C  
ANISOU 1057  CG  ASN A 135     2284   3161   3926  -1050    235    596       C  
ATOM   1058  OD1 ASN A 135      92.554  30.149  31.080  1.00 23.34           O  
ANISOU 1058  OD1 ASN A 135     2207   2303   4358   -640   -103    239       O  
ATOM   1059  ND2 ASN A 135      92.715  28.709  32.816  1.00 24.59           N  
ANISOU 1059  ND2 ASN A 135     2050   2482   4811   -469    329    630       N  
ATOM   1060  N   ASN A 136      97.294  32.285  31.235  1.00 20.14           N  
ANISOU 1060  N   ASN A 136     2073   1236   4343   -265    375    341       N  
ATOM   1061  CA  ASN A 136      98.218  33.371  31.544  1.00 20.45           C  
ANISOU 1061  CA  ASN A 136     1915   1541   4314   -187   -208    253       C  
ATOM   1062  C   ASN A 136      98.087  34.503  30.526  1.00 19.07           C  
ANISOU 1062  C   ASN A 136     1400   1559   4286   -654   -159    278       C  
ATOM   1063  O   ASN A 136      97.990  34.221  29.327  1.00 20.17           O  
ANISOU 1063  O   ASN A 136     1124   2361   4177     53     23    278       O  
ATOM   1064  CB  ASN A 136      99.670  32.896  31.515  1.00 24.09           C  
ANISOU 1064  CB  ASN A 136     1909   2227   5015    -88     37    728       C  
ATOM   1065  CG  ASN A 136      99.918  31.821  32.546  1.00 26.90           C  
ANISOU 1065  CG  ASN A 136     2814   2205   5200    567   -248    561       C  
ATOM   1066  OD1 ASN A 136      99.754  32.097  33.738  1.00 25.20           O  
ANISOU 1066  OD1 ASN A 136     2464   2012   5097      5   -332    674       O  
ATOM   1067  ND2 ASN A 136     100.300  30.627  32.085  1.00 35.56           N  
ANISOU 1067  ND2 ASN A 136     4662   2723   6126   1521    321    435       N  
ATOM   1068  N   LEU A 137      98.117  35.768  30.935  1.00 20.54           N  
ANISOU 1068  N   LEU A 137     1281   1411   5112   -689    262    299       N  
ATOM   1069  CA  LEU A 137      98.186  36.897  30.019  1.00 18.23           C  
ANISOU 1069  CA  LEU A 137      674   1615   4638   -268    112    280       C  
ATOM   1070  C   LEU A 137      99.564  37.541  30.176  1.00 15.36           C  
ANISOU 1070  C   LEU A 137      790   1224   3823   -254      0    398       C  
ATOM   1071  O   LEU A 137      99.980  37.829  31.290  1.00 19.42           O  
ANISOU 1071  O   LEU A 137     1603   1681   4094   -259   -284     24       O  
ATOM   1072  CB  LEU A 137      97.062  37.886  30.354  1.00 20.11           C  
ANISOU 1072  CB  LEU A 137      824   1568   5247   -303     95   -256       C  
ATOM   1073  CG  LEU A 137      97.050  39.133  29.481  1.00 21.82           C  
ANISOU 1073  CG  LEU A 137     1836   1475   4979    298    569   -442       C  
ATOM   1074  CD1 LEU A 137      96.704  38.846  28.034  1.00 22.87           C  
ANISOU 1074  CD1 LEU A 137     1886   1875   4929   -691    681   -295       C  
ATOM   1075  CD2 LEU A 137      96.072  40.140  30.076  1.00 23.81           C  
ANISOU 1075  CD2 LEU A 137     1875   1832   5340    274   1807    283       C  
ATOM   1076  N   ILE A 138     100.248  37.773  29.076  1.00 18.46           N  
ANISOU 1076  N   ILE A 138     1016   1762   4236   -176    353    598       N  
ATOM   1077  CA  ILE A 138     101.664  38.137  29.114  1.00 18.07           C  
ANISOU 1077  CA  ILE A 138      861   1627   4379    150    370    747       C  
ATOM   1078  C   ILE A 138     101.985  39.368  28.286  1.00 16.83           C  
ANISOU 1078  C   ILE A 138     1101   1469   3825   -117    310    367       C  
ATOM   1079  O   ILE A 138     101.647  39.472  27.099  1.00 16.65           O  
ANISOU 1079  O   ILE A 138     1177   1352   3798    116    365    228       O  
ATOM   1080  CB  ILE A 138     102.505  36.951  28.592  1.00 20.74           C  
ANISOU 1080  CB  ILE A 138     1414   1525   4943     32    857    576       C  
ATOM   1081  CG1 ILE A 138     102.294  35.677  29.438  1.00 20.63           C  
ANISOU 1081  CG1 ILE A 138     1872   1461   4506     62     31    542       C  
ATOM   1082  CG2 ILE A 138     103.987  37.295  28.474  1.00 20.57           C  
ANISOU 1082  CG2 ILE A 138     1249   2145   4422    284    768    133       C  
ATOM   1083  CD1 ILE A 138     102.661  34.404  28.681  1.00 23.21           C  
ANISOU 1083  CD1 ILE A 138     2715   1551   4554    272     22    474       C  
ATOM   1084  N   TRP A 139     102.688  40.292  28.944  1.00 19.25           N  
ANISOU 1084  N   TRP A 139     1800   1435   4079      3    174    -16       N  
ATOM   1085  CA  TRP A 139     103.204  41.470  28.260  1.00 18.95           C  
ANISOU 1085  CA  TRP A 139     1221   1559   4419   -230    542   -301       C  
ATOM   1086  C   TRP A 139     104.714  41.355  28.090  1.00 21.61           C  
ANISOU 1086  C   TRP A 139     1331   2462   4417    421    558    -70       C  
ATOM   1087  O   TRP A 139     105.378  41.147  29.117  1.00 22.20           O  
ANISOU 1087  O   TRP A 139     1362   2336   4738   -274    413    770       O  
ATOM   1088  CB  TRP A 139     102.874  42.745  29.053  1.00 18.88           C  
ANISOU 1088  CB  TRP A 139     1395   1434   4344    247     95   -189       C  
ATOM   1089  CG  TRP A 139     103.439  44.014  28.531  1.00 20.56           C  
ANISOU 1089  CG  TRP A 139     2055   1496   4261     36   -137    -87       C  
ATOM   1090  CD1 TRP A 139     104.450  44.730  29.149  1.00 19.30           C  
ANISOU 1090  CD1 TRP A 139     1748   1610   3975    -32     84     69       C  
ATOM   1091  CD2 TRP A 139     103.094  44.748  27.347  1.00 21.64           C  
ANISOU 1091  CD2 TRP A 139     2005   1935   4281    -50   -217     55       C  
ATOM   1092  NE1 TRP A 139     104.729  45.853  28.402  1.00 20.32           N  
ANISOU 1092  NE1 TRP A 139     2068   1799   3855   -152    -35    150       N  
ATOM   1093  CE2 TRP A 139     103.925  45.895  27.301  1.00 20.52           C  
ANISOU 1093  CE2 TRP A 139     2065   1977   3754   -147    -17     12       C  
ATOM   1094  CE3 TRP A 139     102.192  44.600  26.303  1.00 22.03           C  
ANISOU 1094  CE3 TRP A 139     1880   2434   4055   -346      0    125       C  
ATOM   1095  CZ2 TRP A 139     103.846  46.833  26.266  1.00 21.59           C  
ANISOU 1095  CZ2 TRP A 139     2771   2197   3236   -321     42   -173       C  
ATOM   1096  CZ3 TRP A 139     102.101  45.520  25.276  1.00 22.43           C  
ANISOU 1096  CZ3 TRP A 139     1708   2922   3891   -404    192    300       C  
ATOM   1097  CH2 TRP A 139     102.936  46.645  25.263  1.00 21.76           C  
ANISOU 1097  CH2 TRP A 139     2301   2304   3664   -229    -33     47       C  
ATOM   1098  N   THR A 140     105.168  41.508  26.854  1.00 19.22           N  
ANISOU 1098  N   THR A 140     1161   1709   4431    229    530   -182       N  
ATOM   1099  CA  THR A 140     106.597  41.393  26.547  1.00 22.39           C  
ANISOU 1099  CA  THR A 140     1255   1823   5429    189    921    341       C  
ATOM   1100  C   THR A 140     107.097  42.671  25.872  1.00 24.40           C  
ANISOU 1100  C   THR A 140     1734   2178   5360   -409    321    524       C  
ATOM   1101  O   THR A 140     106.467  43.212  24.961  1.00 24.78           O  
ANISOU 1101  O   THR A 140     1444   2257   5714   -124    455    686       O  
ATOM   1102  CB  THR A 140     106.914  40.184  25.650  1.00 22.23           C  
ANISOU 1102  CB  THR A 140     1130   2069   5247    301   1408    427       C  
ATOM   1103  OG1 THR A 140     106.326  39.004  26.244  1.00 22.59           O  
ANISOU 1103  OG1 THR A 140     1216   1765   5602     88    524    496       O  
ATOM   1104  CG2 THR A 140     108.413  39.915  25.600  1.00 23.27           C  
ANISOU 1104  CG2 THR A 140     1101   2304   5436    389    939    543       C  
ATOM   1105  N   LEU A 141     108.255  43.142  26.314  1.00 24.02           N  
ANISOU 1105  N   LEU A 141     1652   2254   5219   -306    457    249       N  
ATOM   1106  CA  LEU A 141     108.950  44.297  25.771  1.00 22.76           C  
ANISOU 1106  CA  LEU A 141     1641   1998   5010   -280    668    -99       C  
ATOM   1107  C   LEU A 141     110.377  43.892  25.423  1.00 24.70           C  
ANISOU 1107  C   LEU A 141     1602   2819   4965   -117    611    206       C  
ATOM   1108  O   LEU A 141     111.025  43.326  26.307  1.00 22.89           O  
ANISOU 1108  O   LEU A 141     1321   2548   4826   -705    457    106       O  
ATOM   1109  CB  LEU A 141     108.969  45.432  26.808  1.00 25.52           C  
ANISOU 1109  CB  LEU A 141     2770   2126   4802      0    219    -72       C  
ATOM   1110  CG  LEU A 141     109.177  46.866  26.331  1.00 26.57           C  
ANISOU 1110  CG  LEU A 141     2802   1887   5407    400   -144    -69       C  
ATOM   1111  CD1 LEU A 141     108.031  47.259  25.410  1.00 31.18           C  
ANISOU 1111  CD1 LEU A 141     3765   1854   6227    857  -1088   -752       C  
ATOM   1112  CD2 LEU A 141     109.276  47.822  27.512  1.00 25.02           C  
ANISOU 1112  CD2 LEU A 141     2053   2015   5440    416   -129    -87       C  
ATOM   1113  N   LYS A 142     110.849  44.140  24.221  1.00 23.24           N  
ANISOU 1113  N   LYS A 142     1576   2575   4678    160    465   -121       N  
ATOM   1114  CA  LYS A 142     112.204  43.717  23.844  1.00 20.78           C  
ANISOU 1114  CA  LYS A 142     1413   2119   4362     68    242    129       C  
ATOM   1115  C   LYS A 142     112.971  44.823  23.142  1.00 23.53           C  
ANISOU 1115  C   LYS A 142     1984   2164   4792   -386    400    -71       C  
ATOM   1116  O   LYS A 142     112.469  45.416  22.184  1.00 23.46           O  
ANISOU 1116  O   LYS A 142     2002   1814   5099   -511    468    214       O  
ATOM   1117  CB  LYS A 142     112.143  42.519  22.892  1.00 22.34           C  
ANISOU 1117  CB  LYS A 142     1581   1981   4927    -95    549    -31       C  
ATOM   1118  CG  LYS A 142     111.704  41.242  23.608  1.00 33.04           C  
ANISOU 1118  CG  LYS A 142     3509   2201   6843   -668    285    560       C  
ATOM   1119  CD  LYS A 142     111.961  40.029  22.739  1.00 42.47           C  
ANISOU 1119  CD  LYS A 142     5082   1925   9129     79    191      8       C  
ATOM   1120  CE  LYS A 142     111.429  38.783  23.450  1.00 47.94           C  
ANISOU 1120  CE  LYS A 142     5311   2250  10654   -747    380     74       C  
ATOM   1121  NZ  LYS A 142     110.715  37.867  22.512  1.00 63.30           N  
ANISOU 1121  NZ  LYS A 142     7407   3074  13569  -1244   -797  -1193       N  
ATOM   1122  N   ASP A 143     114.202  45.083  23.577  1.00 23.79           N  
ANISOU 1122  N   ASP A 143     1518   1856   5666    109    645   -116       N  
ATOM   1123  CA  ASP A 143     114.966  46.148  22.893  1.00 26.66           C  
ANISOU 1123  CA  ASP A 143     2191   2344   5596   -514    727   -189       C  
ATOM   1124  C   ASP A 143     115.818  45.563  21.768  1.00 30.08           C  
ANISOU 1124  C   ASP A 143     2882   2691   5858   -574   1223   -216       C  
ATOM   1125  O   ASP A 143     115.885  44.343  21.551  1.00 28.80           O  
ANISOU 1125  O   ASP A 143     2266   2734   5943   -666   1136   -514       O  
ATOM   1126  CB  ASP A 143     115.776  46.965  23.892  1.00 25.77           C  
ANISOU 1126  CB  ASP A 143     1840   2174   5778   -193    354      0       C  
ATOM   1127  CG  ASP A 143     117.072  46.394  24.387  1.00 32.60           C  
ANISOU 1127  CG  ASP A 143     2436   3205   6747    509    -49    -38       C  
ATOM   1128  OD1 ASP A 143     117.516  45.307  23.960  1.00 32.57           O  
ANISOU 1128  OD1 ASP A 143     1415   2949   8011    -60    -21   -358       O  
ATOM   1129  OD2 ASP A 143     117.705  47.029  25.279  1.00 30.67           O  
ANISOU 1129  OD2 ASP A 143     2102   2944   6606    934   -136     87       O  
ATOM   1130  N   SER A 144     116.482  46.454  21.033  1.00 31.09           N  
ANISOU 1130  N   SER A 144     2894   2762   6156    -13   1358    351       N  
ATOM   1131  CA  SER A 144     117.270  46.045  19.886  1.00 28.64           C  
ANISOU 1131  CA  SER A 144     2449   3048   5384     83    694    526       C  
ATOM   1132  C   SER A 144     118.593  45.395  20.278  1.00 30.06           C  
ANISOU 1132  C   SER A 144     2448   3051   5923    123    582    309       C  
ATOM   1133  O   SER A 144     119.305  44.935  19.388  1.00 33.86           O  
ANISOU 1133  O   SER A 144     3289   2507   7069    448   1077   -219       O  
ATOM   1134  CB  SER A 144     117.555  47.268  18.999  1.00 30.80           C  
ANISOU 1134  CB  SER A 144     2908   3087   5708    -52    792    594       C  
ATOM   1135  OG  SER A 144     118.419  48.170  19.709  1.00 34.52           O  
ANISOU 1135  OG  SER A 144     2772   3441   6905   -399    190    913       O  
ATOM   1136  N   ALA A 145     118.936  45.347  21.556  1.00 33.09           N  
ANISOU 1136  N   ALA A 145     2860   3525   6188   -211     74    994       N  
ATOM   1137  CA  ALA A 145     120.217  44.809  22.015  1.00 35.26           C  
ANISOU 1137  CA  ALA A 145     3255   3311   6832    172   -113    992       C  
ATOM   1138  C   ALA A 145     120.002  43.460  22.691  1.00 36.77           C  
ANISOU 1138  C   ALA A 145     3762   3159   7049    173      9    819       C  
ATOM   1139  O   ALA A 145     120.869  42.791  23.259  1.00 41.16           O  
ANISOU 1139  O   ALA A 145     4007   3808   7824   1288   1148   1592       O  
ATOM   1140  CB  ALA A 145     120.871  45.797  22.951  1.00 38.80           C  
ANISOU 1140  CB  ALA A 145     2785   3868   8091   -664   -469   1070       C  
ATOM   1141  N   GLY A 146     118.755  42.982  22.632  1.00 37.13           N  
ANISOU 1141  N   GLY A 146     3673   3211   7223     84   1351    -89       N  
ATOM   1142  CA  GLY A 146     118.525  41.650  23.164  1.00 37.56           C  
ANISOU 1142  CA  GLY A 146     4190   3118   6962     41   1226   -264       C  
ATOM   1143  C   GLY A 146     117.977  41.584  24.566  1.00 34.16           C  
ANISOU 1143  C   GLY A 146     3539   2962   6478    538    511    -29       C  
ATOM   1144  O   GLY A 146     117.822  40.486  25.115  1.00 35.38           O  
ANISOU 1144  O   GLY A 146     4367   2566   6508    792   1016   -399       O  
ATOM   1145  N   GLU A 147     117.675  42.744  25.171  1.00 27.58           N  
ANISOU 1145  N   GLU A 147     1891   2425   6162   -119    353    321       N  
ATOM   1146  CA  GLU A 147     117.080  42.721  26.501  1.00 24.73           C  
ANISOU 1146  CA  GLU A 147     1198   2275   5923   -415   -135    139       C  
ATOM   1147  C   GLU A 147     115.592  42.362  26.371  1.00 24.14           C  
ANISOU 1147  C   GLU A 147     1274   2242   5656   -529   -369    233       C  
ATOM   1148  O   GLU A 147     114.971  42.741  25.376  1.00 25.99           O  
ANISOU 1148  O   GLU A 147     1737   2516   5622   -253   -502     50       O  
ATOM   1149  CB  GLU A 147     117.251  44.046  27.228  1.00 29.44           C  
ANISOU 1149  CB  GLU A 147     1550   3053   6582   -767   -477   -562       C  
ATOM   1150  CG  GLU A 147     118.690  44.387  27.577  1.00 28.52           C  
ANISOU 1150  CG  GLU A 147     1740   3173   5924   -799  -1066    509       C  
ATOM   1151  CD  GLU A 147     119.335  43.311  28.423  1.00 32.68           C  
ANISOU 1151  CD  GLU A 147     2606   3744   6068    501    -64    747       C  
ATOM   1152  OE1 GLU A 147     118.760  42.951  29.463  1.00 29.69           O  
ANISOU 1152  OE1 GLU A 147     2194   2738   6348   -182   -178    665       O  
ATOM   1153  OE2 GLU A 147     120.429  42.870  28.005  1.00 43.64           O  
ANISOU 1153  OE2 GLU A 147     4016   5637   6930   1994    945   1216       O  
ATOM   1154  N   VAL A 148     115.082  41.638  27.357  1.00 23.96           N  
ANISOU 1154  N   VAL A 148     1278   2013   5813   -185     70    161       N  
ATOM   1155  CA  VAL A 148     113.664  41.255  27.337  1.00 23.92           C  
ANISOU 1155  CA  VAL A 148     1269   1911   5910    -71    234    154       C  
ATOM   1156  C   VAL A 148     113.084  41.521  28.719  1.00 23.16           C  
ANISOU 1156  C   VAL A 148     1347   1834   5618   -315     11    283       C  
ATOM   1157  O   VAL A 148     113.677  41.132  29.733  1.00 28.42           O  
ANISOU 1157  O   VAL A 148     1958   2849   5993   -117   -112    935       O  
ATOM   1158  CB  VAL A 148     113.491  39.775  26.938  1.00 28.03           C  
ANISOU 1158  CB  VAL A 148     1977   2228   6444   -724    807   -269       C  
ATOM   1159  CG1 VAL A 148     112.059  39.325  27.143  1.00 29.19           C  
ANISOU 1159  CG1 VAL A 148     1623   1854   7613   -230    665    201       C  
ATOM   1160  CG2 VAL A 148     113.904  39.519  25.489  1.00 28.23           C  
ANISOU 1160  CG2 VAL A 148     2266   2237   6221   -319    431   -199       C  
ATOM   1161  N   ARG A 149     111.925  42.163  28.801  1.00 22.24           N  
ANISOU 1161  N   ARG A 149     1492   1537   5421   -272    151     12       N  
ATOM   1162  CA  ARG A 149     111.248  42.393  30.076  1.00 22.45           C  
ANISOU 1162  CA  ARG A 149     1715   1626   5190   -574     21   -169       C  
ATOM   1163  C   ARG A 149     109.848  41.806  29.954  1.00 21.20           C  
ANISOU 1163  C   ARG A 149     1500   1689   4865   -345      7   -247       C  
ATOM   1164  O   ARG A 149     109.318  41.790  28.839  1.00 24.20           O  
ANISOU 1164  O   ARG A 149     1657   2558   4979   -541   -145    566       O  
ATOM   1165  CB  ARG A 149     111.215  43.881  30.435  1.00 22.58           C  
ANISOU 1165  CB  ARG A 149     1829   1599   5151   -441   -239   -136       C  
ATOM   1166  CG  ARG A 149     112.602  44.535  30.491  1.00 23.47           C  
ANISOU 1166  CG  ARG A 149     1836   1741   5341   -512   -457   -378       C  
ATOM   1167  CD  ARG A 149     113.472  44.023  31.637  1.00 25.92           C  
ANISOU 1167  CD  ARG A 149     1740   2264   5844   -444   -353    385       C  
ATOM   1168  NE  ARG A 149     114.792  44.677  31.682  1.00 26.38           N  
ANISOU 1168  NE  ARG A 149     1676   2685   5661   -415   -466    424       N  
ATOM   1169  CZ  ARG A 149     115.897  44.196  31.135  1.00 28.36           C  
ANISOU 1169  CZ  ARG A 149     1871   3191   5713   -843    -18     18       C  
ATOM   1170  NH1 ARG A 149     115.872  43.038  30.480  1.00 27.74           N  
ANISOU 1170  NH1 ARG A 149     2159   2592   5790   -349   -196    522       N  
ATOM   1171  NH2 ARG A 149     117.053  44.857  31.222  1.00 28.24           N  
ANISOU 1171  NH2 ARG A 149     1886   3004   5841   -906   -216   1024       N  
ATOM   1172  N   GLN A 150     109.247  41.276  31.025  1.00 21.38           N  
ANISOU 1172  N   GLN A 150     1143   2138   4845   -309   -412    210       N  
ATOM   1173  CA  GLN A 150     107.929  40.657  30.824  1.00 22.37           C  
ANISOU 1173  CA  GLN A 150      903   1807   5789    -74   -110    -91       C  
ATOM   1174  C   GLN A 150     107.079  40.777  32.071  1.00 21.99           C  
ANISOU 1174  C   GLN A 150     1097   2047   5211   -253   -407    350       C  
ATOM   1175  O   GLN A 150     107.584  40.835  33.186  1.00 26.70           O  
ANISOU 1175  O   GLN A 150     1366   3336   5444   -522   -735    807       O  
ATOM   1176  CB  GLN A 150     108.039  39.172  30.475  1.00 26.17           C  
ANISOU 1176  CB  GLN A 150     2518   1844   5583    -65  -1103   -305       C  
ATOM   1177  CG  GLN A 150     108.443  38.789  29.068  1.00 32.26           C  
ANISOU 1177  CG  GLN A 150     3707   2542   6010    374   -660   -749       C  
ATOM   1178  CD  GLN A 150     108.222  37.305  28.790  1.00 36.76           C  
ANISOU 1178  CD  GLN A 150     4991   2609   6368    224   -329   -976       C  
ATOM   1179  OE1 GLN A 150     107.728  36.893  27.726  1.00 40.70           O  
ANISOU 1179  OE1 GLN A 150     4522   3814   7127  -1119   -288  -1454       O  
ATOM   1180  NE2 GLN A 150     108.594  36.450  29.745  1.00 45.30           N  
ANISOU 1180  NE2 GLN A 150     7075   2865   7271   -200    135    158       N  
ATOM   1181  N   ILE A 151     105.762  40.799  31.871  1.00 21.02           N  
ANISOU 1181  N   ILE A 151      986   2356   4643   -353   -146    495       N  
ATOM   1182  CA  ILE A 151     104.815  40.671  32.977  1.00 22.64           C  
ANISOU 1182  CA  ILE A 151     1787   2050   4764   -549    308    -54       C  
ATOM   1183  C   ILE A 151     103.973  39.431  32.696  1.00 22.63           C  
ANISOU 1183  C   ILE A 151     1548   2186   4864   -626    -41    346       C  
ATOM   1184  O   ILE A 151     103.478  39.364  31.578  1.00 21.97           O  
ANISOU 1184  O   ILE A 151     1481   1857   5008   -480   -171    412       O  
ATOM   1185  CB  ILE A 151     103.893  41.890  33.103  1.00 22.38           C  
ANISOU 1185  CB  ILE A 151     1850   2361   4293   -305    -22   -215       C  
ATOM   1186  CG1 ILE A 151     104.666  43.179  33.397  1.00 22.90           C  
ANISOU 1186  CG1 ILE A 151     1937   2049   4715   -343    489     73       C  
ATOM   1187  CG2 ILE A 151     102.785  41.640  34.135  1.00 20.69           C  
ANISOU 1187  CG2 ILE A 151     1260   2011   4589   -174   -332    394       C  
ATOM   1188  CD1 ILE A 151     103.721  44.373  33.326  1.00 26.42           C  
ANISOU 1188  CD1 ILE A 151     1979   2298   5761   -257    -48    224       C  
ATOM   1189  N   THR A 152     103.882  38.494  33.633  1.00 22.22           N  
ANISOU 1189  N   THR A 152     1680   2091   4673   -463    173    198       N  
ATOM   1190  CA  THR A 152     103.103  37.286  33.400  1.00 22.62           C  
ANISOU 1190  CA  THR A 152     1633   1938   5024   -365    248    210       C  
ATOM   1191  C   THR A 152     101.940  37.316  34.368  1.00 22.19           C  
ANISOU 1191  C   THR A 152     1606   2219   4607   -560      8     74       C  
ATOM   1192  O   THR A 152     102.169  37.300  35.583  1.00 24.73           O  
ANISOU 1192  O   THR A 152     2063   2681   4652    -72   -123   -182       O  
ATOM   1193  CB  THR A 152     103.946  36.012  33.609  1.00 25.74           C  
ANISOU 1193  CB  THR A 152     2183   2084   5515   -116    293    439       C  
ATOM   1194  OG1 THR A 152     104.929  35.884  32.571  1.00 29.62           O  
ANISOU 1194  OG1 THR A 152     1749   2939   6565    288    551    537       O  
ATOM   1195  CG2 THR A 152     103.059  34.779  33.496  1.00 31.99           C  
ANISOU 1195  CG2 THR A 152     4698   2066   5389  -1091   1128    742       C  
ATOM   1196  N   PHE A 153     100.700  37.388  33.884  1.00 21.47           N  
ANISOU 1196  N   PHE A 153     1504   1867   4787   -474     36   -188       N  
ATOM   1197  CA  PHE A 153      99.599  37.478  34.846  1.00 22.25           C  
ANISOU 1197  CA  PHE A 153     1806   1682   4967   -113    255    192       C  
ATOM   1198  C   PHE A 153      98.900  36.134  34.936  1.00 21.66           C  
ANISOU 1198  C   PHE A 153     1820   1875   4536   -257    192    313       C  
ATOM   1199  O   PHE A 153      98.495  35.650  33.872  1.00 24.34           O  
ANISOU 1199  O   PHE A 153     2214   2189   4844   -587   -475    549       O  
ATOM   1200  CB  PHE A 153      98.603  38.545  34.370  1.00 24.65           C  
ANISOU 1200  CB  PHE A 153     2079   1975   5311    199    107    248       C  
ATOM   1201  CG  PHE A 153      97.245  38.419  35.058  1.00 23.82           C  
ANISOU 1201  CG  PHE A 153     1892   2271   4888    186   -197    658       C  
ATOM   1202  CD1 PHE A 153      97.154  38.687  36.419  1.00 23.82           C  
ANISOU 1202  CD1 PHE A 153     1934   2221   4898    -80   -201    571       C  
ATOM   1203  CD2 PHE A 153      96.111  38.040  34.331  1.00 25.27           C  
ANISOU 1203  CD2 PHE A 153     2270   2442   4891   -331   -233    664       C  
ATOM   1204  CE1 PHE A 153      95.932  38.584  37.060  1.00 24.55           C  
ANISOU 1204  CE1 PHE A 153     1979   2369   4982    298   -118    601       C  
ATOM   1205  CE2 PHE A 153      94.892  37.924  34.977  1.00 24.89           C  
ANISOU 1205  CE2 PHE A 153     2097   1915   5444   -189   -215    327       C  
ATOM   1206  CZ  PHE A 153      94.815  38.180  36.339  1.00 24.06           C  
ANISOU 1206  CZ  PHE A 153     1850   1794   5498    153     26    340       C  
ATOM   1207  N   ARG A 154      98.763  35.537  36.106  1.00 21.85           N  
ANISOU 1207  N   ARG A 154     1526   2069   4708    208    178    581       N  
ATOM   1208  CA  ARG A 154      98.110  34.217  36.156  1.00 23.70           C  
ANISOU 1208  CA  ARG A 154     1715   2647   4645   -374    175    929       C  
ATOM   1209  C   ARG A 154      96.650  34.449  36.496  1.00 22.72           C  
ANISOU 1209  C   ARG A 154     1718   2369   4547   -125   -109    542       C  
ATOM   1210  O   ARG A 154      96.413  35.003  37.589  1.00 24.25           O  
ANISOU 1210  O   ARG A 154     1598   3141   4473   -225   -266    319       O  
ATOM   1211  CB  ARG A 154      98.771  33.366  37.221  1.00 27.73           C  
ANISOU 1211  CB  ARG A 154     2058   2559   5917    346    231   1346       C  
ATOM   1212  CG  ARG A 154     100.186  32.909  36.953  1.00 39.58           C  
ANISOU 1212  CG  ARG A 154     2809   4568   7662   1648    514    959       C  
ATOM   1213  CD  ARG A 154     100.814  32.275  38.193  1.00 47.77           C  
ANISOU 1213  CD  ARG A 154     3890   5122   9138   3301    502   2140       C  
ATOM   1214  NE  ARG A 154     100.545  30.872  38.381  1.00 60.34           N  
ANISOU 1214  NE  ARG A 154     6149   6144  10632   1543   1293   3384       N  
ATOM   1215  CZ  ARG A 154      99.604  30.025  38.030  1.00 65.26           C  
ANISOU 1215  CZ  ARG A 154     6530   6706  11561    890    971   4054       C  
ATOM   1216  NH1 ARG A 154      98.539  30.375  37.308  1.00 72.30           N  
ANISOU 1216  NH1 ARG A 154     6445   8709  12317   1303    532   3276       N  
ATOM   1217  NH2 ARG A 154      99.710  28.750  38.404  1.00 72.80           N  
ANISOU 1217  NH2 ARG A 154     7612   6718  13333    548   2446   4647       N  
ATOM   1218  N   ASP A 155      95.709  34.056  35.641  1.00 20.30           N  
ANISOU 1218  N   ASP A 155     1827   1592   4296    324   -192    576       N  
ATOM   1219  CA  ASP A 155      94.301  34.348  35.958  1.00 22.37           C  
ANISOU 1219  CA  ASP A 155     1718   2151   4630    230   -217    595       C  
ATOM   1220  C   ASP A 155      93.817  33.598  37.196  1.00 24.08           C  
ANISOU 1220  C   ASP A 155     1633   2389   5127    180    -72    937       C  
ATOM   1221  O   ASP A 155      94.397  32.583  37.622  1.00 29.03           O  
ANISOU 1221  O   ASP A 155     2108   3030   5894    223   -831   1596       O  
ATOM   1222  CB  ASP A 155      93.425  33.990  34.764  1.00 22.77           C  
ANISOU 1222  CB  ASP A 155     1754   2079   4818    338   -119    -44       C  
ATOM   1223  CG  ASP A 155      92.086  34.679  34.728  1.00 21.00           C  
ANISOU 1223  CG  ASP A 155     1349   2515   4116     53    190    365       C  
ATOM   1224  OD1 ASP A 155      91.822  35.588  35.570  1.00 20.33           O  
ANISOU 1224  OD1 ASP A 155      983   2587   4155    188    112    367       O  
ATOM   1225  OD2 ASP A 155      91.291  34.322  33.826  1.00 21.28           O  
ANISOU 1225  OD2 ASP A 155     2279   1327   4480    206   -511    724       O  
ATOM   1226  N   LEU A 156      92.734  34.069  37.798  1.00 28.01           N  
ANISOU 1226  N   LEU A 156     2097   2803   5742   -170    625    178       N  
ATOM   1227  CA  LEU A 156      92.075  33.467  38.938  1.00 25.32           C  
ANISOU 1227  CA  LEU A 156     2707   2069   4845    293    409   -139       C  
ATOM   1228  C   LEU A 156      91.581  32.058  38.635  1.00 23.02           C  
ANISOU 1228  C   LEU A 156     3105   2083   3557    242    201     34       C  
ATOM   1229  O   LEU A 156      91.120  31.740  37.534  1.00 24.13           O  
ANISOU 1229  O   LEU A 156     2207   3226   3734   -256    -30    282       O  
ATOM   1230  CB  LEU A 156      90.856  34.342  39.318  1.00 25.27           C  
ANISOU 1230  CB  LEU A 156     2318   1945   5338     57    506    -53       C  
ATOM   1231  CG  LEU A 156      91.157  35.778  39.744  1.00 29.74           C  
ANISOU 1231  CG  LEU A 156     3035   1963   6304    453   -310   -346       C  
ATOM   1232  CD1 LEU A 156      89.932  36.683  39.690  1.00 28.85           C  
ANISOU 1232  CD1 LEU A 156     2024   2333   6606     57    621  -1334       C  
ATOM   1233  CD2 LEU A 156      91.713  35.808  41.169  1.00 40.09           C  
ANISOU 1233  CD2 LEU A 156     5131   3180   6923   -892  -1473   -337       C  
ATOM   1234  N   PRO A 157      91.665  31.160  39.628  1.00 24.84           N  
ANISOU 1234  N   PRO A 157     2667   2780   3991   -431   -174    594       N  
ATOM   1235  CA  PRO A 157      91.174  29.801  39.415  1.00 21.69           C  
ANISOU 1235  CA  PRO A 157     1799   2481   3963     97     79    556       C  
ATOM   1236  C   PRO A 157      89.658  29.710  39.342  1.00 23.22           C  
ANISOU 1236  C   PRO A 157     1792   2979   4051    133   -157    104       C  
ATOM   1237  O   PRO A 157      89.184  28.812  38.640  1.00 23.07           O  
ANISOU 1237  O   PRO A 157     2111   2178   4478     87   -171    422       O  
ATOM   1238  CB  PRO A 157      91.647  29.055  40.691  1.00 22.64           C  
ANISOU 1238  CB  PRO A 157     1965   2745   3893     45   -111    490       C  
ATOM   1239  CG  PRO A 157      91.782  30.129  41.714  1.00 27.30           C  
ANISOU 1239  CG  PRO A 157     3696   2877   3802   -242    190    455       C  
ATOM   1240  CD  PRO A 157      92.238  31.364  40.975  1.00 25.47           C  
ANISOU 1240  CD  PRO A 157     3450   2830   3399   -222    425    253       C  
ATOM   1241  N   ASP A 158      88.924  30.559  40.046  1.00 20.85           N  
ANISOU 1241  N   ASP A 158     1600   2006   4318   -422    286    531       N  
ATOM   1242  CA  ASP A 158      87.458  30.497  40.017  1.00 22.24           C  
ANISOU 1242  CA  ASP A 158     1603   2849   3997   -497    474    443       C  
ATOM   1243  C   ASP A 158      86.990  31.191  38.740  1.00 23.12           C  
ANISOU 1243  C   ASP A 158     1836   2806   4141    265    361    249       C  
ATOM   1244  O   ASP A 158      87.021  32.414  38.634  1.00 24.81           O  
ANISOU 1244  O   ASP A 158     1902   2819   4705     -6    289    459       O  
ATOM   1245  CB  ASP A 158      86.820  31.180  41.190  1.00 22.88           C  
ANISOU 1245  CB  ASP A 158     1471   3121   4101   -837    258    -65       C  
ATOM   1246  CG  ASP A 158      85.296  31.122  41.184  1.00 21.57           C  
ANISOU 1246  CG  ASP A 158     1394   2522   4282    256     66    722       C  
ATOM   1247  OD1 ASP A 158      84.624  30.811  40.185  1.00 26.00           O  
ANISOU 1247  OD1 ASP A 158     1656   2732   5489   -124   -568    293       O  
ATOM   1248  OD2 ASP A 158      84.738  31.392  42.269  1.00 32.65           O  
ANISOU 1248  OD2 ASP A 158     2224   4378   5802     20   1193   -800       O  
ATOM   1249  N   LYS A 159      86.595  30.396  37.757  1.00 24.14           N  
ANISOU 1249  N   LYS A 159     1774   2976   4421    121   -110    339       N  
ATOM   1250  CA  LYS A 159      86.378  30.947  36.419  1.00 21.15           C  
ANISOU 1250  CA  LYS A 159     1205   2561   4271   -193    217    265       C  
ATOM   1251  C   LYS A 159      85.107  31.775  36.382  1.00 20.67           C  
ANISOU 1251  C   LYS A 159     1646   2398   3811     44     90    -16       C  
ATOM   1252  O   LYS A 159      84.866  32.524  35.434  1.00 22.24           O  
ANISOU 1252  O   LYS A 159     1720   2644   4087    -58    -36    231       O  
ATOM   1253  CB  LYS A 159      86.391  29.783  35.431  1.00 23.84           C  
ANISOU 1253  CB  LYS A 159     1281   3129   4648    533    124   -192       C  
ATOM   1254  CG  LYS A 159      87.666  28.913  35.449  1.00 22.24           C  
ANISOU 1254  CG  LYS A 159      833   2893   4724    144    144    360       C  
ATOM   1255  CD  LYS A 159      88.896  29.810  35.374  1.00 22.06           C  
ANISOU 1255  CD  LYS A 159     1280   2221   4879     98    115    667       C  
ATOM   1256  CE  LYS A 159      90.196  29.036  35.516  1.00 20.02           C  
ANISOU 1256  CE  LYS A 159      884   2484   4239    -94     20   -128       C  
ATOM   1257  NZ  LYS A 159      91.373  29.963  35.640  1.00 23.83           N  
ANISOU 1257  NZ  LYS A 159     1461   2387   5207   -476   -345    733       N  
ATOM   1258  N   PHE A 160      84.271  31.704  37.426  1.00 20.72           N  
ANISOU 1258  N   PHE A 160     1519   2071   4281   -149    360     23       N  
ATOM   1259  CA  PHE A 160      83.105  32.607  37.391  1.00 23.10           C  
ANISOU 1259  CA  PHE A 160     1874   2324   4580    139    434    130       C  
ATOM   1260  C   PHE A 160      83.527  34.064  37.614  1.00 24.75           C  
ANISOU 1260  C   PHE A 160     2172   2196   5036    252   -313    367       C  
ATOM   1261  O   PHE A 160      82.804  34.957  37.180  1.00 25.33           O  
ANISOU 1261  O   PHE A 160     1449   2429   5745    -68   -153    857       O  
ATOM   1262  CB  PHE A 160      82.091  32.194  38.441  1.00 23.94           C  
ANISOU 1262  CB  PHE A 160     1364   3122   4609    260    208    388       C  
ATOM   1263  CG  PHE A 160      80.768  32.918  38.438  1.00 23.94           C  
ANISOU 1263  CG  PHE A 160     1598   3082   4417    461    -14    361       C  
ATOM   1264  CD1 PHE A 160      79.753  32.431  37.629  1.00 24.45           C  
ANISOU 1264  CD1 PHE A 160     1824   2612   4854    244   -370    826       C  
ATOM   1265  CD2 PHE A 160      80.595  34.038  39.243  1.00 25.91           C  
ANISOU 1265  CD2 PHE A 160     2064   3120   4662    492    148    265       C  
ATOM   1266  CE1 PHE A 160      78.528  33.075  37.599  1.00 23.65           C  
ANISOU 1266  CE1 PHE A 160     1279   3025   4683   -145    191    474       C  
ATOM   1267  CE2 PHE A 160      79.371  34.672  39.214  1.00 26.54           C  
ANISOU 1267  CE2 PHE A 160     1879   3148   5055    302    229   -120       C  
ATOM   1268  CZ  PHE A 160      78.358  34.194  38.397  1.00 27.68           C  
ANISOU 1268  CZ  PHE A 160     2014   3597   4906    341     72     69       C  
ATOM   1269  N   ASN A 161      84.650  34.291  38.274  1.00 24.13           N  
ANISOU 1269  N   ASN A 161     2151   2206   4812     93   -321    753       N  
ATOM   1270  CA  ASN A 161      85.192  35.592  38.618  1.00 23.75           C  
ANISOU 1270  CA  ASN A 161     2079   2616   4330    -30    400     32       C  
ATOM   1271  C   ASN A 161      86.492  35.935  37.905  1.00 26.07           C  
ANISOU 1271  C   ASN A 161     2327   3194   4383   -487    577   -519       C  
ATOM   1272  O   ASN A 161      87.109  36.963  38.200  1.00 31.82           O  
ANISOU 1272  O   ASN A 161     2566   3526   6000   -801   1080  -1105       O  
ATOM   1273  CB  ASN A 161      85.497  35.646  40.123  1.00 30.14           C  
ANISOU 1273  CB  ASN A 161     2827   4349   4277   -430    491    -36       C  
ATOM   1274  CG  ASN A 161      84.195  35.567  40.908  1.00 34.28           C  
ANISOU 1274  CG  ASN A 161     3161   5190   4675    410    966    530       C  
ATOM   1275  OD1 ASN A 161      83.226  36.191  40.489  1.00 34.96           O  
ANISOU 1275  OD1 ASN A 161     2920   5317   5045     33    391    302       O  
ATOM   1276  ND2 ASN A 161      84.221  34.813  41.998  1.00 42.99           N  
ANISOU 1276  ND2 ASN A 161     3847   6810   5677   1056   1714   1816       N  
ATOM   1277  N   ALA A 162      86.935  35.114  36.986  1.00 24.52           N  
ANISOU 1277  N   ALA A 162     2244   3003   4071     37    366   -123       N  
ATOM   1278  CA  ALA A 162      88.202  35.245  36.287  1.00 22.60           C  
ANISOU 1278  CA  ALA A 162     2287   1951   4350     -6    470    120       C  
ATOM   1279  C   ALA A 162      88.100  36.189  35.082  1.00 22.67           C  
ANISOU 1279  C   ALA A 162     1784   1982   4849   -336   -100    410       C  
ATOM   1280  O   ALA A 162      87.014  36.462  34.562  1.00 22.99           O  
ANISOU 1280  O   ALA A 162     1538   2103   5095   -202     96    250       O  
ATOM   1281  CB  ALA A 162      88.650  33.837  35.873  1.00 21.38           C  
ANISOU 1281  CB  ALA A 162     1867   2041   4214    166   -305    -25       C  
ATOM   1282  N   TYR A 163      89.254  36.693  34.637  1.00 20.77           N  
ANISOU 1282  N   TYR A 163     1541   1698   4654   -168   -296    433       N  
ATOM   1283  CA  TYR A 163      89.269  37.701  33.584  1.00 20.17           C  
ANISOU 1283  CA  TYR A 163     1401   1703   4559    -96   -276    367       C  
ATOM   1284  C   TYR A 163      89.428  37.113  32.200  1.00 21.02           C  
ANISOU 1284  C   TYR A 163     1295   2121   4570    103   -370    238       C  
ATOM   1285  O   TYR A 163      89.090  37.761  31.207  1.00 23.27           O  
ANISOU 1285  O   TYR A 163     2533   1731   4578    229   -327    188       O  
ATOM   1286  CB  TYR A 163      90.437  38.679  33.849  1.00 20.76           C  
ANISOU 1286  CB  TYR A 163     1432   2195   4263   -414    303    204       C  
ATOM   1287  CG  TYR A 163      90.273  39.318  35.217  1.00 22.79           C  
ANISOU 1287  CG  TYR A 163     2054   2308   4297   -582    177     88       C  
ATOM   1288  CD1 TYR A 163      89.249  40.242  35.415  1.00 27.32           C  
ANISOU 1288  CD1 TYR A 163     2803   3000   4577     47    154   -509       C  
ATOM   1289  CD2 TYR A 163      91.101  38.998  36.262  1.00 24.37           C  
ANISOU 1289  CD2 TYR A 163     2530   2452   4276   -886     54    454       C  
ATOM   1290  CE1 TYR A 163      89.067  40.843  36.658  1.00 28.65           C  
ANISOU 1290  CE1 TYR A 163     3168   3402   4317    -43    328   -283       C  
ATOM   1291  CE2 TYR A 163      90.915  39.597  37.493  1.00 29.07           C  
ANISOU 1291  CE2 TYR A 163     3239   3318   4487   -503   -274    -35       C  
ATOM   1292  CZ  TYR A 163      89.912  40.511  37.698  1.00 30.26           C  
ANISOU 1292  CZ  TYR A 163     3465   3553   4479   -359     72    -55       C  
ATOM   1293  OH  TYR A 163      89.737  41.108  38.934  1.00 32.83           O  
ANISOU 1293  OH  TYR A 163     4119   3356   5000   -388   -702   -821       O  
ATOM   1294  N   LEU A 164      89.965  35.888  32.120  1.00 20.41           N  
ANISOU 1294  N   LEU A 164     1282   2188   4284    184   -280    349       N  
ATOM   1295  CA  LEU A 164      90.107  35.248  30.805  1.00 18.88           C  
ANISOU 1295  CA  LEU A 164      927   1991   4257   -124   -481    337       C  
ATOM   1296  C   LEU A 164      89.107  34.087  30.781  1.00 21.34           C  
ANISOU 1296  C   LEU A 164     1209   2093   4805   -329    296    312       C  
ATOM   1297  O   LEU A 164      89.440  32.928  30.524  1.00 22.69           O  
ANISOU 1297  O   LEU A 164     1545   2313   4765   -425    317   -445       O  
ATOM   1298  CB  LEU A 164      91.520  34.757  30.539  1.00 19.88           C  
ANISOU 1298  CB  LEU A 164     1082   2295   4175   -229    311    881       C  
ATOM   1299  CG  LEU A 164      92.666  35.729  30.848  1.00 21.42           C  
ANISOU 1299  CG  LEU A 164      983   2441   4716   -359    214   1477       C  
ATOM   1300  CD1 LEU A 164      94.019  35.050  30.742  1.00 21.35           C  
ANISOU 1300  CD1 LEU A 164     1097   2680   4334   -176     11   1238       C  
ATOM   1301  CD2 LEU A 164      92.633  36.932  29.886  1.00 23.49           C  
ANISOU 1301  CD2 LEU A 164     1730   2331   4865     52    710   1493       C  
ATOM   1302  N   ALA A 165      87.846  34.453  31.073  1.00 22.07           N  
ANISOU 1302  N   ALA A 165     1290   2357   4740   -431    599    187       N  
ATOM   1303  CA  ALA A 165      86.788  33.440  31.109  1.00 21.72           C  
ANISOU 1303  CA  ALA A 165     1284   2174   4793   -390     76    862       C  
ATOM   1304  C   ALA A 165      85.491  33.931  30.493  1.00 22.64           C  
ANISOU 1304  C   ALA A 165     1616   2633   4355    -63   -286     28       C  
ATOM   1305  O   ALA A 165      84.417  33.748  31.102  1.00 21.69           O  
ANISOU 1305  O   ALA A 165     1495   1831   4915    137   -146    -85       O  
ATOM   1306  CB  ALA A 165      86.573  33.014  32.551  1.00 21.18           C  
ANISOU 1306  CB  ALA A 165     1357   1965   4724   -266    -25    731       C  
ATOM   1307  N   ASN A 166      85.573  34.530  29.316  1.00 22.19           N  
ANISOU 1307  N   ASN A 166     1757   2407   4267     10   -466   -127       N  
ATOM   1308  CA  ASN A 166      84.545  34.803  28.328  1.00 21.53           C  
ANISOU 1308  CA  ASN A 166     2085   1577   4519   -196   -833   -377       C  
ATOM   1309  C   ASN A 166      83.749  36.080  28.587  1.00 21.64           C  
ANISOU 1309  C   ASN A 166     2231   1493   4497   -150   -395    230       C  
ATOM   1310  O   ASN A 166      82.755  36.252  27.858  1.00 21.43           O  
ANISOU 1310  O   ASN A 166     2405   1356   4384   -202   -456    430       O  
ATOM   1311  CB  ASN A 166      83.557  33.618  28.226  1.00 22.59           C  
ANISOU 1311  CB  ASN A 166     2209   1660   4716   -293   -616   -264       C  
ATOM   1312  CG  ASN A 166      82.937  33.477  26.857  1.00 19.37           C  
ANISOU 1312  CG  ASN A 166     1298   1513   4547   -326   -131   -540       C  
ATOM   1313  OD1 ASN A 166      83.547  33.671  25.815  1.00 22.16           O  
ANISOU 1313  OD1 ASN A 166     1300   2378   4740    340   -113    405       O  
ATOM   1314  ND2 ASN A 166      81.632  33.113  26.852  1.00 21.48           N  
ANISOU 1314  ND2 ASN A 166     1146   1787   5226    -54   -295    295       N  
ATOM   1315  N   LYS A 167      84.145  36.905  29.545  1.00 17.74           N  
ANISOU 1315  N   LYS A 167      797   1487   4458     34    243     11       N  
ATOM   1316  CA  LYS A 167      83.562  38.245  29.701  1.00 18.79           C  
ANISOU 1316  CA  LYS A 167     1366   1563   4211    266    333    339       C  
ATOM   1317  C   LYS A 167      84.437  39.295  29.019  1.00 20.16           C  
ANISOU 1317  C   LYS A 167     1310   1672   4676    335    384    569       C  
ATOM   1318  O   LYS A 167      85.670  39.107  28.992  1.00 18.46           O  
ANISOU 1318  O   LYS A 167     1211   1843   3961    184      0    521       O  
ATOM   1319  CB  LYS A 167      83.442  38.659  31.161  1.00 20.92           C  
ANISOU 1319  CB  LYS A 167     1662   1826   4461    -14    577   -140       C  
ATOM   1320  CG  LYS A 167      82.501  37.902  32.078  1.00 22.91           C  
ANISOU 1320  CG  LYS A 167     1746   2776   4185   -125    395    261       C  
ATOM   1321  CD  LYS A 167      82.300  38.709  33.362  1.00 24.61           C  
ANISOU 1321  CD  LYS A 167     1816   3501   4035    390    238    197       C  
ATOM   1322  CE  LYS A 167      81.678  37.882  34.457  1.00 27.19           C  
ANISOU 1322  CE  LYS A 167     2283   3982   4065    743    310    656       C  
ATOM   1323  NZ  LYS A 167      82.555  36.780  34.944  1.00 29.68           N  
ANISOU 1323  NZ  LYS A 167     3145   2993   5138    587   -210    254       N  
ATOM   1324  N   TRP A 168      83.809  40.373  28.534  1.00 18.88           N  
ANISOU 1324  N   TRP A 168     1141   1574   4459    131    159    456       N  
ATOM   1325  CA  TRP A 168      84.584  41.547  28.135  1.00 20.65           C  
ANISOU 1325  CA  TRP A 168     1244   1800   4800   -220   -609    702       C  
ATOM   1326  C   TRP A 168      85.314  42.125  29.349  1.00 20.80           C  
ANISOU 1326  C   TRP A 168     1205   2157   4543     52   -406    452       C  
ATOM   1327  O   TRP A 168      84.688  42.383  30.394  1.00 23.04           O  
ANISOU 1327  O   TRP A 168     1623   2188   4946   -453    181    365       O  
ATOM   1328  CB  TRP A 168      83.654  42.588  27.517  1.00 18.92           C  
ANISOU 1328  CB  TRP A 168     1270   1479   4438   -163   -439    393       C  
ATOM   1329  CG  TRP A 168      83.316  42.342  26.074  1.00 18.50           C  
ANISOU 1329  CG  TRP A 168     1400   1351   4278    -20   -193    534       C  
ATOM   1330  CD1 TRP A 168      82.091  41.963  25.570  1.00 16.41           C  
ANISOU 1330  CD1 TRP A 168     1273   1091   3871    290     25   -131       C  
ATOM   1331  CD2 TRP A 168      84.183  42.433  24.940  1.00 20.77           C  
ANISOU 1331  CD2 TRP A 168     1393   1871   4628    -30     50    326       C  
ATOM   1332  NE1 TRP A 168      82.144  41.825  24.194  1.00 17.17           N  
ANISOU 1332  NE1 TRP A 168     1204   1450   3872    265    357    -39       N  
ATOM   1333  CE2 TRP A 168      83.434  42.113  23.795  1.00 19.20           C  
ANISOU 1333  CE2 TRP A 168     1233   1632   4430     40    346     42       C  
ATOM   1334  CE3 TRP A 168      85.541  42.766  24.796  1.00 18.36           C  
ANISOU 1334  CE3 TRP A 168     1189   1188   4599    446    -49    473       C  
ATOM   1335  CZ2 TRP A 168      83.969  42.108  22.492  1.00 18.43           C  
ANISOU 1335  CZ2 TRP A 168     1001   1434   4567    125    485    269       C  
ATOM   1336  CZ3 TRP A 168      86.050  42.756  23.510  1.00 19.36           C  
ANISOU 1336  CZ3 TRP A 168     1388   1331   4638    162     70    176       C  
ATOM   1337  CH2 TRP A 168      85.293  42.432  22.369  1.00 17.98           C  
ANISOU 1337  CH2 TRP A 168      873   1282   4676    309    271    -48       C  
ATOM   1338  N   VAL A 169      86.640  42.328  29.274  1.00 19.07           N  
ANISOU 1338  N   VAL A 169     1190   1631   4424    100   -400   -122       N  
ATOM   1339  CA  VAL A 169      87.400  42.970  30.354  1.00 18.76           C  
ANISOU 1339  CA  VAL A 169     1588   1824   3714   -360    -60    135       C  
ATOM   1340  C   VAL A 169      88.293  44.056  29.755  1.00 19.92           C  
ANISOU 1340  C   VAL A 169     1607   1810   4152   -390     97     36       C  
ATOM   1341  O   VAL A 169      88.618  43.967  28.567  1.00 18.87           O  
ANISOU 1341  O   VAL A 169     1366   1480   4323   -151    356    158       O  
ATOM   1342  CB  VAL A 169      88.261  41.990  31.171  1.00 21.21           C  
ANISOU 1342  CB  VAL A 169     2064   2734   3260   -102    -65    407       C  
ATOM   1343  CG1 VAL A 169      87.422  40.919  31.846  1.00 22.08           C  
ANISOU 1343  CG1 VAL A 169     1959   2526   3905    538    639    681       C  
ATOM   1344  CG2 VAL A 169      89.296  41.343  30.269  1.00 19.19           C  
ANISOU 1344  CG2 VAL A 169     1215   2376   3699   -310   -124    704       C  
ATOM   1345  N   PHE A 170      88.635  45.068  30.555  1.00 18.51           N  
ANISOU 1345  N   PHE A 170     1043   1507   4484     54    -34     -6       N  
ATOM   1346  CA  PHE A 170      89.406  46.194  30.009  1.00 18.47           C  
ANISOU 1346  CA  PHE A 170     1112   1582   4322    -53   -136    -92       C  
ATOM   1347  C   PHE A 170      90.878  46.058  30.348  1.00 18.14           C  
ANISOU 1347  C   PHE A 170     1144   1644   4103    -44   -185    532       C  
ATOM   1348  O   PHE A 170      91.179  46.069  31.545  1.00 21.14           O  
ANISOU 1348  O   PHE A 170     2010   1766   4258   -239   -617    136       O  
ATOM   1349  CB  PHE A 170      88.840  47.510  30.554  1.00 18.89           C  
ANISOU 1349  CB  PHE A 170     1102   1554   4522   -204    -27   -284       C  
ATOM   1350  CG  PHE A 170      89.524  48.718  29.899  1.00 20.85           C  
ANISOU 1350  CG  PHE A 170     1470   1566   4886    -11    541   -201       C  
ATOM   1351  CD1 PHE A 170      89.518  48.860  28.529  1.00 20.98           C  
ANISOU 1351  CD1 PHE A 170     1808   1254   4910     61    473   -183       C  
ATOM   1352  CD2 PHE A 170      90.153  49.687  30.662  1.00 21.16           C  
ANISOU 1352  CD2 PHE A 170     1573   1716   4752   -518    454    195       C  
ATOM   1353  CE1 PHE A 170      90.119  49.967  27.911  1.00 22.05           C  
ANISOU 1353  CE1 PHE A 170     1905   1436   5039    -37   -103    174       C  
ATOM   1354  CE2 PHE A 170      90.751  50.772  30.038  1.00 19.57           C  
ANISOU 1354  CE2 PHE A 170     1330   1530   4577     26    556    278       C  
ATOM   1355  CZ  PHE A 170      90.733  50.933  28.670  1.00 17.95           C  
ANISOU 1355  CZ  PHE A 170     1124   1089   4606    355    141    258       C  
ATOM   1356  N   ILE A 171      91.737  45.945  29.335  1.00 19.89           N  
ANISOU 1356  N   ILE A 171     1127   1855   4573   -175     42    291       N  
ATOM   1357  CA  ILE A 171      93.168  45.859  29.602  1.00 18.44           C  
ANISOU 1357  CA  ILE A 171     1176   1560   4271   -328     -7    -22       C  
ATOM   1358  C   ILE A 171      93.868  47.195  29.432  1.00 20.73           C  
ANISOU 1358  C   ILE A 171     1662   1558   4656   -484   -572     99       C  
ATOM   1359  O   ILE A 171      93.572  47.904  28.457  1.00 18.81           O  
ANISOU 1359  O   ILE A 171      867   1514   4766    170    132    245       O  
ATOM   1360  CB  ILE A 171      93.785  44.824  28.647  1.00 20.21           C  
ANISOU 1360  CB  ILE A 171     1397   1625   4656   -344    402    -84       C  
ATOM   1361  CG1 ILE A 171      93.083  43.443  28.659  1.00 18.10           C  
ANISOU 1361  CG1 ILE A 171     1865   1771   3243   -573    422    -62       C  
ATOM   1362  CG2 ILE A 171      95.286  44.673  28.933  1.00 21.23           C  
ANISOU 1362  CG2 ILE A 171     1486   1967   4615   -191    260   -551       C  
ATOM   1363  CD1 ILE A 171      93.148  42.781  30.025  1.00 19.36           C  
ANISOU 1363  CD1 ILE A 171     2302   1903   3151    205    671   -155       C  
ATOM   1364  N   THR A 172      94.810  47.480  30.361  1.00 20.79           N  
ANISOU 1364  N   THR A 172     1463   1665   4771   -158   -419   -537       N  
ATOM   1365  CA  THR A 172      95.670  48.649  30.160  1.00 21.80           C  
ANISOU 1365  CA  THR A 172     1199   1953   5133   -229   -501   -535       C  
ATOM   1366  C   THR A 172      97.101  48.310  30.564  1.00 22.59           C  
ANISOU 1366  C   THR A 172     1172   2364   5045     16   -181   -294       C  
ATOM   1367  O   THR A 172      97.259  47.850  31.718  1.00 22.41           O  
ANISOU 1367  O   THR A 172     1190   2261   5063     55   -281   -307       O  
ATOM   1368  CB  THR A 172      95.180  49.842  30.991  1.00 21.47           C  
ANISOU 1368  CB  THR A 172     1657   1244   5254     75   -562     31       C  
ATOM   1369  OG1 THR A 172      93.761  50.043  30.811  1.00 25.10           O  
ANISOU 1369  OG1 THR A 172     1512   2245   5780     82   -129   -211       O  
ATOM   1370  CG2 THR A 172      95.916  51.107  30.545  1.00 19.76           C  
ANISOU 1370  CG2 THR A 172     1593   1596   4321    383    645    171       C  
ATOM   1371  N   ILE A 173      98.055  48.535  29.663  1.00 22.43           N  
ANISOU 1371  N   ILE A 173     1351   1781   5391   -410     10   -385       N  
ATOM   1372  CA  ILE A 173      99.461  48.326  30.010  1.00 19.74           C  
ANISOU 1372  CA  ILE A 173     1388   1339   4776   -403    213    121       C  
ATOM   1373  C   ILE A 173     100.252  49.630  29.780  1.00 17.48           C  
ANISOU 1373  C   ILE A 173     1074   1119   4451    -40     57    341       C  
ATOM   1374  O   ILE A 173     100.351  50.019  28.617  1.00 20.53           O  
ANISOU 1374  O   ILE A 173     1508   1851   4441   -236    542    264       O  
ATOM   1375  CB  ILE A 173     100.118  47.197  29.221  1.00 21.90           C  
ANISOU 1375  CB  ILE A 173     1938   1359   5024    222   -735   -136       C  
ATOM   1376  CG1 ILE A 173      99.268  45.913  29.239  1.00 22.44           C  
ANISOU 1376  CG1 ILE A 173     1676   1572   5278    159  -1072   -459       C  
ATOM   1377  CG2 ILE A 173     101.517  46.902  29.736  1.00 21.35           C  
ANISOU 1377  CG2 ILE A 173     1336   2056   4719   -148    -79    158       C  
ATOM   1378  CD1 ILE A 173      98.792  45.507  27.857  1.00 27.85           C  
ANISOU 1378  CD1 ILE A 173     2856   3173   4552   -945    271  -1015       C  
ATOM   1379  N   THR A 174     100.720  50.135  30.905  1.00 19.10           N  
ANISOU 1379  N   THR A 174     1094   1519   4644   -221    -23    126       N  
ATOM   1380  CA  THR A 174     101.515  51.352  30.966  1.00 20.67           C  
ANISOU 1380  CA  THR A 174      998   1965   4892   -504     94     32       C  
ATOM   1381  C   THR A 174     103.012  51.025  31.040  1.00 23.26           C  
ANISOU 1381  C   THR A 174     1008   2664   5166   -385    253    703       C  
ATOM   1382  O   THR A 174     103.468  50.121  31.734  1.00 24.00           O  
ANISOU 1382  O   THR A 174     1488   1828   5804   -345   -182    275       O  
ATOM   1383  CB  THR A 174     101.134  52.280  32.138  1.00 22.66           C  
ANISOU 1383  CB  THR A 174     1445   1948   5217   -706    129   -239       C  
ATOM   1384  OG1 THR A 174     101.561  51.827  33.429  1.00 25.46           O  
ANISOU 1384  OG1 THR A 174     1823   2807   5043   -464     77   -415       O  
ATOM   1385  CG2 THR A 174      99.596  52.404  32.206  1.00 23.81           C  
ANISOU 1385  CG2 THR A 174     1535   1782   5727   -203    321   -325       C  
ATOM   1386  N   ASN A 175     103.799  51.801  30.303  1.00 23.08           N  
ANISOU 1386  N   ASN A 175     1251   2412   5108   -587    566    129       N  
ATOM   1387  CA  ASN A 175     105.249  51.655  30.243  1.00 19.12           C  
ANISOU 1387  CA  ASN A 175     1223   1679   4362   -606    375   -184       C  
ATOM   1388  C   ASN A 175     105.968  52.978  30.514  1.00 20.79           C  
ANISOU 1388  C   ASN A 175     1853   1852   4195   -875    201   -152       C  
ATOM   1389  O   ASN A 175     105.958  53.889  29.681  1.00 21.91           O  
ANISOU 1389  O   ASN A 175     1678   1420   5226   -279     68     91       O  
ATOM   1390  CB  ASN A 175     105.632  51.118  28.855  1.00 20.32           C  
ANISOU 1390  CB  ASN A 175     1773   1640   4308   -421    310   -190       C  
ATOM   1391  CG  ASN A 175     104.899  49.840  28.482  1.00 22.28           C  
ANISOU 1391  CG  ASN A 175     2143   1459   4864    -42   -911   -219       C  
ATOM   1392  OD1 ASN A 175     105.420  48.753  28.762  1.00 23.49           O  
ANISOU 1392  OD1 ASN A 175     2037   1530   5359   -111     38    624       O  
ATOM   1393  ND2 ASN A 175     103.722  49.936  27.875  1.00 21.53           N  
ANISOU 1393  ND2 ASN A 175     1186   2514   4480    298     62   -939       N  
ATOM   1394  N   ASP A 176     106.596  53.090  31.685  1.00 22.55           N  
ANISOU 1394  N   ASP A 176     1708   2373   4487   -382     27   -688       N  
ATOM   1395  CA  ASP A 176     107.418  54.233  32.061  1.00 20.84           C  
ANISOU 1395  CA  ASP A 176     1222   2248   4450   -201    -22   -552       C  
ATOM   1396  C   ASP A 176     108.881  53.801  31.998  1.00 20.95           C  
ANISOU 1396  C   ASP A 176     1395   2481   4085     62    -18   -146       C  
ATOM   1397  O   ASP A 176     109.304  53.099  32.923  1.00 23.24           O  
ANISOU 1397  O   ASP A 176     1752   2366   4712   -234   -256    280       O  
ATOM   1398  CB  ASP A 176     107.101  54.732  33.468  1.00 20.84           C  
ANISOU 1398  CB  ASP A 176     1281   2091   4546   -491    163   -552       C  
ATOM   1399  CG  ASP A 176     107.999  55.857  33.931  1.00 21.04           C  
ANISOU 1399  CG  ASP A 176     2190   1635   4169   -690    -28    -22       C  
ATOM   1400  OD1 ASP A 176     108.831  56.350  33.129  1.00 24.64           O  
ANISOU 1400  OD1 ASP A 176     2095   1843   5425   -626    367    400       O  
ATOM   1401  OD2 ASP A 176     107.905  56.253  35.114  1.00 27.49           O  
ANISOU 1401  OD2 ASP A 176     3433   2665   4347   -749   -362   -528       O  
ATOM   1402  N   ARG A 177     109.550  54.252  30.953  1.00 22.72           N  
ANISOU 1402  N   ARG A 177     1500   2046   5087     39    403    374       N  
ATOM   1403  CA  ARG A 177     110.935  53.828  30.705  1.00 23.44           C  
ANISOU 1403  CA  ARG A 177     1606   2045   5256    -13    481   -480       C  
ATOM   1404  C   ARG A 177     111.884  54.316  31.795  1.00 23.68           C  
ANISOU 1404  C   ARG A 177     1455   2303   5240   -400    584   -391       C  
ATOM   1405  O   ARG A 177     113.052  53.893  31.774  1.00 30.12           O  
ANISOU 1405  O   ARG A 177     1948   2645   6852    426   -295      0       O  
ATOM   1406  CB  ARG A 177     111.376  54.253  29.306  1.00 24.06           C  
ANISOU 1406  CB  ARG A 177     1450   2425   5265    286    472   -359       C  
ATOM   1407  CG  ARG A 177     110.677  53.513  28.171  1.00 24.17           C  
ANISOU 1407  CG  ARG A 177     1914   2010   5261    765      8   -204       C  
ATOM   1408  CD  ARG A 177     111.203  52.095  27.958  1.00 23.05           C  
ANISOU 1408  CD  ARG A 177     1680   1922   5155    605    576     41       C  
ATOM   1409  NE  ARG A 177     112.594  52.119  27.493  1.00 25.06           N  
ANISOU 1409  NE  ARG A 177     1759   2041   5721    449    742    -60       N  
ATOM   1410  CZ  ARG A 177     113.001  52.196  26.239  1.00 22.33           C  
ANISOU 1410  CZ  ARG A 177     1146   1671   5669     17    569   -307       C  
ATOM   1411  NH1 ARG A 177     112.159  52.254  25.218  1.00 24.34           N  
ANISOU 1411  NH1 ARG A 177     1806   1463   5980    147    155    277       N  
ATOM   1412  NH2 ARG A 177     114.321  52.215  25.948  1.00 28.50           N  
ANISOU 1412  NH2 ARG A 177     1196   2795   6837    229    856    608       N  
ATOM   1413  N   LEU A 178     111.446  55.152  32.739  1.00 27.95           N  
ANISOU 1413  N   LEU A 178     2973   2527   5118   -573    798   -566       N  
ATOM   1414  CA  LEU A 178     112.235  55.532  33.900  1.00 29.34           C  
ANISOU 1414  CA  LEU A 178     3305   2250   5593   -499    391   -666       C  
ATOM   1415  C   LEU A 178     111.850  54.709  35.129  1.00 28.84           C  
ANISOU 1415  C   LEU A 178     2997   2563   5396   -404     46   -559       C  
ATOM   1416  O   LEU A 178     112.424  54.935  36.198  1.00 31.76           O  
ANISOU 1416  O   LEU A 178     3386   2603   6077   -132   -901   -120       O  
ATOM   1417  CB  LEU A 178     112.069  57.015  34.247  1.00 28.91           C  
ANISOU 1417  CB  LEU A 178     3337   2431   5215   -146    958   -805       C  
ATOM   1418  CG  LEU A 178     112.420  58.016  33.149  1.00 27.97           C  
ANISOU 1418  CG  LEU A 178     2505   2375   5748    745    969   -288       C  
ATOM   1419  CD1 LEU A 178     112.311  59.448  33.661  1.00 28.13           C  
ANISOU 1419  CD1 LEU A 178     1878   2363   6447    534    -48   -467       C  
ATOM   1420  CD2 LEU A 178     113.837  57.750  32.599  1.00 28.10           C  
ANISOU 1420  CD2 LEU A 178     2097   2389   6192    747    654    374       C  
ATOM   1421  N   SER A 179     110.908  53.762  35.006  1.00 27.99           N  
ANISOU 1421  N   SER A 179     2961   2009   5666   -147   -126   -236       N  
ATOM   1422  CA  SER A 179     110.552  52.935  36.170  1.00 27.82           C  
ANISOU 1422  CA  SER A 179     2674   2555   5340   -238   -276   -273       C  
ATOM   1423  C   SER A 179     110.051  51.563  35.718  1.00 26.66           C  
ANISOU 1423  C   SER A 179     2086   2362   5680   -216    227    -74       C  
ATOM   1424  O   SER A 179     110.876  50.683  35.417  1.00 27.88           O  
ANISOU 1424  O   SER A 179     1617   2305   6671   -266   -100    -66       O  
ATOM   1425  CB  SER A 179     109.547  53.641  37.070  1.00 31.95           C  
ANISOU 1425  CB  SER A 179     3203   3370   5564   -383    -62   -958       C  
ATOM   1426  OG  SER A 179     108.395  54.066  36.374  1.00 32.94           O  
ANISOU 1426  OG  SER A 179     2617   2833   7066   -333    279   -437       O  
ATOM   1427  N   SER A 180     108.735  51.371  35.668  1.00 26.83           N  
ANISOU 1427  N   SER A 180     1928   2189   6078    447   -819   -241       N  
ATOM   1428  CA  SER A 180     108.170  50.055  35.382  1.00 26.52           C  
ANISOU 1428  CA  SER A 180     1689   2336   6052    245   -235   -414       C  
ATOM   1429  C   SER A 180     107.103  50.068  34.293  1.00 28.10           C  
ANISOU 1429  C   SER A 180     1649   2616   6412    -74   -411   -325       C  
ATOM   1430  O   SER A 180     106.533  51.097  33.910  1.00 24.65           O  
ANISOU 1430  O   SER A 180     2494   2282   4591   -488   -353   -132       O  
ATOM   1431  CB  SER A 180     107.511  49.494  36.651  1.00 34.08           C  
ANISOU 1431  CB  SER A 180     3177   3345   6428   -135     10    181       C  
ATOM   1432  OG  SER A 180     108.407  49.406  37.743  1.00 44.03           O  
ANISOU 1432  OG  SER A 180     4331   6517   5882   -205   -167     92       O  
ATOM   1433  N   ALA A 181     106.814  48.851  33.826  1.00 27.70           N  
ANISOU 1433  N   ALA A 181     1580   2511   6435    295   -617   -334       N  
ATOM   1434  CA  ALA A 181     105.599  48.531  33.106  1.00 24.65           C  
ANISOU 1434  CA  ALA A 181     1742   2693   4933    -44   -253    -39       C  
ATOM   1435  C   ALA A 181     104.553  48.049  34.115  1.00 23.42           C  
ANISOU 1435  C   ALA A 181     1736   2713   4448    183   -414      9       C  
ATOM   1436  O   ALA A 181     104.933  47.351  35.067  1.00 23.11           O  
ANISOU 1436  O   ALA A 181     1329   2586   4864    424   -403     99       O  
ATOM   1437  CB  ALA A 181     105.830  47.457  32.061  1.00 25.77           C  
ANISOU 1437  CB  ALA A 181     1632   2725   5433   -195    372   -198       C  
ATOM   1438  N   ASN A 182     103.292  48.448  33.888  1.00 19.86           N  
ANISOU 1438  N   ASN A 182     1759   1530   4255     83   -318    290       N  
ATOM   1439  CA  ASN A 182     102.242  48.027  34.828  1.00 21.66           C  
ANISOU 1439  CA  ASN A 182     1988   1643   4600   -131      3   -145       C  
ATOM   1440  C   ASN A 182     101.041  47.546  34.035  1.00 21.65           C  
ANISOU 1440  C   ASN A 182     1996   1630   4598   -201     65   -244       C  
ATOM   1441  O   ASN A 182     100.635  48.099  33.001  1.00 24.54           O  
ANISOU 1441  O   ASN A 182     1646   2156   5520   -628   -301    604       O  
ATOM   1442  CB  ASN A 182     101.884  49.139  35.796  1.00 22.37           C  
ANISOU 1442  CB  ASN A 182     2239   1945   4315     40   -295   -240       C  
ATOM   1443  CG  ASN A 182     102.980  49.557  36.759  1.00 25.11           C  
ANISOU 1443  CG  ASN A 182     2598   2071   4873   -804   -407    -82       C  
ATOM   1444  OD1 ASN A 182     103.412  48.873  37.672  1.00 29.16           O  
ANISOU 1444  OD1 ASN A 182     2599   3570   4910    201   -821   -209       O  
ATOM   1445  ND2 ASN A 182     103.474  50.779  36.604  1.00 42.73           N  
ANISOU 1445  ND2 ASN A 182     5560   2985   7690  -2621   -245   -186       N  
ATOM   1446  N   LEU A 183     100.482  46.434  34.511  1.00 22.45           N  
ANISOU 1446  N   LEU A 183     2265   1909   4356   -417   -179      8       N  
ATOM   1447  CA  LEU A 183      99.344  45.790  33.851  1.00 23.32           C  
ANISOU 1447  CA  LEU A 183     2007   1841   5014   -327   -120   -273       C  
ATOM   1448  C   LEU A 183      98.129  45.971  34.745  1.00 23.63           C  
ANISOU 1448  C   LEU A 183     2065   2567   4347   -116   -391   -429       C  
ATOM   1449  O   LEU A 183      98.216  45.607  35.931  1.00 25.26           O  
ANISOU 1449  O   LEU A 183     2270   2831   4496    -77   -528   -164       O  
ATOM   1450  CB  LEU A 183      99.620  44.300  33.583  1.00 23.83           C  
ANISOU 1450  CB  LEU A 183     2617   1899   4539   -324    -29   -244       C  
ATOM   1451  CG  LEU A 183      98.386  43.455  33.211  1.00 26.33           C  
ANISOU 1451  CG  LEU A 183     3141   2142   4721   -429   -386   -961       C  
ATOM   1452  CD1 LEU A 183      97.920  43.786  31.817  1.00 25.25           C  
ANISOU 1452  CD1 LEU A 183     2904   1863   4826  -1063   -116   -250       C  
ATOM   1453  CD2 LEU A 183      98.716  41.974  33.320  1.00 32.56           C  
ANISOU 1453  CD2 LEU A 183     4145   2120   6108  -1000   -953    220       C  
ATOM   1454  N   TYR A 184      97.087  46.529  34.131  1.00 20.63           N  
ANISOU 1454  N   TYR A 184     1778   1891   4168   -587   -385   -443       N  
ATOM   1455  CA  TYR A 184      95.830  46.733  34.822  1.00 21.59           C  
ANISOU 1455  CA  TYR A 184     1960   1802   4442   -418    -62     82       C  
ATOM   1456  C   TYR A 184      94.723  45.943  34.161  1.00 19.18           C  
ANISOU 1456  C   TYR A 184     1615   1503   4170   -176     62    249       C  
ATOM   1457  O   TYR A 184      94.667  45.793  32.940  1.00 20.99           O  
ANISOU 1457  O   TYR A 184     1434   2326   4216    -52   -100    232       O  
ATOM   1458  CB  TYR A 184      95.437  48.215  34.781  1.00 24.20           C  
ANISOU 1458  CB  TYR A 184     2742   1791   4663   -250    -59   -454       C  
ATOM   1459  CG  TYR A 184      96.440  49.122  35.457  1.00 23.10           C  
ANISOU 1459  CG  TYR A 184     2040   1838   4898     -8   -102   -361       C  
ATOM   1460  CD1 TYR A 184      97.595  49.570  34.808  1.00 23.74           C  
ANISOU 1460  CD1 TYR A 184     2179   1896   4945    161     60    -96       C  
ATOM   1461  CD2 TYR A 184      96.200  49.527  36.773  1.00 19.98           C  
ANISOU 1461  CD2 TYR A 184     1228   1792   4573     99   -534    -26       C  
ATOM   1462  CE1 TYR A 184      98.490  50.404  35.459  1.00 24.38           C  
ANISOU 1462  CE1 TYR A 184     1888   2034   5344     66    -83    152       C  
ATOM   1463  CE2 TYR A 184      97.102  50.357  37.417  1.00 23.36           C  
ANISOU 1463  CE2 TYR A 184     1811   2120   4943   -441   -375   -176       C  
ATOM   1464  CZ  TYR A 184      98.235  50.784  36.759  1.00 27.99           C  
ANISOU 1464  CZ  TYR A 184     2315   2732   5588  -1032     64   -482       C  
ATOM   1465  OH  TYR A 184      99.117  51.616  37.435  1.00 31.03           O  
ANISOU 1465  OH  TYR A 184     2465   3285   6041  -1374   -237   -352       O  
ATOM   1466  N   ILE A 185      93.788  45.418  34.940  1.00 21.28           N  
ANISOU 1466  N   ILE A 185     1835   1722   4529   -279    127    646       N  
ATOM   1467  CA  ILE A 185      92.565  44.886  34.338  1.00 21.79           C  
ANISOU 1467  CA  ILE A 185     1868   1706   4705   -426    386    153       C  
ATOM   1468  C   ILE A 185      91.378  45.497  35.079  1.00 23.45           C  
ANISOU 1468  C   ILE A 185     1851   2106   4953   -394    331   -177       C  
ATOM   1469  O   ILE A 185      91.350  45.439  36.317  1.00 24.55           O  
ANISOU 1469  O   ILE A 185     1139   3224   4964   -489    435     24       O  
ATOM   1470  CB  ILE A 185      92.519  43.341  34.389  1.00 22.91           C  
ANISOU 1470  CB  ILE A 185     2107   1714   4886   -260     64    370       C  
ATOM   1471  CG1 ILE A 185      93.808  42.679  33.894  1.00 24.19           C  
ANISOU 1471  CG1 ILE A 185     2145   2057   4987    419   -425    845       C  
ATOM   1472  CG2 ILE A 185      91.286  42.824  33.646  1.00 23.51           C  
ANISOU 1472  CG2 ILE A 185     1956   1483   5494     45    144   -364       C  
ATOM   1473  CD1 ILE A 185      93.834  41.161  34.025  1.00 27.28           C  
ANISOU 1473  CD1 ILE A 185     1501   2021   6844    -35   -289    486       C  
ATOM   1474  N   ASN A 186      90.455  46.067  34.302  1.00 23.91           N  
ANISOU 1474  N   ASN A 186     1358   2851   4876   -562    455    -25       N  
ATOM   1475  CA  ASN A 186      89.292  46.775  34.837  1.00 23.26           C  
ANISOU 1475  CA  ASN A 186     1539   2887   4412   -415    325   -115       C  
ATOM   1476  C   ASN A 186      89.753  47.809  35.855  1.00 24.05           C  
ANISOU 1476  C   ASN A 186     2057   2749   4330   -419     88    110       C  
ATOM   1477  O   ASN A 186      89.188  47.957  36.937  1.00 27.86           O  
ANISOU 1477  O   ASN A 186     2658   3227   4699  -1502    579   -526       O  
ATOM   1478  CB  ASN A 186      88.292  45.808  35.474  1.00 24.98           C  
ANISOU 1478  CB  ASN A 186     1789   3270   4433   -645    770   -462       C  
ATOM   1479  CG  ASN A 186      87.553  44.976  34.430  1.00 23.69           C  
ANISOU 1479  CG  ASN A 186     1656   2568   4779   -346    266    -73       C  
ATOM   1480  OD1 ASN A 186      87.634  45.263  33.220  1.00 21.68           O  
ANISOU 1480  OD1 ASN A 186     1623   1831   4782   -319    -68    -55       O  
ATOM   1481  ND2 ASN A 186      86.839  43.955  34.913  1.00 24.17           N  
ANISOU 1481  ND2 ASN A 186     1192   2931   5059   -305    -64    497       N  
ATOM   1482  N   GLY A 187      90.829  48.495  35.471  1.00 22.12           N  
ANISOU 1482  N   GLY A 187     2004   2285   4115   -239    204    -58       N  
ATOM   1483  CA  GLY A 187      91.363  49.578  36.274  1.00 24.90           C  
ANISOU 1483  CA  GLY A 187     2864   2260   4337   -454     98    -66       C  
ATOM   1484  C   GLY A 187      92.126  49.135  37.493  1.00 25.41           C  
ANISOU 1484  C   GLY A 187     2741   2683   4230   -290     35   -408       C  
ATOM   1485  O   GLY A 187      92.586  49.986  38.268  1.00 28.11           O  
ANISOU 1485  O   GLY A 187     1933   3505   5242     93    -84  -1356       O  
ATOM   1486  N   VAL A 188      92.283  47.843  37.729  1.00 24.76           N  
ANISOU 1486  N   VAL A 188     2255   2872   4282    148    331    -71       N  
ATOM   1487  CA  VAL A 188      92.971  47.421  38.960  1.00 25.36           C  
ANISOU 1487  CA  VAL A 188     1958   3400   4279   -179    299    -50       C  
ATOM   1488  C   VAL A 188      94.331  46.835  38.608  1.00 27.01           C  
ANISOU 1488  C   VAL A 188     2031   3642   4590     30    260     78       C  
ATOM   1489  O   VAL A 188      94.436  46.023  37.681  1.00 27.22           O  
ANISOU 1489  O   VAL A 188     1829   3310   5202   -375    727   -135       O  
ATOM   1490  CB  VAL A 188      92.093  46.426  39.734  1.00 29.28           C  
ANISOU 1490  CB  VAL A 188     2247   3893   4985     71    446    772       C  
ATOM   1491  CG1 VAL A 188      92.858  45.736  40.849  1.00 27.62           C  
ANISOU 1491  CG1 VAL A 188     1980   4039   4476    108    498    327       C  
ATOM   1492  CG2 VAL A 188      90.847  47.126  40.319  1.00 30.12           C  
ANISOU 1492  CG2 VAL A 188     2464   4103   4878    349    809   1464       C  
ATOM   1493  N   LEU A 189      95.383  47.236  39.318  1.00 26.31           N  
ANISOU 1493  N   LEU A 189     2005   3437   4554     -9    252    357       N  
ATOM   1494  CA  LEU A 189      96.746  46.798  39.058  1.00 24.48           C  
ANISOU 1494  CA  LEU A 189     2024   2794   4485   -108    237     53       C  
ATOM   1495  C   LEU A 189      96.926  45.304  39.285  1.00 23.42           C  
ANISOU 1495  C   LEU A 189     2018   2715   4165   -448     57     12       C  
ATOM   1496  O   LEU A 189      96.659  44.859  40.399  1.00 25.17           O  
ANISOU 1496  O   LEU A 189     2284   2987   4292   -277    342     92       O  
ATOM   1497  CB  LEU A 189      97.733  47.557  39.960  1.00 23.97           C  
ANISOU 1497  CB  LEU A 189     2192   2285   4630   -359     90    495       C  
ATOM   1498  CG  LEU A 189      99.209  47.181  39.803  1.00 27.31           C  
ANISOU 1498  CG  LEU A 189     2234   3515   4627    -67   -234    210       C  
ATOM   1499  CD1 LEU A 189      99.716  47.638  38.430  1.00 22.03           C  
ANISOU 1499  CD1 LEU A 189     1853   1977   4540    235   -107   -248       C  
ATOM   1500  CD2 LEU A 189     100.051  47.757  40.955  1.00 28.11           C  
ANISOU 1500  CD2 LEU A 189     2416   3761   4505   -561    -88    295       C  
ATOM   1501  N   MET A 190      97.370  44.557  38.286  1.00 22.52           N  
ANISOU 1501  N   MET A 190     1672   2700   4184   -414     14      9       N  
ATOM   1502  CA  MET A 190      97.499  43.108  38.401  1.00 25.04           C  
ANISOU 1502  CA  MET A 190     2158   2672   4685   -339   -510    -99       C  
ATOM   1503  C   MET A 190      98.932  42.593  38.348  1.00 25.61           C  
ANISOU 1503  C   MET A 190     2174   2471   5087   -391   -392    796       C  
ATOM   1504  O   MET A 190      99.191  41.417  38.651  1.00 25.77           O  
ANISOU 1504  O   MET A 190     2458   2221   5113   -457    -37    550       O  
ATOM   1505  CB  MET A 190      96.753  42.401  37.259  1.00 26.36           C  
ANISOU 1505  CB  MET A 190     2343   3020   4653   -397   -375   -329       C  
ATOM   1506  CG  MET A 190      95.240  42.597  37.256  1.00 29.57           C  
ANISOU 1506  CG  MET A 190     2424   4047   4762    -67  -1219    836       C  
ATOM   1507  SD  MET A 190      94.548  42.127  38.850  1.00 31.44           S  
ANISOU 1507  SD  MET A 190     2441   3977   5529    202     35    349       S  
ATOM   1508  CE  MET A 190      92.869  42.706  38.653  1.00 37.76           C  
ANISOU 1508  CE  MET A 190     2723   4720   6904    524   -366   1279       C  
ATOM   1509  N   GLY A 191      99.904  43.402  37.942  1.00 25.11           N  
ANISOU 1509  N   GLY A 191     2197   2236   5107   -359   -465    780       N  
ATOM   1510  CA  GLY A 191     101.270  42.949  37.774  1.00 24.16           C  
ANISOU 1510  CA  GLY A 191     2195   2189   4797   -393   -344    536       C  
ATOM   1511  C   GLY A 191     102.157  44.092  37.291  1.00 26.40           C  
ANISOU 1511  C   GLY A 191     2175   2442   5415   -680   -683    580       C  
ATOM   1512  O   GLY A 191     101.690  45.069  36.699  1.00 25.28           O  
ANISOU 1512  O   GLY A 191     2208   2365   5033   -899   -614    644       O  
ATOM   1513  N   SER A 192     103.458  43.946  37.561  1.00 25.96           N  
ANISOU 1513  N   SER A 192     1937   2625   5301   -234    -80   -119       N  
ATOM   1514  CA  SER A 192     104.415  45.008  37.235  1.00 28.73           C  
ANISOU 1514  CA  SER A 192     1951   3195   5772   -506    -22      9       C  
ATOM   1515  C   SER A 192     105.766  44.388  36.895  1.00 30.70           C  
ANISOU 1515  C   SER A 192     2041   3481   6142   -204    146    857       C  
ATOM   1516  O   SER A 192     106.010  43.271  37.369  1.00 32.78           O  
ANISOU 1516  O   SER A 192     2064   3614   6777   -310     43   1219       O  
ATOM   1517  CB  SER A 192     104.519  45.971  38.415  1.00 30.83           C  
ANISOU 1517  CB  SER A 192     2640   2924   6151   -592   -804    -89       C  
ATOM   1518  OG  SER A 192     105.232  47.160  38.075  1.00 46.41           O  
ANISOU 1518  OG  SER A 192     4326   3694   9616  -1981  -1463    220       O  
ATOM   1519  N   ALA A 193     106.598  45.062  36.133  1.00 26.16           N  
ANISOU 1519  N   ALA A 193     1743   2850   5346   -505   -309    180       N  
ATOM   1520  CA  ALA A 193     107.966  44.649  35.810  1.00 27.88           C  
ANISOU 1520  CA  ALA A 193     1628   2952   6013   -429   -357    824       C  
ATOM   1521  C   ALA A 193     108.836  45.901  35.699  1.00 30.13           C  
ANISOU 1521  C   ALA A 193     1787   3394   6266   -711   -602   1166       C  
ATOM   1522  O   ALA A 193     108.457  46.901  35.088  1.00 27.70           O  
ANISOU 1522  O   ALA A 193     1601   2472   6451   -471   -752    258       O  
ATOM   1523  CB  ALA A 193     108.055  43.839  34.523  1.00 25.37           C  
ANISOU 1523  CB  ALA A 193     1884   2003   5752    709   -156   1417       C  
ATOM   1524  N   GLU A 194     110.032  45.856  36.281  1.00 26.78           N  
ANISOU 1524  N   GLU A 194     1517   2800   5859   -219   -308    253       N  
ATOM   1525  CA  GLU A 194     110.907  47.036  36.091  1.00 28.64           C  
ANISOU 1525  CA  GLU A 194     2196   3078   5607   -719   -762    536       C  
ATOM   1526  C   GLU A 194     111.424  47.056  34.657  1.00 29.47           C  
ANISOU 1526  C   GLU A 194     2368   2914   5915   -467   -325    512       C  
ATOM   1527  O   GLU A 194     111.723  45.982  34.090  1.00 31.09           O  
ANISOU 1527  O   GLU A 194     2053   3093   6666    -86     99    460       O  
ATOM   1528  CB  GLU A 194     111.959  46.982  37.197  1.00 34.45           C  
ANISOU 1528  CB  GLU A 194     2492   4296   6301  -1120  -1272    883       C  
ATOM   1529  CG  GLU A 194     113.406  46.845  36.837  1.00 39.62           C  
ANISOU 1529  CG  GLU A 194     2580   5184   7292     51  -1384   1131       C  
ATOM   1530  CD  GLU A 194     114.339  46.843  38.038  1.00 41.48           C  
ANISOU 1530  CD  GLU A 194     2614   5679   7469    162  -1502    264       C  
ATOM   1531  OE1 GLU A 194     113.911  47.216  39.162  1.00 44.83           O  
ANISOU 1531  OE1 GLU A 194     3279   6035   7718      7  -1397   -265       O  
ATOM   1532  OE2 GLU A 194     115.512  46.463  37.856  1.00 40.99           O  
ANISOU 1532  OE2 GLU A 194     2432   5486   7658    -61  -1356    985       O  
ATOM   1533  N   ILE A 195     111.527  48.230  34.015  1.00 26.74           N  
ANISOU 1533  N   ILE A 195     1314   3079   5768   -311   -603    704       N  
ATOM   1534  CA  ILE A 195     111.945  48.343  32.620  1.00 26.21           C  
ANISOU 1534  CA  ILE A 195     1501   2554   5902   -147   -225    379       C  
ATOM   1535  C   ILE A 195     112.981  49.443  32.404  1.00 26.90           C  
ANISOU 1535  C   ILE A 195     1964   2330   5929   -224    174     -7       C  
ATOM   1536  O   ILE A 195     113.188  49.960  31.304  1.00 28.71           O  
ANISOU 1536  O   ILE A 195     1967   3231   5712   -791    491   -281       O  
ATOM   1537  CB  ILE A 195     110.739  48.580  31.677  1.00 25.14           C  
ANISOU 1537  CB  ILE A 195     2141   1923   5488    -40   -353    512       C  
ATOM   1538  CG1 ILE A 195     109.935  49.845  31.937  1.00 24.13           C  
ANISOU 1538  CG1 ILE A 195     2375   2183   4612    183   -161    514       C  
ATOM   1539  CG2 ILE A 195     109.815  47.353  31.693  1.00 24.82           C  
ANISOU 1539  CG2 ILE A 195     1604   2287   5541    -49   -234    149       C  
ATOM   1540  CD1 ILE A 195     109.074  50.235  30.742  1.00 19.40           C  
ANISOU 1540  CD1 ILE A 195     1228   1788   4356   -337    181    283       C  
ATOM   1541  N   THR A 196     113.687  49.859  33.451  1.00 26.57           N  
ANISOU 1541  N   THR A 196     1750   2401   5943   -285     69    228       N  
ATOM   1542  CA  THR A 196     114.702  50.899  33.249  1.00 29.59           C  
ANISOU 1542  CA  THR A 196     1682   2838   6722   -489    337    -84       C  
ATOM   1543  C   THR A 196     115.951  50.396  32.546  1.00 28.26           C  
ANISOU 1543  C   THR A 196     1745   2438   6553   -118    225    343       C  
ATOM   1544  O   THR A 196     116.275  49.199  32.565  1.00 32.88           O  
ANISOU 1544  O   THR A 196     2917   2591   6985    436    -48    706       O  
ATOM   1545  CB  THR A 196     115.128  51.480  34.604  1.00 30.55           C  
ANISOU 1545  CB  THR A 196     1914   2676   7019   -335    138   -348       C  
ATOM   1546  OG1 THR A 196     115.487  50.397  35.470  1.00 33.15           O  
ANISOU 1546  OG1 THR A 196     2408   3430   6758     99    231   -119       O  
ATOM   1547  CG2 THR A 196     113.951  52.176  35.260  1.00 34.15           C  
ANISOU 1547  CG2 THR A 196     2598   3557   6822    262    490    -83       C  
ATOM   1548  N   GLY A 197     116.684  51.316  31.916  1.00 28.25           N  
ANISOU 1548  N   GLY A 197     2086   2741   5906    -51    388    408       N  
ATOM   1549  CA  GLY A 197     117.969  50.952  31.345  1.00 29.54           C  
ANISOU 1549  CA  GLY A 197     1869   3331   6025   -210    282    207       C  
ATOM   1550  C   GLY A 197     117.915  50.258  30.005  1.00 31.62           C  
ANISOU 1550  C   GLY A 197     1846   3479   6690    553    -33   -494       C  
ATOM   1551  O   GLY A 197     118.944  49.801  29.470  1.00 39.28           O  
ANISOU 1551  O   GLY A 197     2151   5032   7743    931    155  -1323       O  
ATOM   1552  N   LEU A 198     116.725  50.157  29.413  1.00 29.96           N  
ANISOU 1552  N   LEU A 198     2023   3197   6164    387    -58    168       N  
ATOM   1553  CA  LEU A 198     116.616  49.511  28.113  1.00 28.52           C  
ANISOU 1553  CA  LEU A 198     1761   2963   6113   1443   -327    218       C  
ATOM   1554  C   LEU A 198     117.202  50.390  27.014  1.00 29.09           C  
ANISOU 1554  C   LEU A 198     2174   2957   5921    535   -273   -422       C  
ATOM   1555  O   LEU A 198     117.231  51.609  27.150  1.00 32.13           O  
ANISOU 1555  O   LEU A 198     3378   3023   5807    434    985   -620       O  
ATOM   1556  CB  LEU A 198     115.156  49.220  27.781  1.00 28.38           C  
ANISOU 1556  CB  LEU A 198     1931   3192   5662   1001   -452    763       C  
ATOM   1557  CG  LEU A 198     114.477  48.107  28.570  1.00 30.16           C  
ANISOU 1557  CG  LEU A 198     2761   2833   5865    894    131    331       C  
ATOM   1558  CD1 LEU A 198     113.000  48.011  28.153  1.00 30.55           C  
ANISOU 1558  CD1 LEU A 198     2611   2681   6315    569    451   -622       C  
ATOM   1559  CD2 LEU A 198     115.227  46.798  28.378  1.00 29.73           C  
ANISOU 1559  CD2 LEU A 198     2819   2755   5720    704    657    -81       C  
ATOM   1560  N   GLY A 199     117.628  49.752  25.938  1.00 28.70           N  
ANISOU 1560  N   GLY A 199     1989   2501   6415    425     81   -520       N  
ATOM   1561  CA  GLY A 199     118.153  50.436  24.768  1.00 29.86           C  
ANISOU 1561  CA  GLY A 199     2264   2690   6390     44    236   -688       C  
ATOM   1562  C   GLY A 199     117.045  50.802  23.802  1.00 27.21           C  
ANISOU 1562  C   GLY A 199     2007   2342   5990   -122    596   -574       C  
ATOM   1563  O   GLY A 199     115.862  50.765  24.131  1.00 29.60           O  
ANISOU 1563  O   GLY A 199     1965   1986   7297    255    831   -238       O  
ATOM   1564  N   ALA A 200     117.417  51.162  22.581  1.00 30.72           N  
ANISOU 1564  N   ALA A 200     3147   2240   6286   -693    649    -95       N  
ATOM   1565  CA  ALA A 200     116.460  51.486  21.543  1.00 31.52           C  
ANISOU 1565  CA  ALA A 200     3005   2814   6158   -821    762    179       C  
ATOM   1566  C   ALA A 200     115.555  50.305  21.249  1.00 28.73           C  
ANISOU 1566  C   ALA A 200     2444   2510   5965   -406    956     95       C  
ATOM   1567  O   ALA A 200     116.045  49.197  20.987  1.00 33.11           O  
ANISOU 1567  O   ALA A 200     2861   2779   6941     77     47   -303       O  
ATOM   1568  CB  ALA A 200     117.154  51.883  20.238  1.00 26.78           C  
ANISOU 1568  CB  ALA A 200     2287   1942   5945   -625    806   -661       C  
ATOM   1569  N   ILE A 201     114.246  50.532  21.262  1.00 29.83           N  
ANISOU 1569  N   ILE A 201     2467   3203   5665   -242    843   -373       N  
ATOM   1570  CA  ILE A 201     113.297  49.542  20.760  1.00 28.58           C  
ANISOU 1570  CA  ILE A 201     2456   2690   5714   -115    585     47       C  
ATOM   1571  C   ILE A 201     113.038  49.837  19.290  1.00 28.91           C  
ANISOU 1571  C   ILE A 201     2261   2848   5876     -7    359    207       C  
ATOM   1572  O   ILE A 201     112.501  50.883  18.901  1.00 30.75           O  
ANISOU 1572  O   ILE A 201     2517   3100   6067    423    165    -48       O  
ATOM   1573  CB  ILE A 201     111.982  49.545  21.558  1.00 28.09           C  
ANISOU 1573  CB  ILE A 201     2158   2991   5524    -84    239   -809       C  
ATOM   1574  CG1 ILE A 201     112.169  49.103  23.021  1.00 26.41           C  
ANISOU 1574  CG1 ILE A 201     1833   2629   5575   -130    570   -618       C  
ATOM   1575  CG2 ILE A 201     110.908  48.709  20.888  1.00 29.63           C  
ANISOU 1575  CG2 ILE A 201     2327   2630   6302    -85   -217   -547       C  
ATOM   1576  CD1 ILE A 201     110.935  49.212  23.881  1.00 31.80           C  
ANISOU 1576  CD1 ILE A 201     2343   3164   6575    910   1261    330       C  
ATOM   1577  N   ARG A 202     113.447  48.913  18.439  1.00 26.30           N  
ANISOU 1577  N   ARG A 202     2295   2291   5407   -200     49    508       N  
ATOM   1578  CA  ARG A 202     113.308  49.082  16.987  1.00 27.83           C  
ANISOU 1578  CA  ARG A 202     2663   2430   5481   -348   -174    620       C  
ATOM   1579  C   ARG A 202     112.331  48.001  16.542  1.00 29.41           C  
ANISOU 1579  C   ARG A 202     2381   3049   5744   -342    352   -369       C  
ATOM   1580  O   ARG A 202     112.742  46.843  16.372  1.00 29.62           O  
ANISOU 1580  O   ARG A 202     2085   3231   5940   -335    173   -885       O  
ATOM   1581  CB  ARG A 202     114.668  49.027  16.317  1.00 29.22           C  
ANISOU 1581  CB  ARG A 202     3374   2040   5690  -1128    604    323       C  
ATOM   1582  CG  ARG A 202     115.694  49.988  16.956  1.00 31.53           C  
ANISOU 1582  CG  ARG A 202     3417   2602   5961  -1449   1101   -271       C  
ATOM   1583  CD  ARG A 202     117.012  50.037  16.181  1.00 32.82           C  
ANISOU 1583  CD  ARG A 202     3092   3078   6301   -997    922   -332       C  
ATOM   1584  NE  ARG A 202     117.961  50.964  16.826  1.00 30.95           N  
ANISOU 1584  NE  ARG A 202     2510   3206   6045   -630    765   -261       N  
ATOM   1585  CZ  ARG A 202     118.053  52.253  16.512  1.00 31.45           C  
ANISOU 1585  CZ  ARG A 202     2566   3430   5956  -1267    750    -13       C  
ATOM   1586  NH1 ARG A 202     117.284  52.796  15.568  1.00 33.92           N  
ANISOU 1586  NH1 ARG A 202     3645   3277   5968   -714    549   -155       N  
ATOM   1587  NH2 ARG A 202     118.926  53.027  17.146  1.00 32.54           N  
ANISOU 1587  NH2 ARG A 202     2682   3755   5928  -1130   1264  -1039       N  
ATOM   1588  N   GLU A 203     111.067  48.388  16.421  1.00 29.67           N  
ANISOU 1588  N   GLU A 203     2312   2743   6221   -413    598    186       N  
ATOM   1589  CA  GLU A 203     109.987  47.448  16.135  1.00 27.89           C  
ANISOU 1589  CA  GLU A 203     2254   2211   6133   -170    464    356       C  
ATOM   1590  C   GLU A 203     109.505  47.518  14.687  1.00 27.79           C  
ANISOU 1590  C   GLU A 203     2527   2172   5862   -188    781    121       C  
ATOM   1591  O   GLU A 203     109.981  48.317  13.865  1.00 31.51           O  
ANISOU 1591  O   GLU A 203     2285   3355   6334   -176   1036    782       O  
ATOM   1592  CB  GLU A 203     108.789  47.684  17.066  1.00 26.26           C  
ANISOU 1592  CB  GLU A 203     2232   2311   5436    -42    321   1325       C  
ATOM   1593  CG  GLU A 203     107.979  48.930  16.729  1.00 29.65           C  
ANISOU 1593  CG  GLU A 203     2353   2902   6013    487    177   1074       C  
ATOM   1594  CD  GLU A 203     107.149  49.488  17.865  1.00 29.65           C  
ANISOU 1594  CD  GLU A 203     2464   3297   5503    659   -210    981       C  
ATOM   1595  OE1 GLU A 203     107.108  48.939  18.978  1.00 28.26           O  
ANISOU 1595  OE1 GLU A 203     2335   2658   5744   -485   -147   1038       O  
ATOM   1596  OE2 GLU A 203     106.484  50.528  17.650  1.00 32.19           O  
ANISOU 1596  OE2 GLU A 203     2378   3337   6517    699    976   1639       O  
ATOM   1597  N   ASP A 204     108.525  46.664  14.368  1.00 27.59           N  
ANISOU 1597  N   ASP A 204     2129   2076   6279    202    454     64       N  
ATOM   1598  CA  ASP A 204     107.929  46.620  13.049  1.00 30.89           C  
ANISOU 1598  CA  ASP A 204     2521   2931   6284     44    333    115       C  
ATOM   1599  C   ASP A 204     107.250  47.930  12.675  1.00 28.69           C  
ANISOU 1599  C   ASP A 204     3072   2693   5137     14    216   -242       C  
ATOM   1600  O   ASP A 204     106.764  48.614  13.587  1.00 29.70           O  
ANISOU 1600  O   ASP A 204     2943   3129   5212     96    365   -263       O  
ATOM   1601  CB  ASP A 204     106.858  45.523  13.023  1.00 35.90           C  
ANISOU 1601  CB  ASP A 204     3955   2998   6688   -652   -553    346       C  
ATOM   1602  CG  ASP A 204     106.680  45.027  11.599  1.00 39.20           C  
ANISOU 1602  CG  ASP A 204     5055   2953   6887     14  -1136    122       C  
ATOM   1603  OD1 ASP A 204     106.292  45.822  10.727  1.00 38.09           O  
ANISOU 1603  OD1 ASP A 204     3661   3877   6934   -767   -690    971       O  
ATOM   1604  OD2 ASP A 204     106.951  43.841  11.352  1.00 54.54           O  
ANISOU 1604  OD2 ASP A 204     9086   3610   8029   1405   -679   -562       O  
ATOM   1605  N   ASN A 205     107.172  48.291  11.394  1.00 29.04           N  
ANISOU 1605  N   ASN A 205     2851   3010   5175   -528    597     66       N  
ATOM   1606  CA  ASN A 205     106.413  49.528  11.119  1.00 34.83           C  
ANISOU 1606  CA  ASN A 205     3280   3531   6424   -345    586   1175       C  
ATOM   1607  C   ASN A 205     104.906  49.264  11.230  1.00 34.77           C  
ANISOU 1607  C   ASN A 205     3168   3340   6702   -122    476    -37       C  
ATOM   1608  O   ASN A 205     104.079  50.190  11.294  1.00 38.13           O  
ANISOU 1608  O   ASN A 205     3657   3340   7490    161   1360   1666       O  
ATOM   1609  CB  ASN A 205     106.722  50.129   9.755  1.00 46.45           C  
ANISOU 1609  CB  ASN A 205     5277   5180   7192   -987    529   2397       C  
ATOM   1610  CG  ASN A 205     105.783  51.267   9.378  1.00 52.96           C  
ANISOU 1610  CG  ASN A 205     6152   5725   8245   -982   -870   3063       C  
ATOM   1611  OD1 ASN A 205     104.756  51.063   8.722  1.00 69.99           O  
ANISOU 1611  OD1 ASN A 205     5177  11250  10167  -1496  -1013   4177       O  
ATOM   1612  ND2 ASN A 205     106.051  52.498   9.802  1.00 69.11           N  
ANISOU 1612  ND2 ASN A 205    10030   5198  11030   -220    695   2220       N  
ATOM   1613  N   ASN A 206     104.529  47.986  11.252  1.00 31.26           N  
ANISOU 1613  N   ASN A 206     2942   3296   5638    -84    859    313       N  
ATOM   1614  CA  ASN A 206     103.128  47.628  11.396  1.00 29.84           C  
ANISOU 1614  CA  ASN A 206     2829   3392   5117    119    630    558       C  
ATOM   1615  C   ASN A 206     102.797  47.079  12.779  1.00 30.78           C  
ANISOU 1615  C   ASN A 206     3183   3313   5197    -87    649    632       C  
ATOM   1616  O   ASN A 206     103.640  46.444  13.405  1.00 28.59           O  
ANISOU 1616  O   ASN A 206     2613   2866   5382  -1051    273    768       O  
ATOM   1617  CB  ASN A 206     102.727  46.531  10.401  1.00 34.91           C  
ANISOU 1617  CB  ASN A 206     2991   4780   5492    -99    175   -116       C  
ATOM   1618  CG  ASN A 206     102.694  47.077   8.991  1.00 32.67           C  
ANISOU 1618  CG  ASN A 206     2577   4223   5612   -530    125    -32       C  
ATOM   1619  OD1 ASN A 206     102.357  48.233   8.792  1.00 39.63           O  
ANISOU 1619  OD1 ASN A 206     3332   4421   7303   -300   1318    875       O  
ATOM   1620  ND2 ASN A 206     103.056  46.231   8.048  1.00 38.53           N  
ANISOU 1620  ND2 ASN A 206     3780   5243   5618   -373    600   -306       N  
ATOM   1621  N   ILE A 207     101.572  47.313  13.214  1.00 30.05           N  
ANISOU 1621  N   ILE A 207     3062   3317   5039   -324    568    778       N  
ATOM   1622  CA  ILE A 207     101.079  46.667  14.441  1.00 26.28           C  
ANISOU 1622  CA  ILE A 207     2582   2728   4676   -289     38    581       C  
ATOM   1623  C   ILE A 207     100.083  45.605  14.001  1.00 28.21           C  
ANISOU 1623  C   ILE A 207     2502   2636   5581   -206   -231    671       C  
ATOM   1624  O   ILE A 207      99.169  45.942  13.253  1.00 24.88           O  
ANISOU 1624  O   ILE A 207     2790   2441   4223    -40     46    142       O  
ATOM   1625  CB  ILE A 207     100.461  47.676  15.414  1.00 26.35           C  
ANISOU 1625  CB  ILE A 207     2565   2685   4764     27    108    811       C  
ATOM   1626  CG1 ILE A 207     101.496  48.632  15.992  1.00 26.84           C  
ANISOU 1626  CG1 ILE A 207     2666   2867   4666    -67    538    316       C  
ATOM   1627  CG2 ILE A 207      99.723  46.979  16.543  1.00 26.93           C  
ANISOU 1627  CG2 ILE A 207     3163   3256   3815   -738   -381    453       C  
ATOM   1628  CD1 ILE A 207     100.929  49.859  16.663  1.00 27.09           C  
ANISOU 1628  CD1 ILE A 207     3160   2707   4427    129    844    704       C  
ATOM   1629  N   THR A 208     100.275  44.350  14.405  1.00 26.24           N  
ANISOU 1629  N   THR A 208     2418   2468   5085    111    112    216       N  
ATOM   1630  CA  THR A 208      99.468  43.264  13.865  1.00 26.23           C  
ANISOU 1630  CA  THR A 208     2882   2579   4503   -114    315    144       C  
ATOM   1631  C   THR A 208      98.532  42.709  14.927  1.00 24.53           C  
ANISOU 1631  C   THR A 208     2400   2583   4338     84    203    -22       C  
ATOM   1632  O   THR A 208      98.973  42.339  16.022  1.00 23.88           O  
ANISOU 1632  O   THR A 208     2038   2754   4283   -125    170    -84       O  
ATOM   1633  CB  THR A 208     100.392  42.148  13.334  1.00 27.06           C  
ANISOU 1633  CB  THR A 208     2672   3153   4456   -247    459   -360       C  
ATOM   1634  OG1 THR A 208     101.213  42.686  12.280  1.00 28.79           O  
ANISOU 1634  OG1 THR A 208     2311   3481   5146     -8    399    495       O  
ATOM   1635  CG2 THR A 208      99.601  40.989  12.736  1.00 25.98           C  
ANISOU 1635  CG2 THR A 208     3375   2565   3931   -195    -35    241       C  
ATOM   1636  N   LEU A 209      97.249  42.647  14.617  1.00 23.63           N  
ANISOU 1636  N   LEU A 209     2432   2010   4536    355     12    267       N  
ATOM   1637  CA  LEU A 209      96.230  42.019  15.442  1.00 25.75           C  
ANISOU 1637  CA  LEU A 209     2474   2151   5158     59     63    429       C  
ATOM   1638  C   LEU A 209      95.887  40.677  14.795  1.00 24.75           C  
ANISOU 1638  C   LEU A 209     2465   2219   4720    187   -285    513       C  
ATOM   1639  O   LEU A 209      95.258  40.660  13.719  1.00 24.64           O  
ANISOU 1639  O   LEU A 209     2110   2920   4332     -7    178    661       O  
ATOM   1640  CB  LEU A 209      94.963  42.864  15.546  1.00 26.23           C  
ANISOU 1640  CB  LEU A 209     2362   2120   5483   -127    264    285       C  
ATOM   1641  CG  LEU A 209      94.988  44.028  16.530  1.00 28.92           C  
ANISOU 1641  CG  LEU A 209     2700   2795   5494   -248    997   -125       C  
ATOM   1642  CD1 LEU A 209      95.922  45.143  16.066  1.00 24.13           C  
ANISOU 1642  CD1 LEU A 209     2013   2272   4884     72    608   -441       C  
ATOM   1643  CD2 LEU A 209      93.573  44.566  16.724  1.00 24.90           C  
ANISOU 1643  CD2 LEU A 209     2434   2661   4367   -533    729    111       C  
ATOM   1644  N   LYS A 210      96.316  39.592  15.409  1.00 23.68           N  
ANISOU 1644  N   LYS A 210     2311   2089   4599   -447    369   1107       N  
ATOM   1645  CA  LYS A 210      96.109  38.278  14.816  1.00 26.17           C  
ANISOU 1645  CA  LYS A 210     3600   2194   4151   -222   -104   1032       C  
ATOM   1646  C   LYS A 210      96.595  37.158  15.736  1.00 22.78           C  
ANISOU 1646  C   LYS A 210     2952   1991   3711   -436   -618    528       C  
ATOM   1647  O   LYS A 210      97.546  37.397  16.493  1.00 26.46           O  
ANISOU 1647  O   LYS A 210     2360   2606   5089   -224   -787     37       O  
ATOM   1648  CB  LYS A 210      96.872  38.199  13.490  1.00 28.01           C  
ANISOU 1648  CB  LYS A 210     3973   2182   4487    221    318   1278       C  
ATOM   1649  CG  LYS A 210      98.093  37.303  13.565  1.00 38.26           C  
ANISOU 1649  CG  LYS A 210     4386   3573   6578   1007    887   1651       C  
ATOM   1650  CD  LYS A 210      99.150  37.727  12.577  1.00 42.14           C  
ANISOU 1650  CD  LYS A 210     4499   3930   7580    923   1400   1610       C  
ATOM   1651  CE  LYS A 210      99.622  36.593  11.685  1.00 45.12           C  
ANISOU 1651  CE  LYS A 210     4747   4518   7877   1522   1642   1513       C  
ATOM   1652  NZ  LYS A 210     100.611  35.735  12.401  1.00 51.24           N  
ANISOU 1652  NZ  LYS A 210     4013   6206   9250   2212    357    156       N  
ATOM   1653  N   LEU A 211      95.992  35.978  15.673  1.00 22.04           N  
ANISOU 1653  N   LEU A 211     2636   1640   4099    -80   -505    293       N  
ATOM   1654  CA  LEU A 211      96.524  34.853  16.432  1.00 22.35           C  
ANISOU 1654  CA  LEU A 211     2334   2043   4114   -138   -245    679       C  
ATOM   1655  C   LEU A 211      97.805  34.349  15.787  1.00 24.09           C  
ANISOU 1655  C   LEU A 211     2332   2053   4766    -75    -64    792       C  
ATOM   1656  O   LEU A 211      97.748  33.948  14.618  1.00 25.41           O  
ANISOU 1656  O   LEU A 211     2268   2275   5112    408   -116    198       O  
ATOM   1657  CB  LEU A 211      95.531  33.675  16.508  1.00 25.11           C  
ANISOU 1657  CB  LEU A 211     2381   2042   5119   -155      6    824       C  
ATOM   1658  CG  LEU A 211      94.506  33.833  17.628  1.00 28.12           C  
ANISOU 1658  CG  LEU A 211     2502   2492   5691   -284    366    577       C  
ATOM   1659  CD1 LEU A 211      93.698  35.118  17.392  1.00 35.92           C  
ANISOU 1659  CD1 LEU A 211     3417   2500   7730    205    879    181       C  
ATOM   1660  CD2 LEU A 211      93.547  32.666  17.732  1.00 31.98           C  
ANISOU 1660  CD2 LEU A 211     2946   2770   6436   -568    670    843       C  
ATOM   1661  N   ASP A 212      98.925  34.383  16.493  1.00 24.62           N  
ANISOU 1661  N   ASP A 212     2335   1801   5219   -138   -162    360       N  
ATOM   1662  CA  ASP A 212     100.220  33.989  15.925  1.00 24.89           C  
ANISOU 1662  CA  ASP A 212     2249   1983   5225   -328   -159    239       C  
ATOM   1663  C   ASP A 212     100.824  32.820  16.698  1.00 24.29           C  
ANISOU 1663  C   ASP A 212     2059   2138   5032   -133     90    233       C  
ATOM   1664  O   ASP A 212     101.118  32.964  17.882  1.00 24.76           O  
ANISOU 1664  O   ASP A 212     2356   2396   4656    149    709    387       O  
ATOM   1665  CB  ASP A 212     101.187  35.186  15.929  1.00 26.08           C  
ANISOU 1665  CB  ASP A 212     2999   1939   4972   -589    769   -291       C  
ATOM   1666  CG  ASP A 212     102.422  34.914  15.108  1.00 28.96           C  
ANISOU 1666  CG  ASP A 212     3227   2839   4938   -620   1027    115       C  
ATOM   1667  OD1 ASP A 212     102.331  34.145  14.126  1.00 37.52           O  
ANISOU 1667  OD1 ASP A 212     3430   6280   4544    308    556   -954       O  
ATOM   1668  OD2 ASP A 212     103.510  35.438  15.405  1.00 38.68           O  
ANISOU 1668  OD2 ASP A 212     2879   5326   6493   -591    777   -662       O  
ATOM   1669  N   ARG A 213     100.999  31.684  16.029  1.00 26.72           N  
ANISOU 1669  N   ARG A 213     2414   2615   5123    631    177     14       N  
ATOM   1670  CA  ARG A 213     101.596  30.464  16.556  1.00 24.98           C  
ANISOU 1670  CA  ARG A 213     1800   2628   5064    484    -22    -63       C  
ATOM   1671  C   ARG A 213     100.621  29.748  17.470  1.00 27.04           C  
ANISOU 1671  C   ARG A 213     2127   2721   5428    354    180    101       C  
ATOM   1672  O   ARG A 213     101.001  29.085  18.435  1.00 32.14           O  
ANISOU 1672  O   ARG A 213     2263   3471   6481    175     38   1101       O  
ATOM   1673  CB  ARG A 213     102.889  30.783  17.309  1.00 26.84           C  
ANISOU 1673  CB  ARG A 213     2009   2667   5521    402   -175   -737       C  
ATOM   1674  CG  ARG A 213     103.970  31.329  16.394  1.00 33.13           C  
ANISOU 1674  CG  ARG A 213     1947   3301   7342    195    231   -158       C  
ATOM   1675  CD  ARG A 213     105.291  31.576  17.129  1.00 41.45           C  
ANISOU 1675  CD  ARG A 213     1575   3729  10447    715   -343   -961       C  
ATOM   1676  NE  ARG A 213     106.215  32.198  16.165  1.00 50.78           N  
ANISOU 1676  NE  ARG A 213     2338   5548  11408   -940    -63  -1157       N  
ATOM   1677  CZ  ARG A 213     106.585  33.468  16.267  1.00 57.84           C  
ANISOU 1677  CZ  ARG A 213     3726   5942  12310  -1783    820  -1608       C  
ATOM   1678  NH1 ARG A 213     106.092  34.182  17.278  1.00 71.90           N  
ANISOU 1678  NH1 ARG A 213     5552   6830  14936   1079    330  -3163       N  
ATOM   1679  NH2 ARG A 213     107.416  34.008  15.389  1.00 77.34           N  
ANISOU 1679  NH2 ARG A 213     6551   8934  13903  -3402    837   1019       N  
ATOM   1680  N   CYS A 214      99.324  29.873  17.200  1.00 26.40           N  
ANISOU 1680  N   CYS A 214     2126   2936   4967    124    217     -6       N  
ATOM   1681  CA  CYS A 214      98.357  29.226  18.085  1.00 24.74           C  
ANISOU 1681  CA  CYS A 214     2332   1924   5143    205    617   -596       C  
ATOM   1682  C   CYS A 214      98.054  27.838  17.530  1.00 27.17           C  
ANISOU 1682  C   CYS A 214     3355   1891   5076    387    -50   -542       C  
ATOM   1683  O   CYS A 214      97.674  27.747  16.357  1.00 22.27           O  
ANISOU 1683  O   CYS A 214     1793   1842   4825    325    590   -388       O  
ATOM   1684  CB  CYS A 214      97.107  30.100  18.209  1.00 24.94           C  
ANISOU 1684  CB  CYS A 214     2127   1906   5444    106    243   -546       C  
ATOM   1685  SG  CYS A 214      95.723  29.228  18.955  1.00 24.87           S  
ANISOU 1685  SG  CYS A 214     2281   2417   4751    650    569     55       S  
ATOM   1686  N   ASN A 215      98.233  26.780  18.317  1.00 24.84           N  
ANISOU 1686  N   ASN A 215     2734   1969   4736     49    331   -446       N  
ATOM   1687  CA  ASN A 215      98.073  25.434  17.768  1.00 24.72           C  
ANISOU 1687  CA  ASN A 215     2329   1924   5138     11    241   -420       C  
ATOM   1688  C   ASN A 215      96.642  24.910  17.806  1.00 27.44           C  
ANISOU 1688  C   ASN A 215     2345   2911   5169   -176    299  -1073       C  
ATOM   1689  O   ASN A 215      96.392  23.870  17.184  1.00 30.59           O  
ANISOU 1689  O   ASN A 215     2219   3097   6307    -57     52  -1557       O  
ATOM   1690  CB  ASN A 215      98.989  24.470  18.531  1.00 26.96           C  
ANISOU 1690  CB  ASN A 215     2472   2029   5744     -6    356     49       C  
ATOM   1691  CG  ASN A 215     100.431  24.654  18.059  1.00 30.36           C  
ANISOU 1691  CG  ASN A 215     2430   3187   5917    456    582   -144       C  
ATOM   1692  OD1 ASN A 215     100.652  24.984  16.883  1.00 28.45           O  
ANISOU 1692  OD1 ASN A 215     2313   2397   6101    447    567     80       O  
ATOM   1693  ND2 ASN A 215     101.367  24.450  18.978  1.00 28.46           N  
ANISOU 1693  ND2 ASN A 215     2430   2380   6003     46    487    -41       N  
ATOM   1694  N   ASN A 216      95.737  25.578  18.498  1.00 25.64           N  
ANISOU 1694  N   ASN A 216     2299   2143   5299    262    180   -373       N  
ATOM   1695  CA  ASN A 216      94.333  25.178  18.550  1.00 26.04           C  
ANISOU 1695  CA  ASN A 216     2369   1851   5675    180    347   -320       C  
ATOM   1696  C   ASN A 216      93.531  25.887  17.459  1.00 25.62           C  
ANISOU 1696  C   ASN A 216     2236   1912   5586    467    209   -752       C  
ATOM   1697  O   ASN A 216      93.182  27.067  17.533  1.00 27.85           O  
ANISOU 1697  O   ASN A 216     3805   1566   5210    348   1013    -41       O  
ATOM   1698  CB  ASN A 216      93.732  25.491  19.915  1.00 26.67           C  
ANISOU 1698  CB  ASN A 216     2131   2331   5673    294    188   -423       C  
ATOM   1699  CG  ASN A 216      92.256  25.223  20.073  1.00 23.89           C  
ANISOU 1699  CG  ASN A 216     2240   1854   4982    -11     -2    102       C  
ATOM   1700  OD1 ASN A 216      91.556  24.834  19.128  1.00 30.86           O  
ANISOU 1700  OD1 ASN A 216     3144   3238   5345   -941   -367    103       O  
ATOM   1701  ND2 ASN A 216      91.718  25.429  21.274  1.00 28.17           N  
ANISOU 1701  ND2 ASN A 216     2943   2434   5327   -469    589    -98       N  
ATOM   1702  N   ASN A 217      93.234  25.113  16.416  1.00 29.37           N  
ANISOU 1702  N   ASN A 217     3084   2667   5409    446    492  -1029       N  
ATOM   1703  CA  ASN A 217      92.498  25.606  15.268  1.00 33.60           C  
ANISOU 1703  CA  ASN A 217     3335   4313   5118    579    466  -1020       C  
ATOM   1704  C   ASN A 217      91.155  26.244  15.600  1.00 31.97           C  
ANISOU 1704  C   ASN A 217     3738   3411   4999    940    495   -350       C  
ATOM   1705  O   ASN A 217      90.583  27.008  14.811  1.00 35.78           O  
ANISOU 1705  O   ASN A 217     5166   3018   5409   1007   -262   -553       O  
ATOM   1706  CB  ASN A 217      92.325  24.427  14.288  1.00 41.19           C  
ANISOU 1706  CB  ASN A 217     3455   5876   6319   1419   -188  -2490       C  
ATOM   1707  CG  ASN A 217      93.684  23.870  13.855  1.00 52.01           C  
ANISOU 1707  CG  ASN A 217     3956   7221   8584   1943    278  -3357       C  
ATOM   1708  OD1 ASN A 217      93.789  22.853  13.162  1.00 63.31           O  
ANISOU 1708  OD1 ASN A 217     6804   8504   8747   2437   1732  -4110       O  
ATOM   1709  ND2 ASN A 217      94.759  24.547  14.269  1.00 69.59           N  
ANISOU 1709  ND2 ASN A 217     3421  10213  12809   1561   -538  -3861       N  
ATOM   1710  N   ASN A 218      90.568  25.979  16.759  1.00 29.03           N  
ANISOU 1710  N   ASN A 218     2887   2884   5259   -119    424   -743       N  
ATOM   1711  CA  ASN A 218      89.218  26.499  16.980  1.00 26.97           C  
ANISOU 1711  CA  ASN A 218     2604   2723   4922   -202   -112   -247       C  
ATOM   1712  C   ASN A 218      89.280  27.671  17.942  1.00 25.46           C  
ANISOU 1712  C   ASN A 218     2205   2325   5144    349   -409   -112       C  
ATOM   1713  O   ASN A 218      88.258  28.184  18.365  1.00 26.74           O  
ANISOU 1713  O   ASN A 218     2226   2232   5704    -70    318    129       O  
ATOM   1714  CB  ASN A 218      88.314  25.402  17.532  1.00 29.43           C  
ANISOU 1714  CB  ASN A 218     2730   3067   5383   -554   -206   -239       C  
ATOM   1715  CG  ASN A 218      87.998  24.326  16.518  1.00 33.20           C  
ANISOU 1715  CG  ASN A 218     3891   2383   6340   -180   -839   -274       C  
ATOM   1716  OD1 ASN A 218      87.619  24.556  15.366  1.00 34.97           O  
ANISOU 1716  OD1 ASN A 218     4690   3376   5222   -450    333   -824       O  
ATOM   1717  ND2 ASN A 218      88.160  23.077  16.941  1.00 46.08           N  
ANISOU 1717  ND2 ASN A 218     5697   2509   9303    168  -1108    319       N  
ATOM   1718  N   GLN A 219      90.504  28.081  18.300  1.00 25.67           N  
ANISOU 1718  N   GLN A 219     2253   1999   5502     47   -182    -82       N  
ATOM   1719  CA  GLN A 219      90.631  29.228  19.197  1.00 23.92           C  
ANISOU 1719  CA  GLN A 219     2188   2204   4697    515   -580    106       C  
ATOM   1720  C   GLN A 219      90.216  30.537  18.541  1.00 22.54           C  
ANISOU 1720  C   GLN A 219     2293   2051   4222    348   -294     24       C  
ATOM   1721  O   GLN A 219      90.374  30.693  17.329  1.00 22.37           O  
ANISOU 1721  O   GLN A 219     2167   2209   4121    243   -475   -210       O  
ATOM   1722  CB  GLN A 219      92.077  29.367  19.698  1.00 27.83           C  
ANISOU 1722  CB  GLN A 219     2253   2516   5806    435   -850    -29       C  
ATOM   1723  CG  GLN A 219      92.261  30.568  20.610  1.00 28.05           C  
ANISOU 1723  CG  GLN A 219     2365   2645   5647    203   -899     -6       C  
ATOM   1724  CD  GLN A 219      91.830  30.363  22.043  1.00 33.64           C  
ANISOU 1724  CD  GLN A 219     3528   3180   6072   1315    245   -145       C  
ATOM   1725  OE1 GLN A 219      91.219  31.226  22.672  1.00 46.32           O  
ANISOU 1725  OE1 GLN A 219     3797   4616   9186   1595   2326   -635       O  
ATOM   1726  NE2 GLN A 219      92.160  29.199  22.585  1.00 31.87           N  
ANISOU 1726  NE2 GLN A 219     2183   3415   6512    154    138    783       N  
ATOM   1727  N   TYR A 220      89.695  31.464  19.348  1.00 20.21           N  
ANISOU 1727  N   TYR A 220     1798   1663   4220   -231    181    226       N  
ATOM   1728  CA  TYR A 220      89.337  32.793  18.829  1.00 22.49           C  
ANISOU 1728  CA  TYR A 220     2457   1775   4311     58   -201    126       C  
ATOM   1729  C   TYR A 220      89.485  33.778  19.978  1.00 21.63           C  
ANISOU 1729  C   TYR A 220     2278   1753   4189    262    -50    175       C  
ATOM   1730  O   TYR A 220      89.503  33.363  21.140  1.00 20.51           O  
ANISOU 1730  O   TYR A 220     1441   2205   4148    143    493    239       O  
ATOM   1731  CB  TYR A 220      87.923  32.837  18.252  1.00 22.16           C  
ANISOU 1731  CB  TYR A 220     2361   1737   4323    -32    -71    283       C  
ATOM   1732  CG  TYR A 220      86.820  32.382  19.178  1.00 25.52           C  
ANISOU 1732  CG  TYR A 220     2738   1935   5022   -219    541   -177       C  
ATOM   1733  CD1 TYR A 220      86.239  33.236  20.103  1.00 23.39           C  
ANISOU 1733  CD1 TYR A 220     3155   1717   4016    261     90    388       C  
ATOM   1734  CD2 TYR A 220      86.341  31.061  19.106  1.00 26.67           C  
ANISOU 1734  CD2 TYR A 220     2959   1931   5244   -309    861   -122       C  
ATOM   1735  CE1 TYR A 220      85.222  32.797  20.942  1.00 25.36           C  
ANISOU 1735  CE1 TYR A 220     3026   2084   4526    347    365    253       C  
ATOM   1736  CE2 TYR A 220      85.328  30.593  19.930  1.00 24.14           C  
ANISOU 1736  CE2 TYR A 220     2470   2197   4504   -164    269     64       C  
ATOM   1737  CZ  TYR A 220      84.784  31.482  20.839  1.00 25.24           C  
ANISOU 1737  CZ  TYR A 220     2399   2723   4469   -360    199   -287       C  
ATOM   1738  OH  TYR A 220      83.779  31.028  21.663  1.00 27.72           O  
ANISOU 1738  OH  TYR A 220     2164   2858   5510    110    614    -44       O  
ATOM   1739  N   VAL A 221      89.589  35.065  19.652  1.00 21.82           N  
ANISOU 1739  N   VAL A 221     2013   1711   4567    134    111    136       N  
ATOM   1740  CA  VAL A 221      89.534  36.135  20.655  1.00 20.25           C  
ANISOU 1740  CA  VAL A 221     1658   1727   4310    443   -264    221       C  
ATOM   1741  C   VAL A 221      88.814  37.335  20.036  1.00 20.33           C  
ANISOU 1741  C   VAL A 221     1720   1807   4197    427   -214    300       C  
ATOM   1742  O   VAL A 221      88.705  37.430  18.801  1.00 23.22           O  
ANISOU 1742  O   VAL A 221     2615   1986   4223    369   -457    285       O  
ATOM   1743  CB  VAL A 221      90.924  36.574  21.155  1.00 22.54           C  
ANISOU 1743  CB  VAL A 221     2245   2625   3693    -71   -777    963       C  
ATOM   1744  CG1 VAL A 221      91.819  35.421  21.625  1.00 21.12           C  
ANISOU 1744  CG1 VAL A 221     1949   3052   3024    258   -486    735       C  
ATOM   1745  CG2 VAL A 221      91.636  37.320  20.032  1.00 23.11           C  
ANISOU 1745  CG2 VAL A 221     2685   1933   4165   -515   -487    634       C  
ATOM   1746  N   SER A 222      88.344  38.248  20.900  1.00 19.81           N  
ANISOU 1746  N   SER A 222     1719   1387   4420    176    -22    373       N  
ATOM   1747  CA  SER A 222      87.761  39.504  20.411  1.00 19.00           C  
ANISOU 1747  CA  SER A 222     1789   1314   4117     -9   -310    291       C  
ATOM   1748  C   SER A 222      88.487  40.672  21.082  1.00 18.89           C  
ANISOU 1748  C   SER A 222     1574   1379   4224    -21   -499    463       C  
ATOM   1749  O   SER A 222      88.853  40.556  22.262  1.00 18.65           O  
ANISOU 1749  O   SER A 222     1162   1996   3928   -107    -54    217       O  
ATOM   1750  CB  SER A 222      86.267  39.571  20.705  1.00 18.64           C  
ANISOU 1750  CB  SER A 222     1609   1617   3855     60   -771     66       C  
ATOM   1751  OG  SER A 222      85.624  38.338  20.415  1.00 19.91           O  
ANISOU 1751  OG  SER A 222     1974   1626   3963   -208    219     22       O  
ATOM   1752  N   ILE A 223      88.647  41.760  20.334  1.00 20.56           N  
ANISOU 1752  N   ILE A 223     1987   1398   4428   -203     67    472       N  
ATOM   1753  CA  ILE A 223      89.389  42.943  20.756  1.00 19.31           C  
ANISOU 1753  CA  ILE A 223     1441   1552   4344   -102   -411    715       C  
ATOM   1754  C   ILE A 223      88.627  44.210  20.392  1.00 17.45           C  
ANISOU 1754  C   ILE A 223     1583   1350   3696   -162    136    721       C  
ATOM   1755  O   ILE A 223      88.227  44.304  19.244  1.00 22.33           O  
ANISOU 1755  O   ILE A 223     2392   2203   3888    790   -162    625       O  
ATOM   1756  CB  ILE A 223      90.766  42.953  20.064  1.00 21.16           C  
ANISOU 1756  CB  ILE A 223     1469   1862   4709    -57   -334    136       C  
ATOM   1757  CG1 ILE A 223      91.579  41.707  20.383  1.00 21.77           C  
ANISOU 1757  CG1 ILE A 223     1974   1853   4444    182    307    311       C  
ATOM   1758  CG2 ILE A 223      91.517  44.254  20.396  1.00 20.82           C  
ANISOU 1758  CG2 ILE A 223     1716   1846   4349   -356   -162    565       C  
ATOM   1759  CD1 ILE A 223      92.794  41.514  19.511  1.00 20.54           C  
ANISOU 1759  CD1 ILE A 223     1281   1729   4794   -323    150    598       C  
ATOM   1760  N   ASP A 224      88.445  45.170  21.293  1.00 21.85           N  
ANISOU 1760  N   ASP A 224     1703   1976   4623    -26   -152    -75       N  
ATOM   1761  CA  ASP A 224      87.712  46.404  21.013  1.00 21.74           C  
ANISOU 1761  CA  ASP A 224     1975   1765   4521    -54   -297   -244       C  
ATOM   1762  C   ASP A 224      88.517  47.618  21.452  1.00 23.50           C  
ANISOU 1762  C   ASP A 224     2514   1959   4455   -573   -689    464       C  
ATOM   1763  O   ASP A 224      89.265  47.522  22.433  1.00 22.81           O  
ANISOU 1763  O   ASP A 224     2065   1958   4643   -267   -630    236       O  
ATOM   1764  CB  ASP A 224      86.383  46.443  21.774  1.00 22.42           C  
ANISOU 1764  CB  ASP A 224     1956   1614   4948    120   -192    206       C  
ATOM   1765  CG  ASP A 224      85.269  47.237  21.143  1.00 25.08           C  
ANISOU 1765  CG  ASP A 224     2766   1641   5120   1058    167     66       C  
ATOM   1766  OD1 ASP A 224      85.493  47.795  20.037  1.00 24.44           O  
ANISOU 1766  OD1 ASP A 224     2597   2163   4528    470   -601   -178       O  
ATOM   1767  OD2 ASP A 224      84.176  47.309  21.752  1.00 25.30           O  
ANISOU 1767  OD2 ASP A 224     1845   2278   5490     95   -406    -76       O  
ATOM   1768  N   LYS A 225      88.307  48.730  20.757  1.00 22.10           N  
ANISOU 1768  N   LYS A 225     2241   2017   4139   -193    116    487       N  
ATOM   1769  CA  LYS A 225      88.799  50.035  21.185  1.00 22.42           C  
ANISOU 1769  CA  LYS A 225     1721   2038   4758   -488    649    584       C  
ATOM   1770  C   LYS A 225      90.315  50.022  21.284  1.00 22.20           C  
ANISOU 1770  C   LYS A 225     1740   2248   4446     -2    266    879       C  
ATOM   1771  O   LYS A 225      90.857  50.636  22.204  1.00 23.95           O  
ANISOU 1771  O   LYS A 225     1867   2523   4712    839   -235    602       O  
ATOM   1772  CB  LYS A 225      88.198  50.421  22.532  1.00 21.82           C  
ANISOU 1772  CB  LYS A 225     1809   1751   4732   -529    468    290       C  
ATOM   1773  CG  LYS A 225      86.687  50.336  22.642  1.00 24.86           C  
ANISOU 1773  CG  LYS A 225     1815   2903   4726   -158    597    508       C  
ATOM   1774  CD  LYS A 225      85.955  51.070  21.520  1.00 23.74           C  
ANISOU 1774  CD  LYS A 225     1947   2691   4383   -510    231     79       C  
ATOM   1775  CE  LYS A 225      84.464  51.198  21.873  1.00 27.75           C  
ANISOU 1775  CE  LYS A 225     1985   2704   5854    -68    282    496       C  
ATOM   1776  NZ  LYS A 225      83.678  51.417  20.619  1.00 30.25           N  
ANISOU 1776  NZ  LYS A 225     2631   2013   6849    238   -826   -179       N  
ATOM   1777  N   PHE A 226      90.993  49.341  20.358  1.00 22.50           N  
ANISOU 1777  N   PHE A 226     1675   1982   4893    -37    259    659       N  
ATOM   1778  CA  PHE A 226      92.468  49.310  20.532  1.00 21.35           C  
ANISOU 1778  CA  PHE A 226     1651   2027   4433   -401    307    158       C  
ATOM   1779  C   PHE A 226      93.037  50.713  20.445  1.00 21.76           C  
ANISOU 1779  C   PHE A 226     2038   1876   4354   -275    -48    329       C  
ATOM   1780  O   PHE A 226      92.705  51.437  19.490  1.00 23.71           O  
ANISOU 1780  O   PHE A 226     2014   2609   4388   -185    317    757       O  
ATOM   1781  CB  PHE A 226      93.066  48.350  19.511  1.00 19.62           C  
ANISOU 1781  CB  PHE A 226     1804   1723   3930    -64    150    612       C  
ATOM   1782  CG  PHE A 226      94.578  48.300  19.691  1.00 23.38           C  
ANISOU 1782  CG  PHE A 226     1786   2298   4799     71    287    629       C  
ATOM   1783  CD1 PHE A 226      95.113  47.568  20.732  1.00 23.50           C  
ANISOU 1783  CD1 PHE A 226     1610   2071   5250    712    364    584       C  
ATOM   1784  CD2 PHE A 226      95.395  49.002  18.822  1.00 25.30           C  
ANISOU 1784  CD2 PHE A 226     1905   2008   5699   -168    475    702       C  
ATOM   1785  CE1 PHE A 226      96.502  47.504  20.936  1.00 23.85           C  
ANISOU 1785  CE1 PHE A 226     1610   1916   5537    542    439    405       C  
ATOM   1786  CE2 PHE A 226      96.760  48.933  19.025  1.00 26.62           C  
ANISOU 1786  CE2 PHE A 226     1971   2277   5868   -495    234    653       C  
ATOM   1787  CZ  PHE A 226      97.310  48.206  20.065  1.00 27.08           C  
ANISOU 1787  CZ  PHE A 226     1953   2434   5903   -322    137    586       C  
ATOM   1788  N   ARG A 227      93.859  51.099  21.418  1.00 22.25           N  
ANISOU 1788  N   ARG A 227     2119   1702   4635   -179   -140    130       N  
ATOM   1789  CA  ARG A 227      94.338  52.472  21.585  1.00 23.76           C  
ANISOU 1789  CA  ARG A 227     1972   1888   5167   -270    108   -138       C  
ATOM   1790  C   ARG A 227      95.759  52.557  22.147  1.00 28.17           C  
ANISOU 1790  C   ARG A 227     2256   2730   5718   -759   -344    342       C  
ATOM   1791  O   ARG A 227      96.180  51.771  22.991  1.00 25.03           O  
ANISOU 1791  O   ARG A 227     2032   2037   5443   -620   -262   -190       O  
ATOM   1792  CB  ARG A 227      93.361  53.211  22.490  1.00 23.52           C  
ANISOU 1792  CB  ARG A 227     3036   1232   4668   -125    820    782       C  
ATOM   1793  CG  ARG A 227      93.553  54.719  22.651  1.00 27.10           C  
ANISOU 1793  CG  ARG A 227     3119   1493   5685   -568   1134     78       C  
ATOM   1794  CD  ARG A 227      92.402  55.226  23.532  1.00 29.55           C  
ANISOU 1794  CD  ARG A 227     3086   1793   6350   -162   1075   -152       C  
ATOM   1795  NE  ARG A 227      92.376  56.677  23.598  1.00 30.44           N  
ANISOU 1795  NE  ARG A 227     2938   1834   6792   -215    565   -400       N  
ATOM   1796  CZ  ARG A 227      91.381  57.414  24.057  1.00 31.95           C  
ANISOU 1796  CZ  ARG A 227     3501   1852   6787    190    869     48       C  
ATOM   1797  NH1 ARG A 227      90.281  56.828  24.508  1.00 28.30           N  
ANISOU 1797  NH1 ARG A 227     2220   2116   6420    453   -399    179       N  
ATOM   1798  NH2 ARG A 227      91.463  58.737  24.071  1.00 31.73           N  
ANISOU 1798  NH2 ARG A 227     3198   1780   7080    526   -425    575       N  
ATOM   1799  N   ILE A 228      96.546  53.543  21.690  1.00 25.08           N  
ANISOU 1799  N   ILE A 228     1870   1988   5670   -191     17    -75       N  
ATOM   1800  CA  ILE A 228      97.893  53.722  22.261  1.00 24.57           C  
ANISOU 1800  CA  ILE A 228     1917   1993   5424   -273    115   -399       C  
ATOM   1801  C   ILE A 228      98.098  55.186  22.646  1.00 25.34           C  
ANISOU 1801  C   ILE A 228     2698   1806   5124   -205   -309    -56       C  
ATOM   1802  O   ILE A 228      97.647  56.027  21.846  1.00 27.01           O  
ANISOU 1802  O   ILE A 228     2951   2285   5026   -353   -219    326       O  
ATOM   1803  CB  ILE A 228      98.957  53.214  21.275  1.00 23.48           C  
ANISOU 1803  CB  ILE A 228     1848   1928   5145   -655    299    -77       C  
ATOM   1804  CG1 ILE A 228      98.870  51.707  20.944  1.00 24.18           C  
ANISOU 1804  CG1 ILE A 228     2279   1985   4922   -106   -164   -346       C  
ATOM   1805  CG2 ILE A 228     100.361  53.552  21.752  1.00 22.64           C  
ANISOU 1805  CG2 ILE A 228     1891   2200   4511   -465     75    246       C  
ATOM   1806  CD1 ILE A 228      99.970  51.266  19.987  1.00 25.93           C  
ANISOU 1806  CD1 ILE A 228     3537   2087   4228   -645    578   -126       C  
ATOM   1807  N   PHE A 229      98.693  55.476  23.792  1.00 24.80           N  
ANISOU 1807  N   PHE A 229     2353   1717   5352    -24   -448   -102       N  
ATOM   1808  CA  PHE A 229      99.011  56.780  24.366  1.00 25.07           C  
ANISOU 1808  CA  PHE A 229     2489   1698   5339   -564   -406    159       C  
ATOM   1809  C   PHE A 229     100.525  57.026  24.440  1.00 28.57           C  
ANISOU 1809  C   PHE A 229     2449   2016   6390   -496   -354    468       C  
ATOM   1810  O   PHE A 229     101.283  56.072  24.663  1.00 25.41           O  
ANISOU 1810  O   PHE A 229     2285   1618   5752   -549    348    -18       O  
ATOM   1811  CB  PHE A 229      98.484  56.982  25.786  1.00 23.77           C  
ANISOU 1811  CB  PHE A 229     2452   1475   5103   -356   -762     66       C  
ATOM   1812  CG  PHE A 229      97.005  56.685  25.954  1.00 24.73           C  
ANISOU 1812  CG  PHE A 229     2418   1269   5711    -93   -251   -287       C  
ATOM   1813  CD1 PHE A 229      96.571  55.348  26.063  1.00 24.25           C  
ANISOU 1813  CD1 PHE A 229     2627   1436   5151   -250    194    199       C  
ATOM   1814  CD2 PHE A 229      96.067  57.698  25.999  1.00 25.50           C  
ANISOU 1814  CD2 PHE A 229     3010   1678   5001    402   -219     85       C  
ATOM   1815  CE1 PHE A 229      95.218  55.079  26.188  1.00 23.87           C  
ANISOU 1815  CE1 PHE A 229     2793   1402   4875    -91   1176     82       C  
ATOM   1816  CE2 PHE A 229      94.727  57.426  26.134  1.00 25.59           C  
ANISOU 1816  CE2 PHE A 229     2815   1860   5049    898   -459   1314       C  
ATOM   1817  CZ  PHE A 229      94.287  56.111  26.221  1.00 27.48           C  
ANISOU 1817  CZ  PHE A 229     2880   2102   5460    389   -116    639       C  
ATOM   1818  N   CYS A 230     100.910  58.299  24.262  1.00 26.25           N  
ANISOU 1818  N   CYS A 230     1805   1916   6252   -161    467    471       N  
ATOM   1819  CA  CYS A 230     102.349  58.601  24.308  1.00 26.20           C  
ANISOU 1819  CA  CYS A 230     1858   2433   5663   -233    713    216       C  
ATOM   1820  C   CYS A 230     102.752  58.948  25.736  1.00 27.69           C  
ANISOU 1820  C   CYS A 230     2409   2271   5843    -48    295    175       C  
ATOM   1821  O   CYS A 230     103.820  59.517  25.965  1.00 29.28           O  
ANISOU 1821  O   CYS A 230     2735   1921   6467   -180    266   -301       O  
ATOM   1822  CB  CYS A 230     102.771  59.694  23.334  1.00 27.30           C  
ANISOU 1822  CB  CYS A 230     1774   2560   6040   -352    408    528       C  
ATOM   1823  SG  CYS A 230     101.751  61.186  23.351  1.00 31.92           S  
ANISOU 1823  SG  CYS A 230     3068   2848   6213    281     25    477       S  
ATOM   1824  N   LYS A 231     101.878  58.548  26.654  1.00 25.84           N  
ANISOU 1824  N   LYS A 231     2604   1804   5412    374    131    613       N  
ATOM   1825  CA  LYS A 231     102.146  58.722  28.072  1.00 23.76           C  
ANISOU 1825  CA  LYS A 231     1786   1600   5641     19   -199    319       C  
ATOM   1826  C   LYS A 231     101.947  57.427  28.838  1.00 23.51           C  
ANISOU 1826  C   LYS A 231     2328   1775   4829   -459   -424     71       C  
ATOM   1827  O   LYS A 231     101.115  56.610  28.426  1.00 28.43           O  
ANISOU 1827  O   LYS A 231     2801   2142   5858   -913   -777    143       O  
ATOM   1828  CB  LYS A 231     101.150  59.768  28.559  1.00 27.55           C  
ANISOU 1828  CB  LYS A 231     2335   2760   5373    882   -315    292       C  
ATOM   1829  CG  LYS A 231     101.160  60.016  30.054  1.00 35.99           C  
ANISOU 1829  CG  LYS A 231     3742   4112   5819   -158   -293  -1158       C  
ATOM   1830  CD  LYS A 231     100.559  61.400  30.291  1.00 41.27           C  
ANISOU 1830  CD  LYS A 231     3715   4684   7282    209    111  -1780       C  
ATOM   1831  CE  LYS A 231      99.475  61.314  31.338  1.00 41.64           C  
ANISOU 1831  CE  LYS A 231     3385   5288   7147   -121   -132  -1798       C  
ATOM   1832  NZ  LYS A 231     100.014  61.516  32.706  1.00 42.47           N  
ANISOU 1832  NZ  LYS A 231     3038   6061   7037  -2963   -138     24       N  
ATOM   1833  N   ALA A 232     102.661  57.246  29.937  1.00 23.23           N  
ANISOU 1833  N   ALA A 232     1724   2359   4745     85   -100     93       N  
ATOM   1834  CA  ALA A 232     102.364  56.192  30.902  1.00 24.01           C  
ANISOU 1834  CA  ALA A 232     1469   2675   4978    510    233    418       C  
ATOM   1835  C   ALA A 232     101.258  56.639  31.857  1.00 24.10           C  
ANISOU 1835  C   ALA A 232     1380   3016   4760    195    -34   -147       C  
ATOM   1836  O   ALA A 232     101.434  57.381  32.833  1.00 27.41           O  
ANISOU 1836  O   ALA A 232     2771   2173   5471   -184    330   -391       O  
ATOM   1837  CB  ALA A 232     103.614  55.827  31.686  1.00 23.26           C  
ANISOU 1837  CB  ALA A 232     1416   1877   5544     86    -15    427       C  
ATOM   1838  N   LEU A 233     100.031  56.181  31.584  1.00 25.65           N  
ANISOU 1838  N   LEU A 233     1223   2565   5956    246     17    139       N  
ATOM   1839  CA  LEU A 233      98.910  56.673  32.381  1.00 25.28           C  
ANISOU 1839  CA  LEU A 233     1502   2472   5633   -439    230   -508       C  
ATOM   1840  C   LEU A 233      99.054  56.325  33.856  1.00 26.75           C  
ANISOU 1840  C   LEU A 233     1965   2524   5676   -343   -222   -572       C  
ATOM   1841  O   LEU A 233      99.593  55.279  34.230  1.00 29.18           O  
ANISOU 1841  O   LEU A 233     1411   3383   6292    168   -452   -280       O  
ATOM   1842  CB  LEU A 233      97.599  56.109  31.820  1.00 24.01           C  
ANISOU 1842  CB  LEU A 233     1156   2061   5907    305   -193   -202       C  
ATOM   1843  CG  LEU A 233      97.316  56.370  30.350  1.00 23.66           C  
ANISOU 1843  CG  LEU A 233     1390   1781   5819   -170     29   -159       C  
ATOM   1844  CD1 LEU A 233      95.919  55.894  30.012  1.00 22.75           C  
ANISOU 1844  CD1 LEU A 233     1468   1524   5650    -90   -100   -366       C  
ATOM   1845  CD2 LEU A 233      97.430  57.855  30.013  1.00 24.02           C  
ANISOU 1845  CD2 LEU A 233     1611   1780   5736   -323    341   -287       C  
ATOM   1846  N   ASN A 234      98.560  57.211  34.711  1.00 26.87           N  
ANISOU 1846  N   ASN A 234     1962   2690   5558   -575   -259   -732       N  
ATOM   1847  CA  ASN A 234      98.502  56.979  36.150  1.00 29.80           C  
ANISOU 1847  CA  ASN A 234     3016   2666   5639   -382    -57   -530       C  
ATOM   1848  C   ASN A 234      97.178  56.305  36.491  1.00 30.89           C  
ANISOU 1848  C   ASN A 234     3390   2715   5631   -528    323   -642       C  
ATOM   1849  O   ASN A 234      96.252  56.270  35.655  1.00 30.23           O  
ANISOU 1849  O   ASN A 234     2318   3110   6056      7    653     -4       O  
ATOM   1850  CB  ASN A 234      98.701  58.313  36.880  1.00 30.77           C  
ANISOU 1850  CB  ASN A 234     2531   3342   5818   -210  -1197  -1061       C  
ATOM   1851  CG  ASN A 234      97.586  59.317  36.657  1.00 36.39           C  
ANISOU 1851  CG  ASN A 234     3200   3479   7146    561    343   -702       C  
ATOM   1852  OD1 ASN A 234      96.411  58.976  36.792  1.00 36.00           O  
ANISOU 1852  OD1 ASN A 234     2994   3824   6861    837    516   -796       O  
ATOM   1853  ND2 ASN A 234      97.964  60.554  36.315  1.00 39.54           N  
ANISOU 1853  ND2 ASN A 234     4116   3594   7313    544    536   -420       N  
ATOM   1854  N   PRO A 235      97.047  55.741  37.685  1.00 32.18           N  
ANISOU 1854  N   PRO A 235     3535   3086   5607    -42    654   -565       N  
ATOM   1855  CA  PRO A 235      95.813  55.022  38.040  1.00 33.56           C  
ANISOU 1855  CA  PRO A 235     3378   3441   5931     85    552    122       C  
ATOM   1856  C   PRO A 235      94.573  55.893  37.908  1.00 33.08           C  
ANISOU 1856  C   PRO A 235     3427   3308   5834     93     69   -618       C  
ATOM   1857  O   PRO A 235      93.479  55.398  37.617  1.00 36.02           O  
ANISOU 1857  O   PRO A 235     3078   3537   7072   -122   1058  -1053       O  
ATOM   1858  CB  PRO A 235      96.031  54.631  39.511  1.00 31.97           C  
ANISOU 1858  CB  PRO A 235     3157   3281   5710    329    702   -289       C  
ATOM   1859  CG  PRO A 235      97.531  54.622  39.674  1.00 34.32           C  
ANISOU 1859  CG  PRO A 235     3233   3656   6151   -352    381     82       C  
ATOM   1860  CD  PRO A 235      98.027  55.714  38.782  1.00 32.81           C  
ANISOU 1860  CD  PRO A 235     3436   3404   5624     23    682   -221       C  
ATOM   1861  N   LYS A 236      94.664  57.219  38.110  1.00 33.94           N  
ANISOU 1861  N   LYS A 236     3528   3399   5967     26    350   -865       N  
ATOM   1862  CA  LYS A 236      93.387  57.947  38.042  1.00 34.49           C  
ANISOU 1862  CA  LYS A 236     3723   3496   5885    291   1044   -852       C  
ATOM   1863  C   LYS A 236      92.988  58.166  36.588  1.00 31.27           C  
ANISOU 1863  C   LYS A 236     2773   3025   6082    -46    626  -1072       C  
ATOM   1864  O   LYS A 236      91.799  58.182  36.223  1.00 36.54           O  
ANISOU 1864  O   LYS A 236     2659   4164   7061   -307    617  -1555       O  
ATOM   1865  CB  LYS A 236      93.482  59.262  38.819  1.00 38.06           C  
ANISOU 1865  CB  LYS A 236     4343   4187   5932    453    672  -1428       C  
ATOM   1866  CG  LYS A 236      93.407  59.049  40.328  1.00 46.22           C  
ANISOU 1866  CG  LYS A 236     6488   5189   5885    622   -259  -1221       C  
ATOM   1867  CD  LYS A 236      94.663  58.379  40.872  1.00 56.04           C  
ANISOU 1867  CD  LYS A 236     7345   6204   7742    934  -1153   -460       C  
ATOM   1868  CE  LYS A 236      94.511  57.911  42.307  1.00 58.94           C  
ANISOU 1868  CE  LYS A 236     7838   7073   7484    823  -1837   -480       C  
ATOM   1869  NZ  LYS A 236      95.425  56.778  42.631  1.00 60.85           N  
ANISOU 1869  NZ  LYS A 236     8160   7000   7959    861  -1311     61       N  
ATOM   1870  N   GLU A 237      94.011  58.334  35.745  1.00 28.50           N  
ANISOU 1870  N   GLU A 237     2678   2507   5643   -110    399   -917       N  
ATOM   1871  CA  GLU A 237      93.730  58.437  34.312  1.00 28.62           C  
ANISOU 1871  CA  GLU A 237     2878   2153   5841   -482    -47   -455       C  
ATOM   1872  C   GLU A 237      93.135  57.119  33.835  1.00 29.17           C  
ANISOU 1872  C   GLU A 237     3103   2054   5926   -439   -527   -255       C  
ATOM   1873  O   GLU A 237      92.230  57.142  33.001  1.00 25.86           O  
ANISOU 1873  O   GLU A 237     1989   1844   5992   -398     79    -92       O  
ATOM   1874  CB  GLU A 237      94.978  58.794  33.495  1.00 28.31           C  
ANISOU 1874  CB  GLU A 237     2983   2300   5474   -407    -36   -391       C  
ATOM   1875  CG  GLU A 237      95.352  60.262  33.743  1.00 33.16           C  
ANISOU 1875  CG  GLU A 237     3451   2535   6611   -980   -113   -376       C  
ATOM   1876  CD  GLU A 237      96.802  60.602  33.491  1.00 38.03           C  
ANISOU 1876  CD  GLU A 237     3169   3219   8060   -974   -596   -475       C  
ATOM   1877  OE1 GLU A 237      97.623  59.690  33.224  1.00 41.77           O  
ANISOU 1877  OE1 GLU A 237     3133   2834   9905  -1209   -194   -300       O  
ATOM   1878  OE2 GLU A 237      97.175  61.797  33.538  1.00 37.17           O  
ANISOU 1878  OE2 GLU A 237     2761   3087   8273   -709    335   -333       O  
ATOM   1879  N   ILE A 238      93.646  56.001  34.349  1.00 28.71           N  
ANISOU 1879  N   ILE A 238     2604   2182   6122   -624   -359    155       N  
ATOM   1880  CA  ILE A 238      93.150  54.692  33.882  1.00 25.85           C  
ANISOU 1880  CA  ILE A 238     2143   2091   5589   -554    796     28       C  
ATOM   1881  C   ILE A 238      91.705  54.505  34.316  1.00 27.24           C  
ANISOU 1881  C   ILE A 238     2051   2814   5485   -517    617    218       C  
ATOM   1882  O   ILE A 238      90.853  54.016  33.554  1.00 29.19           O  
ANISOU 1882  O   ILE A 238     1735   2406   6948    579    -77   -496       O  
ATOM   1883  CB  ILE A 238      94.084  53.576  34.393  1.00 25.45           C  
ANISOU 1883  CB  ILE A 238     2075   2183   5412   -599    589      5       C  
ATOM   1884  CG1 ILE A 238      95.503  53.707  33.831  1.00 27.26           C  
ANISOU 1884  CG1 ILE A 238     2070   2625   5663   -574    557    474       C  
ATOM   1885  CG2 ILE A 238      93.541  52.180  34.123  1.00 25.02           C  
ANISOU 1885  CG2 ILE A 238     2618   2100   4790   -702    762    262       C  
ATOM   1886  CD1 ILE A 238      96.563  52.927  34.569  1.00 30.06           C  
ANISOU 1886  CD1 ILE A 238     2557   3700   5164    717   1196    290       C  
ATOM   1887  N   GLU A 239      91.410  54.892  35.555  1.00 29.01           N  
ANISOU 1887  N   GLU A 239     2790   2521   5713   -407   1216    250       N  
ATOM   1888  CA  GLU A 239      90.020  54.714  35.997  1.00 30.75           C  
ANISOU 1888  CA  GLU A 239     2667   3178   5838   -527   1051   -248       C  
ATOM   1889  C   GLU A 239      89.061  55.492  35.124  1.00 33.35           C  
ANISOU 1889  C   GLU A 239     2965   3373   6334   -110    836   -465       C  
ATOM   1890  O   GLU A 239      87.991  55.016  34.725  1.00 36.27           O  
ANISOU 1890  O   GLU A 239     3123   3185   7471    364    256  -1341       O  
ATOM   1891  CB  GLU A 239      89.934  55.148  37.460  1.00 38.20           C  
ANISOU 1891  CB  GLU A 239     3529   5217   5768   -189   1444   -370       C  
ATOM   1892  CG  GLU A 239      88.539  55.216  38.050  1.00 45.92           C  
ANISOU 1892  CG  GLU A 239     4088   6647   6714  -1347   2365   -648       C  
ATOM   1893  CD  GLU A 239      87.872  53.865  38.197  1.00 52.57           C  
ANISOU 1893  CD  GLU A 239     5139   7292   7544  -2392   1537   -651       C  
ATOM   1894  OE1 GLU A 239      88.593  52.845  38.130  1.00 52.62           O  
ANISOU 1894  OE1 GLU A 239     5670   6545   7779  -2769   1332  -1167       O  
ATOM   1895  OE2 GLU A 239      86.632  53.847  38.388  1.00 57.54           O  
ANISOU 1895  OE2 GLU A 239     4781   8224   8857  -2865    370   -226       O  
ATOM   1896  N   LYS A 240      89.392  56.747  34.793  1.00 32.97           N  
ANISOU 1896  N   LYS A 240     3178   3346   6002    135    977   -371       N  
ATOM   1897  CA  LYS A 240      88.447  57.500  33.965  1.00 33.14           C  
ANISOU 1897  CA  LYS A 240     2919   3068   6603    211    612   -881       C  
ATOM   1898  C   LYS A 240      88.334  56.896  32.571  1.00 32.38           C  
ANISOU 1898  C   LYS A 240     2378   3562   6362    115    736   -665       C  
ATOM   1899  O   LYS A 240      87.264  56.896  31.964  1.00 30.85           O  
ANISOU 1899  O   LYS A 240     2569   2383   6770    600    467   -762       O  
ATOM   1900  CB  LYS A 240      88.882  58.967  33.869  1.00 38.01           C  
ANISOU 1900  CB  LYS A 240     3241   2937   8263    355      3   -735       C  
ATOM   1901  CG  LYS A 240      87.895  59.847  33.106  1.00 45.87           C  
ANISOU 1901  CG  LYS A 240     4012   3338  10079   1082   -452   -605       C  
ATOM   1902  CD  LYS A 240      86.737  60.238  34.021  1.00 50.38           C  
ANISOU 1902  CD  LYS A 240     4131   4264  10748   1479   -278   -676       C  
ATOM   1903  CE  LYS A 240      85.834  61.286  33.387  1.00 53.92           C  
ANISOU 1903  CE  LYS A 240     4768   4533  11185   2020   -429   -754       C  
ATOM   1904  NZ  LYS A 240      86.469  62.640  33.448  1.00 56.85           N  
ANISOU 1904  NZ  LYS A 240     5274   4931  11397   1502  -1317    602       N  
ATOM   1905  N   LEU A 241      89.450  56.404  32.043  1.00 30.88           N  
ANISOU 1905  N   LEU A 241     2579   2893   6263    700    312   -482       N  
ATOM   1906  CA  LEU A 241      89.498  55.852  30.702  1.00 26.10           C  
ANISOU 1906  CA  LEU A 241     1371   2625   5919    -81    557     16       C  
ATOM   1907  C   LEU A 241      88.606  54.609  30.692  1.00 27.36           C  
ANISOU 1907  C   LEU A 241     1390   3200   5806   -485    445    348       C  
ATOM   1908  O   LEU A 241      87.811  54.447  29.765  1.00 29.45           O  
ANISOU 1908  O   LEU A 241     1958   2854   6377    -53    -66   -169       O  
ATOM   1909  CB  LEU A 241      90.920  55.472  30.249  1.00 26.65           C  
ANISOU 1909  CB  LEU A 241      976   3188   5960   -259    104   -367       C  
ATOM   1910  CG  LEU A 241      91.067  54.696  28.939  1.00 24.58           C  
ANISOU 1910  CG  LEU A 241      821   3093   5425    182    102    175       C  
ATOM   1911  CD1 LEU A 241      90.627  55.523  27.728  1.00 27.19           C  
ANISOU 1911  CD1 LEU A 241     1846   2300   6186    600   -874    -94       C  
ATOM   1912  CD2 LEU A 241      92.506  54.235  28.686  1.00 23.32           C  
ANISOU 1912  CD2 LEU A 241      732   2503   5625     81   -231    209       C  
ATOM   1913  N   TYR A 242      88.751  53.789  31.721  1.00 26.94           N  
ANISOU 1913  N   TYR A 242     1430   2933   5874     89    960    340       N  
ATOM   1914  CA  TYR A 242      87.953  52.557  31.833  1.00 27.95           C  
ANISOU 1914  CA  TYR A 242     1446   3031   6143    -26    515    504       C  
ATOM   1915  C   TYR A 242      86.464  52.873  31.856  1.00 29.35           C  
ANISOU 1915  C   TYR A 242     1414   3700   6038   -101    492   -152       C  
ATOM   1916  O   TYR A 242      85.696  52.369  31.028  1.00 29.26           O  
ANISOU 1916  O   TYR A 242     1875   3684   5560    577   -100    203       O  
ATOM   1917  CB  TYR A 242      88.398  51.799  33.077  1.00 28.87           C  
ANISOU 1917  CB  TYR A 242     2178   2767   6026   -184    311    352       C  
ATOM   1918  CG  TYR A 242      87.582  50.620  33.520  1.00 24.68           C  
ANISOU 1918  CG  TYR A 242     1307   2747   5324     30    342     14       C  
ATOM   1919  CD1 TYR A 242      87.010  49.725  32.626  1.00 23.92           C  
ANISOU 1919  CD1 TYR A 242     1868   2226   4996    462    178    147       C  
ATOM   1920  CD2 TYR A 242      87.387  50.388  34.869  1.00 26.11           C  
ANISOU 1920  CD2 TYR A 242     2199   2480   5242   -253    386   -333       C  
ATOM   1921  CE1 TYR A 242      86.259  48.643  33.057  1.00 24.67           C  
ANISOU 1921  CE1 TYR A 242     1889   2482   5001    137    219    -88       C  
ATOM   1922  CE2 TYR A 242      86.640  49.312  35.330  1.00 27.39           C  
ANISOU 1922  CE2 TYR A 242     2617   2710   5080   -560    157   -123       C  
ATOM   1923  CZ  TYR A 242      86.082  48.443  34.411  1.00 27.28           C  
ANISOU 1923  CZ  TYR A 242     2695   2666   5005   -566    321   -174       C  
ATOM   1924  OH  TYR A 242      85.336  47.364  34.866  1.00 24.15           O  
ANISOU 1924  OH  TYR A 242     1866   2127   5182     68    276   -151       O  
ATOM   1925  N   THR A 243      86.034  53.702  32.807  1.00 28.73           N  
ANISOU 1925  N   THR A 243     1632   3559   5723    -95    652    118       N  
ATOM   1926  CA  THR A 243      84.621  54.049  32.909  1.00 31.63           C  
ANISOU 1926  CA  THR A 243     1728   4452   5839    237    720     61       C  
ATOM   1927  C   THR A 243      84.015  54.845  31.763  1.00 32.87           C  
ANISOU 1927  C   THR A 243     1940   4523   6026    543    585      4       C  
ATOM   1928  O   THR A 243      82.781  54.939  31.660  1.00 36.81           O  
ANISOU 1928  O   THR A 243     1967   4959   7062    564    352    198       O  
ATOM   1929  CB  THR A 243      84.438  54.904  34.191  1.00 32.97           C  
ANISOU 1929  CB  THR A 243     2050   4492   5985    486    679    -37       C  
ATOM   1930  OG1 THR A 243      85.191  56.113  34.046  1.00 41.30           O  
ANISOU 1930  OG1 THR A 243     3014   3772   8908    603    746   -450       O  
ATOM   1931  CG2 THR A 243      84.969  54.142  35.398  1.00 40.42           C  
ANISOU 1931  CG2 THR A 243     3859   5694   5805   1611    736     38       C  
ATOM   1932  N   SER A 244      84.815  55.437  30.902  1.00 30.98           N  
ANISOU 1932  N   SER A 244     2212   3501   6058    449    400    -65       N  
ATOM   1933  CA  SER A 244      84.345  56.299  29.822  1.00 29.97           C  
ANISOU 1933  CA  SER A 244     2769   3104   5513   1121    556   -713       C  
ATOM   1934  C   SER A 244      83.664  55.469  28.751  1.00 31.87           C  
ANISOU 1934  C   SER A 244     2730   2632   6746   1006   -389   -441       C  
ATOM   1935  O   SER A 244      82.884  55.941  27.924  1.00 40.17           O  
ANISOU 1935  O   SER A 244     4218   2478   8568    939  -2041   -402       O  
ATOM   1936  CB  SER A 244      85.539  57.117  29.317  1.00 29.93           C  
ANISOU 1936  CB  SER A 244     3110   3412   4849    464   -388   -238       C  
ATOM   1937  OG  SER A 244      86.354  56.435  28.367  1.00 26.30           O  
ANISOU 1937  OG  SER A 244     2083   2605   5304   -258   -146   -102       O  
ATOM   1938  N   TYR A 245      83.959  54.156  28.741  1.00 28.98           N  
ANISOU 1938  N   TYR A 245     2055   2633   6322   1019    225   -353       N  
ATOM   1939  CA  TYR A 245      83.423  53.321  27.678  1.00 27.90           C  
ANISOU 1939  CA  TYR A 245     1927   2470   6204    535    352    -97       C  
ATOM   1940  C   TYR A 245      82.125  52.646  28.127  1.00 31.82           C  
ANISOU 1940  C   TYR A 245     1918   3832   6340    357    553      3       C  
ATOM   1941  O   TYR A 245      81.414  51.964  27.363  1.00 35.12           O  
ANISOU 1941  O   TYR A 245     1917   4853   6575   -282   -291    846       O  
ATOM   1942  CB  TYR A 245      84.414  52.236  27.270  1.00 26.25           C  
ANISOU 1942  CB  TYR A 245     1932   2741   5302    658    190   -156       C  
ATOM   1943  CG  TYR A 245      85.670  52.634  26.537  1.00 26.47           C  
ANISOU 1943  CG  TYR A 245     2080   2318   5658    525    319   -213       C  
ATOM   1944  CD1 TYR A 245      85.653  52.970  25.181  1.00 25.26           C  
ANISOU 1944  CD1 TYR A 245     2099   1631   5868    921    518    139       C  
ATOM   1945  CD2 TYR A 245      86.884  52.656  27.220  1.00 25.74           C  
ANISOU 1945  CD2 TYR A 245     1964   1708   6109    697    256   -111       C  
ATOM   1946  CE1 TYR A 245      86.820  53.330  24.521  1.00 28.97           C  
ANISOU 1946  CE1 TYR A 245     2094   2861   6054    312    237    443       C  
ATOM   1947  CE2 TYR A 245      88.048  53.014  26.555  1.00 26.87           C  
ANISOU 1947  CE2 TYR A 245     2283   2196   5732    -49    154   -512       C  
ATOM   1948  CZ  TYR A 245      88.011  53.349  25.219  1.00 28.08           C  
ANISOU 1948  CZ  TYR A 245     2296   2493   5880    307    147   -203       C  
ATOM   1949  OH  TYR A 245      89.195  53.701  24.590  1.00 25.82           O  
ANISOU 1949  OH  TYR A 245     2027   2275   5509    623    -11   -278       O  
ATOM   1950  N   LEU A 246      81.802  52.799  29.411  1.00 34.47           N  
ANISOU 1950  N   LEU A 246     3006   3594   6496    972   1058    273       N  
ATOM   1951  CA  LEU A 246      80.645  52.028  29.889  1.00 36.12           C  
ANISOU 1951  CA  LEU A 246     3143   4560   6020    489    721    587       C  
ATOM   1952  C   LEU A 246      79.364  52.746  29.487  1.00 40.50           C  
ANISOU 1952  C   LEU A 246     2973   5286   7128    122     79    874       C  
ATOM   1953  O   LEU A 246      78.785  53.412  30.333  1.00 46.73           O  
ANISOU 1953  O   LEU A 246     3651   6722   7384   1918    882   1946       O  
ATOM   1954  CB  LEU A 246      80.823  51.815  31.395  1.00 34.93           C  
ANISOU 1954  CB  LEU A 246     2776   4673   5824    827    877   -117       C  
ATOM   1955  CG  LEU A 246      82.033  50.912  31.725  1.00 36.71           C  
ANISOU 1955  CG  LEU A 246     2536   5545   5867    857    447   -103       C  
ATOM   1956  CD1 LEU A 246      82.224  50.726  33.227  1.00 36.58           C  
ANISOU 1956  CD1 LEU A 246     2424   5464   6012   -851    128    375       C  
ATOM   1957  CD2 LEU A 246      81.877  49.570  31.026  1.00 39.35           C  
ANISOU 1957  CD2 LEU A 246     3512   5506   5932   1668   1635   -435       C  
ATOM   1958  N   SER A 247      78.968  52.610  28.224  1.00 45.24           N  
ANISOU 1958  N   SER A 247     4265   6126   6799   -621    -96   2360       N  
ATOM   1959  CA  SER A 247      77.789  53.255  27.648  1.00 50.99           C  
ANISOU 1959  CA  SER A 247     4505   7510   7360     68   -522   1559       C  
ATOM   1960  C   SER A 247      76.493  52.907  28.373  1.00 54.19           C  
ANISOU 1960  C   SER A 247     4687   7181   8723    775    484   1017       C  
ATOM   1961  O   SER A 247      76.162  51.743  28.601  1.00 50.77           O  
ANISOU 1961  O   SER A 247     4396   7213   7681   2140   1610   2594       O  
ATOM   1962  CB  SER A 247      77.650  52.900  26.159  1.00 56.02           C  
ANISOU 1962  CB  SER A 247     5203   8883   7199    176   -773   1738       C  
ATOM   1963  OG  SER A 247      76.936  51.684  25.962  1.00 68.17           O  
ANISOU 1963  OG  SER A 247     9134   8450   8320    -70  -2320    935       O  
ATOM   1964  N   ILE A 248      75.740  53.949  28.741  1.00 60.10           N  
ANISOU 1964  N   ILE A 248     5913   6982   9941   1123    570    879       N  
ATOM   1965  CA  ILE A 248      74.526  53.737  29.524  1.00 60.71           C  
ANISOU 1965  CA  ILE A 248     5678   6477  10911   1533    927    123       C  
ATOM   1966  C   ILE A 248      73.354  53.283  28.657  1.00 64.02           C  
ANISOU 1966  C   ILE A 248     6432   6544  11349    370    580    868       C  
ATOM   1967  O   ILE A 248      72.289  52.937  29.190  1.00 68.68           O  
ANISOU 1967  O   ILE A 248     6355   7897  11844    396    419   1801       O  
ATOM   1968  CB  ILE A 248      74.111  55.023  30.261  1.00 64.92           C  
ANISOU 1968  CB  ILE A 248     6926   6380  11363   2011    535     57       C  
ATOM   1969  CG1 ILE A 248      73.922  56.222  29.319  1.00 68.74           C  
ANISOU 1969  CG1 ILE A 248     7731   6582  11804   1878    120    297       C  
ATOM   1970  CG2 ILE A 248      75.088  55.366  31.374  1.00 59.45           C  
ANISOU 1970  CG2 ILE A 248     5796   6895   9898   1590   1967     56       C  
ATOM   1971  CD1 ILE A 248      72.478  56.453  28.911  1.00 74.65           C  
ANISOU 1971  CD1 ILE A 248     8310   6895  13158   2182  -1020     52       C  
ATOM   1972  N   THR A 249      73.576  53.314  27.347  1.00 64.32           N  
ANISOU 1972  N   THR A 249     7398   5830  11212   -882    233   1167       N  
ATOM   1973  CA  THR A 249      72.544  53.080  26.341  1.00 67.26           C  
ANISOU 1973  CA  THR A 249     8142   5558  11855  -1152   -406   1180       C  
ATOM   1974  C   THR A 249      71.934  51.685  26.410  1.00 70.75           C  
ANISOU 1974  C   THR A 249     8992   5311  12577  -1103   -505    840       C  
ATOM   1975  O   THR A 249      70.759  51.459  26.735  1.00 73.93           O  
ANISOU 1975  O   THR A 249     9345   3462  15284  -1342    663  -1702       O  
ATOM   1976  CB  THR A 249      73.103  53.330  24.924  1.00 70.23           C  
ANISOU 1976  CB  THR A 249     8259   6895  11530  -1151   -703   1082       C  
ATOM   1977  OG1 THR A 249      74.402  52.728  24.789  1.00 89.97           O  
ANISOU 1977  OG1 THR A 249     9885  10401  13897    794    407  -2709       O  
ATOM   1978  CG2 THR A 249      73.307  54.821  24.666  1.00 76.18           C  
ANISOU 1978  CG2 THR A 249    11079   7681  10184  -2446  -4337   2912       C  
ATOM   1979  N   PHE A 250      72.712  50.639  26.094  1.00 64.05           N  
ANISOU 1979  N   PHE A 250     8060   5340  10938   -972   -179   2551       N  
ATOM   1980  CA  PHE A 250      72.006  49.356  26.201  1.00 56.18           C  
ANISOU 1980  CA  PHE A 250     6688   5156   9503   -512    -51   2132       C  
ATOM   1981  C   PHE A 250      72.352  48.683  27.507  1.00 46.54           C  
ANISOU 1981  C   PHE A 250     4502   4484   8696    -43    514   1181       C  
ATOM   1982  O   PHE A 250      73.399  48.906  28.109  1.00 38.61           O  
ANISOU 1982  O   PHE A 250     3504   3151   8015    123   1730    269       O  
ATOM   1983  CB  PHE A 250      72.347  48.465  25.005  1.00 60.76           C  
ANISOU 1983  CB  PHE A 250     7888   6611   8586   -514   -904   1838       C  
ATOM   1984  CG  PHE A 250      71.768  49.090  23.734  1.00 70.48           C  
ANISOU 1984  CG  PHE A 250     9100   8208   9470    -41  -1124   2992       C  
ATOM   1985  CD1 PHE A 250      70.401  49.299  23.644  1.00 72.66           C  
ANISOU 1985  CD1 PHE A 250     9217   8789   9602    219  -1456   3311       C  
ATOM   1986  CD2 PHE A 250      72.579  49.454  22.680  1.00 74.23           C  
ANISOU 1986  CD2 PHE A 250     9674   9279   9254    160  -1033   3327       C  
ATOM   1987  CE1 PHE A 250      69.844  49.873  22.514  1.00 75.26           C  
ANISOU 1987  CE1 PHE A 250     9748   9277   9569    193  -1502   3473       C  
ATOM   1988  CE2 PHE A 250      72.027  50.028  21.543  1.00 76.83           C  
ANISOU 1988  CE2 PHE A 250    10026   9783   9384    578  -1146   3307       C  
ATOM   1989  CZ  PHE A 250      70.663  50.233  21.456  1.00 76.63           C  
ANISOU 1989  CZ  PHE A 250    10025   9548   9543    529  -1233   3349       C  
ATOM   1990  N   LEU A 251      71.417  47.841  27.929  1.00 35.26           N  
ANISOU 1990  N   LEU A 251     2660   3113   7625   1154    254    364       N  
ATOM   1991  CA  LEU A 251      71.733  46.975  29.073  1.00 31.06           C  
ANISOU 1991  CA  LEU A 251     2177   3567   6058   1254    970   -327       C  
ATOM   1992  C   LEU A 251      72.690  45.879  28.624  1.00 22.70           C  
ANISOU 1992  C   LEU A 251     1619   2372   4633    423    336   -328       C  
ATOM   1993  O   LEU A 251      72.821  45.686  27.412  1.00 21.33           O  
ANISOU 1993  O   LEU A 251     1627   1948   4530     -7    387     64       O  
ATOM   1994  CB  LEU A 251      70.406  46.459  29.612  1.00 32.50           C  
ANISOU 1994  CB  LEU A 251     2006   3677   6666   1081    913   -660       C  
ATOM   1995  CG  LEU A 251      69.452  47.534  30.134  1.00 29.58           C  
ANISOU 1995  CG  LEU A 251     1323   3363   6554    679    274  -1034       C  
ATOM   1996  CD1 LEU A 251      68.088  46.927  30.472  1.00 31.31           C  
ANISOU 1996  CD1 LEU A 251     1745   3764   6387    455    811   -989       C  
ATOM   1997  CD2 LEU A 251      70.009  48.248  31.357  1.00 28.82           C  
ANISOU 1997  CD2 LEU A 251     2375   2242   6335   1235   -839    -83       C  
ATOM   1998  N   ARG A 252      73.362  45.179  29.531  1.00 21.83           N  
ANISOU 1998  N   ARG A 252     1696   2059   4540   -112    215   -178       N  
ATOM   1999  CA  ARG A 252      74.332  44.143  29.156  1.00 21.38           C  
ANISOU 1999  CA  ARG A 252     1581   2157   4384     79   -112     30       C  
ATOM   2000  C   ARG A 252      74.045  42.777  29.772  1.00 21.80           C  
ANISOU 2000  C   ARG A 252     1793   2162   4328    -21    -75    -45       C  
ATOM   2001  O   ARG A 252      73.599  42.675  30.920  1.00 22.01           O  
ANISOU 2001  O   ARG A 252     1653   2241   4470    565     79    232       O  
ATOM   2002  CB  ARG A 252      75.744  44.602  29.594  1.00 23.80           C  
ANISOU 2002  CB  ARG A 252     1640   2608   4795   -171   -247    438       C  
ATOM   2003  CG  ARG A 252      76.285  45.697  28.682  1.00 27.00           C  
ANISOU 2003  CG  ARG A 252     1649   2625   5983    157    289    822       C  
ATOM   2004  CD  ARG A 252      77.668  46.187  29.028  1.00 31.72           C  
ANISOU 2004  CD  ARG A 252     2177   3366   6510   -636    356    539       C  
ATOM   2005  NE  ARG A 252      78.119  47.295  28.191  1.00 33.66           N  
ANISOU 2005  NE  ARG A 252     3018   3262   6511   -798    991    290       N  
ATOM   2006  CZ  ARG A 252      78.030  48.578  28.561  1.00 35.67           C  
ANISOU 2006  CZ  ARG A 252     4030   3353   6170  -1214    653    101       C  
ATOM   2007  NH1 ARG A 252      77.506  48.895  29.741  1.00 42.35           N  
ANISOU 2007  NH1 ARG A 252     4208   3998   7886   -348   2252   -161       N  
ATOM   2008  NH2 ARG A 252      78.468  49.521  27.730  1.00 36.60           N  
ANISOU 2008  NH2 ARG A 252     3598   3493   6814  -1523    211    474       N  
ATOM   2009  N   ASP A 253      74.339  41.713  29.016  1.00 22.20           N  
ANISOU 2009  N   ASP A 253     1809   2132   4493    640     27    229       N  
ATOM   2010  CA  ASP A 253      74.209  40.331  29.499  1.00 20.43           C  
ANISOU 2010  CA  ASP A 253     1523   2175   4064    308    -11    172       C  
ATOM   2011  C   ASP A 253      75.432  40.004  30.350  1.00 20.62           C  
ANISOU 2011  C   ASP A 253     1609   2099   4126   -116   -213    458       C  
ATOM   2012  O   ASP A 253      76.292  40.865  30.496  1.00 21.97           O  
ANISOU 2012  O   ASP A 253     1614   1921   4812     -3   -140    333       O  
ATOM   2013  CB  ASP A 253      74.016  39.355  28.350  1.00 20.99           C  
ANISOU 2013  CB  ASP A 253     1420   2501   4054   -129     21     72       C  
ATOM   2014  CG  ASP A 253      75.177  39.104  27.421  1.00 17.92           C  
ANISOU 2014  CG  ASP A 253     1237   1728   3842    295   -208    436       C  
ATOM   2015  OD1 ASP A 253      76.358  39.311  27.817  1.00 20.34           O  
ANISOU 2015  OD1 ASP A 253     1290   1906   4533   -145   -296    440       O  
ATOM   2016  OD2 ASP A 253      74.928  38.676  26.259  1.00 19.69           O  
ANISOU 2016  OD2 ASP A 253     1457   2030   3995     62    -86    167       O  
ATOM   2017  N   PHE A 254      75.543  38.811  30.899  1.00 21.87           N  
ANISOU 2017  N   PHE A 254     1424   2136   4749   -233   -355    627       N  
ATOM   2018  CA  PHE A 254      76.595  38.409  31.817  1.00 18.18           C  
ANISOU 2018  CA  PHE A 254     1474   1753   3680   -267      6    348       C  
ATOM   2019  C   PHE A 254      77.982  38.541  31.195  1.00 18.51           C  
ANISOU 2019  C   PHE A 254     1357   1629   4047    -47    -17    396       C  
ATOM   2020  O   PHE A 254      78.956  38.757  31.938  1.00 25.00           O  
ANISOU 2020  O   PHE A 254     1650   2852   4997   -699   -299   -229       O  
ATOM   2021  CB  PHE A 254      76.350  36.959  32.215  1.00 20.79           C  
ANISOU 2021  CB  PHE A 254     1942   1853   4106   -117    445    541       C  
ATOM   2022  CG  PHE A 254      77.370  36.315  33.120  1.00 21.47           C  
ANISOU 2022  CG  PHE A 254     1997   1772   4390   -393    308    822       C  
ATOM   2023  CD1 PHE A 254      77.469  36.649  34.457  1.00 21.98           C  
ANISOU 2023  CD1 PHE A 254     1502   2548   4301   -294    449    912       C  
ATOM   2024  CD2 PHE A 254      78.247  35.357  32.607  1.00 22.16           C  
ANISOU 2024  CD2 PHE A 254     1524   2092   4805   -372   -305    219       C  
ATOM   2025  CE1 PHE A 254      78.385  36.039  35.308  1.00 24.10           C  
ANISOU 2025  CE1 PHE A 254     1857   2461   4838    102   -277     41       C  
ATOM   2026  CE2 PHE A 254      79.152  34.737  33.449  1.00 22.93           C  
ANISOU 2026  CE2 PHE A 254     1759   2573   4381   -166   -106    327       C  
ATOM   2027  CZ  PHE A 254      79.245  35.077  34.789  1.00 20.34           C  
ANISOU 2027  CZ  PHE A 254     1484   1913   4330   -514    269    396       C  
ATOM   2028  N   TRP A 255      78.084  38.408  29.867  1.00 19.47           N  
ANISOU 2028  N   TRP A 255     1789   1505   4102     11    372    454       N  
ATOM   2029  CA  TRP A 255      79.373  38.404  29.193  1.00 20.10           C  
ANISOU 2029  CA  TRP A 255     1581   1774   4282    -32    233    343       C  
ATOM   2030  C   TRP A 255      79.822  39.820  28.828  1.00 21.15           C  
ANISOU 2030  C   TRP A 255     1737   1836   4463    300    702    768       C  
ATOM   2031  O   TRP A 255      80.946  39.946  28.332  1.00 21.06           O  
ANISOU 2031  O   TRP A 255     1642   1845   4515    322    631    729       O  
ATOM   2032  CB  TRP A 255      79.329  37.567  27.911  1.00 20.03           C  
ANISOU 2032  CB  TRP A 255     1404   2456   3750   -277    335    559       C  
ATOM   2033  CG  TRP A 255      78.736  36.194  28.092  1.00 22.24           C  
ANISOU 2033  CG  TRP A 255     2047   2073   4331   -181   -479    247       C  
ATOM   2034  CD1 TRP A 255      77.595  35.716  27.484  1.00 21.71           C  
ANISOU 2034  CD1 TRP A 255     2064   1967   4218    -12   -470    -54       C  
ATOM   2035  CD2 TRP A 255      79.228  35.142  28.924  1.00 22.16           C  
ANISOU 2035  CD2 TRP A 255     2246   2043   4130   -190   -538    190       C  
ATOM   2036  NE1 TRP A 255      77.373  34.424  27.899  1.00 20.49           N  
ANISOU 2036  NE1 TRP A 255     1543   2075   4166      3     24    -30       N  
ATOM   2037  CE2 TRP A 255      78.355  34.048  28.782  1.00 23.32           C  
ANISOU 2037  CE2 TRP A 255     2497   2225   4139   -454   -560    326       C  
ATOM   2038  CE3 TRP A 255      80.325  35.003  29.788  1.00 23.10           C  
ANISOU 2038  CE3 TRP A 255     1038   2460   5280    148   -175    499       C  
ATOM   2039  CZ2 TRP A 255      78.519  32.821  29.452  1.00 23.86           C  
ANISOU 2039  CZ2 TRP A 255     2532   2296   4236   -450   -439    391       C  
ATOM   2040  CZ3 TRP A 255      80.494  33.790  30.453  1.00 25.87           C  
ANISOU 2040  CZ3 TRP A 255     1450   3157   5221   -279   -439   1208       C  
ATOM   2041  CH2 TRP A 255      79.598  32.703  30.292  1.00 24.55           C  
ANISOU 2041  CH2 TRP A 255     2171   2702   4457   -220   -249    701       C  
ATOM   2042  N   GLY A 256      78.972  40.830  29.066  1.00 21.08           N  
ANISOU 2042  N   GLY A 256     1241   1895   4876    192    123    304       N  
ATOM   2043  CA  GLY A 256      79.232  42.214  28.659  1.00 18.60           C  
ANISOU 2043  CA  GLY A 256     1302   1611   4153     79     15   -332       C  
ATOM   2044  C   GLY A 256      78.690  42.586  27.299  1.00 21.67           C  
ANISOU 2044  C   GLY A 256     1982   2183   4070   -674    135    220       C  
ATOM   2045  O   GLY A 256      78.894  43.721  26.815  1.00 24.27           O  
ANISOU 2045  O   GLY A 256     1901   2000   5322    -55    112    581       O  
ATOM   2046  N   ASN A 257      77.963  41.702  26.599  1.00 19.48           N  
ANISOU 2046  N   ASN A 257     1324   2096   3981     90     26    -97       N  
ATOM   2047  CA  ASN A 257      77.415  42.034  25.282  1.00 20.18           C  
ANISOU 2047  CA  ASN A 257     1671   1900   4098    494    -21     30       C  
ATOM   2048  C   ASN A 257      76.039  42.669  25.407  1.00 20.62           C  
ANISOU 2048  C   ASN A 257     1851   2464   3519    707    229    135       C  
ATOM   2049  O   ASN A 257      75.417  42.528  26.454  1.00 22.24           O  
ANISOU 2049  O   ASN A 257     1959   2773   3720    230    325    202       O  
ATOM   2050  CB  ASN A 257      77.282  40.768  24.426  1.00 22.94           C  
ANISOU 2050  CB  ASN A 257     2696   2493   3527    584    466   -267       C  
ATOM   2051  CG  ASN A 257      78.578  40.212  23.886  1.00 26.26           C  
ANISOU 2051  CG  ASN A 257     3069   2609   4300    529   1151   -109       C  
ATOM   2052  OD1 ASN A 257      79.403  40.988  23.391  1.00 26.78           O  
ANISOU 2052  OD1 ASN A 257     1949   3201   5026    285     -4    477       O  
ATOM   2053  ND2 ASN A 257      78.741  38.889  23.974  1.00 23.87           N  
ANISOU 2053  ND2 ASN A 257     2201   2676   4192    687     63    -73       N  
ATOM   2054  N   PRO A 258      75.483  43.364  24.422  1.00 22.12           N  
ANISOU 2054  N   PRO A 258     1496   2811   4099    515    160    670       N  
ATOM   2055  CA  PRO A 258      74.157  43.986  24.628  1.00 21.69           C  
ANISOU 2055  CA  PRO A 258     1442   2229   4569    290    260    680       C  
ATOM   2056  C   PRO A 258      73.070  42.942  24.909  1.00 22.69           C  
ANISOU 2056  C   PRO A 258     1676   2369   4577    -15    137    394       C  
ATOM   2057  O   PRO A 258      73.002  41.886  24.265  1.00 26.28           O  
ANISOU 2057  O   PRO A 258     2124   2494   5369    119     18      0       O  
ATOM   2058  CB  PRO A 258      73.856  44.673  23.300  1.00 21.10           C  
ANISOU 2058  CB  PRO A 258     1402   2218   4399    355     50    414       C  
ATOM   2059  CG  PRO A 258      75.204  44.797  22.649  1.00 24.66           C  
ANISOU 2059  CG  PRO A 258     1644   3112   4614    989    400   1112       C  
ATOM   2060  CD  PRO A 258      76.008  43.590  23.070  1.00 22.48           C  
ANISOU 2060  CD  PRO A 258     1342   2867   4333    546    179   1287       C  
ATOM   2061  N   LEU A 259      72.221  43.265  25.874  1.00 23.12           N  
ANISOU 2061  N   LEU A 259     1898   2569   4319   -441    245    458       N  
ATOM   2062  CA  LEU A 259      71.053  42.441  26.234  1.00 24.39           C  
ANISOU 2062  CA  LEU A 259     1804   2948   4516   -586     -2    620       C  
ATOM   2063  C   LEU A 259      70.038  42.448  25.103  1.00 25.23           C  
ANISOU 2063  C   LEU A 259     2137   2867   4583   -517   -181    741       C  
ATOM   2064  O   LEU A 259      69.855  43.479  24.434  1.00 27.00           O  
ANISOU 2064  O   LEU A 259     2336   3000   4922   -421   -114    949       O  
ATOM   2065  CB  LEU A 259      70.469  42.991  27.534  1.00 24.46           C  
ANISOU 2065  CB  LEU A 259     1375   3417   4502   -398      5    718       C  
ATOM   2066  CG  LEU A 259      69.558  42.062  28.325  1.00 25.50           C  
ANISOU 2066  CG  LEU A 259     2223   3025   4440   -434    111    669       C  
ATOM   2067  CD1 LEU A 259      70.356  41.000  29.066  1.00 32.88           C  
ANISOU 2067  CD1 LEU A 259     3924   3489   5079    366    -45   1028       C  
ATOM   2068  CD2 LEU A 259      68.694  42.849  29.318  1.00 23.44           C  
ANISOU 2068  CD2 LEU A 259     1844   2972   4089   -961     -9    424       C  
ATOM   2069  N   ARG A 260      69.348  41.336  24.819  1.00 23.78           N  
ANISOU 2069  N   ARG A 260     1545   2577   4914     87   -252    363       N  
ATOM   2070  CA  ARG A 260      68.467  41.252  23.665  1.00 25.49           C  
ANISOU 2070  CA  ARG A 260     1701   3368   4615   -123    -55    191       C  
ATOM   2071  C   ARG A 260      67.085  40.682  23.986  1.00 24.84           C  
ANISOU 2071  C   ARG A 260     1557   2915   4966     61   -252    304       C  
ATOM   2072  O   ARG A 260      66.933  39.925  24.950  1.00 23.76           O  
ANISOU 2072  O   ARG A 260     1299   2989   4738     86   -200    178       O  
ATOM   2073  CB  ARG A 260      69.126  40.382  22.573  1.00 30.48           C  
ANISOU 2073  CB  ARG A 260     2722   4275   4583    392    364    252       C  
ATOM   2074  CG  ARG A 260      70.571  40.774  22.316  1.00 37.51           C  
ANISOU 2074  CG  ARG A 260     2762   5334   6158    680   1164    484       C  
ATOM   2075  CD  ARG A 260      71.157  40.103  21.101  1.00 43.36           C  
ANISOU 2075  CD  ARG A 260     3975   5075   7424    574   2131    -95       C  
ATOM   2076  NE  ARG A 260      70.641  38.780  20.834  1.00 51.26           N  
ANISOU 2076  NE  ARG A 260     6065   4886   8526    492   1301    -94       N  
ATOM   2077  CZ  ARG A 260      70.986  37.619  21.380  1.00 53.32           C  
ANISOU 2077  CZ  ARG A 260     6766   5163   8330     80    278    209       C  
ATOM   2078  NH1 ARG A 260      71.926  37.504  22.320  1.00 55.32           N  
ANISOU 2078  NH1 ARG A 260     9662   5337   6022   -866    -98    -90       N  
ATOM   2079  NH2 ARG A 260      70.331  36.551  20.931  1.00 47.54           N  
ANISOU 2079  NH2 ARG A 260     5570   4772   7722    956    271     60       N  
ATOM   2080  N   TYR A 261      66.115  41.064  23.166  1.00 24.52           N  
ANISOU 2080  N   TYR A 261     1840   2864   4613    -78   -420     86       N  
ATOM   2081  CA  TYR A 261      64.745  40.593  23.209  1.00 24.96           C  
ANISOU 2081  CA  TYR A 261     2017   2777   4689   -384   -804    -42       C  
ATOM   2082  C   TYR A 261      64.704  39.172  22.635  1.00 27.73           C  
ANISOU 2082  C   TYR A 261     2604   2713   5219   -358     87    -59       C  
ATOM   2083  O   TYR A 261      65.580  38.816  21.831  1.00 27.86           O  
ANISOU 2083  O   TYR A 261     2967   2942   4678   -203    124    259       O  
ATOM   2084  CB  TYR A 261      63.766  41.495  22.407  1.00 24.60           C  
ANISOU 2084  CB  TYR A 261     1810   2888   4650   -412   -601    103       C  
ATOM   2085  CG  TYR A 261      63.473  42.769  23.171  1.00 26.61           C  
ANISOU 2085  CG  TYR A 261     2457   3016   4639    -56   -650    136       C  
ATOM   2086  CD1 TYR A 261      62.722  42.752  24.334  1.00 27.42           C  
ANISOU 2086  CD1 TYR A 261     1993   3123   5302    176   -253     82       C  
ATOM   2087  CD2 TYR A 261      63.980  43.986  22.730  1.00 26.67           C  
ANISOU 2087  CD2 TYR A 261     3146   2646   4342    524   -690    413       C  
ATOM   2088  CE1 TYR A 261      62.458  43.897  25.048  1.00 27.13           C  
ANISOU 2088  CE1 TYR A 261     1934   3011   5363    461   -312    248       C  
ATOM   2089  CE2 TYR A 261      63.717  45.147  23.436  1.00 27.92           C  
ANISOU 2089  CE2 TYR A 261     3144   2769   4696    901   -227    419       C  
ATOM   2090  CZ  TYR A 261      62.957  45.089  24.589  1.00 28.44           C  
ANISOU 2090  CZ  TYR A 261     2791   2911   5105    826    -51    496       C  
ATOM   2091  OH  TYR A 261      62.702  46.240  25.301  1.00 27.67           O  
ANISOU 2091  OH  TYR A 261     2242   3058   5213    249    239    211       O  
ATOM   2092  N   ASP A 262      63.727  38.379  23.024  1.00 26.20           N  
ANISOU 2092  N   ASP A 262     2042   2618   5295   -251   -398     23       N  
ATOM   2093  CA  ASP A 262      63.503  37.104  22.352  1.00 26.21           C  
ANISOU 2093  CA  ASP A 262     2202   2836   4919   -215   -676    -37       C  
ATOM   2094  C   ASP A 262      64.666  36.143  22.508  1.00 25.46           C  
ANISOU 2094  C   ASP A 262     2004   2691   4979   -339   -655   -343       C  
ATOM   2095  O   ASP A 262      64.912  35.374  21.571  1.00 29.36           O  
ANISOU 2095  O   ASP A 262     2895   4184   4075    473     58     30       O  
ATOM   2096  CB  ASP A 262      63.267  37.368  20.858  1.00 35.50           C  
ANISOU 2096  CB  ASP A 262     4377   4087   5023    609  -1108      8       C  
ATOM   2097  CG  ASP A 262      62.206  38.419  20.607  1.00 44.55           C  
ANISOU 2097  CG  ASP A 262     4986   5824   6117   1520  -1284    930       C  
ATOM   2098  OD1 ASP A 262      61.276  38.549  21.433  1.00 46.74           O  
ANISOU 2098  OD1 ASP A 262     4271   6515   6975   1736  -1332   1064       O  
ATOM   2099  OD2 ASP A 262      62.268  39.141  19.576  1.00 52.84           O  
ANISOU 2099  OD2 ASP A 262     6674   6290   7112   2005   -934   1802       O  
ATOM   2100  N   THR A 263      65.379  36.192  23.623  1.00 24.13           N  
ANISOU 2100  N   THR A 263     2176   2436   4558   -286   -420    232       N  
ATOM   2101  CA  THR A 263      66.609  35.434  23.837  1.00 25.80           C  
ANISOU 2101  CA  THR A 263     2103   3175   4526   -180   -172    613       C  
ATOM   2102  C   THR A 263      66.560  34.718  25.166  1.00 22.00           C  
ANISOU 2102  C   THR A 263     2183   2207   3970     74   -106   -156       C  
ATOM   2103  O   THR A 263      66.261  35.364  26.167  1.00 22.18           O  
ANISOU 2103  O   THR A 263     1665   2183   4579   -249    196   -594       O  
ATOM   2104  CB  THR A 263      67.810  36.397  23.802  1.00 24.99           C  
ANISOU 2104  CB  THR A 263     2047   2966   4481    -34   -268    498       C  
ATOM   2105  OG1 THR A 263      67.876  36.891  22.461  1.00 28.32           O  
ANISOU 2105  OG1 THR A 263     3419   2929   4411   -629    133    307       O  
ATOM   2106  CG2 THR A 263      69.114  35.674  24.089  1.00 26.11           C  
ANISOU 2106  CG2 THR A 263     2015   2825   5080    301    -27   -714       C  
ATOM   2107  N   GLU A 264      66.824  33.416  25.178  1.00 23.05           N  
ANISOU 2107  N   GLU A 264     2342   2239   4176    246    527   -209       N  
ATOM   2108  CA  GLU A 264      66.823  32.728  26.479  1.00 23.57           C  
ANISOU 2108  CA  GLU A 264     2657   1966   4333   -196    119   -114       C  
ATOM   2109  C   GLU A 264      67.966  33.151  27.390  1.00 22.27           C  
ANISOU 2109  C   GLU A 264     2405   1735   4321   -484    365     90       C  
ATOM   2110  O   GLU A 264      69.121  33.147  26.978  1.00 26.14           O  
ANISOU 2110  O   GLU A 264     2480   2713   4740   -470    572    499       O  
ATOM   2111  CB  GLU A 264      66.883  31.207  26.247  1.00 23.41           C  
ANISOU 2111  CB  GLU A 264     2460   2072   4363    334   -760   -379       C  
ATOM   2112  CG  GLU A 264      65.838  30.719  25.262  1.00 30.60           C  
ANISOU 2112  CG  GLU A 264     2804   2706   6117   -554  -1449   -230       C  
ATOM   2113  CD  GLU A 264      65.711  29.208  25.190  1.00 32.83           C  
ANISOU 2113  CD  GLU A 264     2961   2765   6747   -731  -1221   -379       C  
ATOM   2114  OE1 GLU A 264      66.754  28.536  25.295  1.00 33.15           O  
ANISOU 2114  OE1 GLU A 264     3367   2701   6526   -401   -632     86       O  
ATOM   2115  OE2 GLU A 264      64.578  28.703  25.031  1.00 36.09           O  
ANISOU 2115  OE2 GLU A 264     3463   3400   6850  -1421  -1744    368       O  
ATOM   2116  N   TYR A 265      67.703  33.494  28.642  1.00 22.33           N  
ANISOU 2116  N   TYR A 265     2361   1797   4325     81     17    -53       N  
ATOM   2117  CA  TYR A 265      68.708  33.804  29.632  1.00 22.07           C  
ANISOU 2117  CA  TYR A 265     2139   1967   4278    385    -65    355       C  
ATOM   2118  C   TYR A 265      68.466  33.023  30.924  1.00 21.49           C  
ANISOU 2118  C   TYR A 265     1352   2188   4626     44    117    607       C  
ATOM   2119  O   TYR A 265      67.319  32.877  31.351  1.00 26.46           O  
ANISOU 2119  O   TYR A 265     1429   3024   5600    -94    435    318       O  
ATOM   2120  CB  TYR A 265      68.718  35.279  30.023  1.00 17.94           C  
ANISOU 2120  CB  TYR A 265      997   2015   3803    104     46    268       C  
ATOM   2121  CG  TYR A 265      69.141  36.212  28.908  1.00 21.02           C  
ANISOU 2121  CG  TYR A 265     1476   2274   4237    160    266    622       C  
ATOM   2122  CD1 TYR A 265      70.476  36.355  28.541  1.00 22.39           C  
ANISOU 2122  CD1 TYR A 265     1584   2903   4019    143    551    482       C  
ATOM   2123  CD2 TYR A 265      68.188  36.989  28.232  1.00 22.91           C  
ANISOU 2123  CD2 TYR A 265     1602   3104   4000   -303   -352    941       C  
ATOM   2124  CE1 TYR A 265      70.817  37.236  27.512  1.00 22.11           C  
ANISOU 2124  CE1 TYR A 265     1710   2656   4035    -34    433    351       C  
ATOM   2125  CE2 TYR A 265      68.526  37.866  27.212  1.00 20.41           C  
ANISOU 2125  CE2 TYR A 265     1750   2188   3819   -218    -57    386       C  
ATOM   2126  CZ  TYR A 265      69.855  37.977  26.862  1.00 23.28           C  
ANISOU 2126  CZ  TYR A 265     1869   2843   4132   -181    141    516       C  
ATOM   2127  OH  TYR A 265      70.199  38.849  25.845  1.00 23.95           O  
ANISOU 2127  OH  TYR A 265     1861   2592   4647    -77    436    626       O  
ATOM   2128  N   TYR A 266      69.544  32.569  31.545  1.00 21.89           N  
ANISOU 2128  N   TYR A 266     1524   2194   4600   -351   -217    798       N  
ATOM   2129  CA  TYR A 266      69.469  32.098  32.914  1.00 20.85           C  
ANISOU 2129  CA  TYR A 266     1247   2315   4360    -97     75    374       C  
ATOM   2130  C   TYR A 266      69.733  33.262  33.862  1.00 24.33           C  
ANISOU 2130  C   TYR A 266     2293   2170   4784   -451    718    204       C  
ATOM   2131  O   TYR A 266      70.654  34.008  33.546  1.00 25.93           O  
ANISOU 2131  O   TYR A 266     2014   2737   5100   -652    752   -219       O  
ATOM   2132  CB  TYR A 266      70.500  30.989  33.150  1.00 21.18           C  
ANISOU 2132  CB  TYR A 266     1521   2227   4299    -82   -468    307       C  
ATOM   2133  CG  TYR A 266      70.277  29.809  32.220  1.00 22.70           C  
ANISOU 2133  CG  TYR A 266     1959   2177   4487    -39   -624    266       C  
ATOM   2134  CD1 TYR A 266      70.821  29.781  30.946  1.00 24.78           C  
ANISOU 2134  CD1 TYR A 266     2036   2676   4704   -190   -371   -176       C  
ATOM   2135  CD2 TYR A 266      69.509  28.724  32.639  1.00 23.85           C  
ANISOU 2135  CD2 TYR A 266     1617   2535   4909   -310   -739    101       C  
ATOM   2136  CE1 TYR A 266      70.631  28.716  30.078  1.00 25.91           C  
ANISOU 2136  CE1 TYR A 266     2077   2773   4996   -245   -299   -321       C  
ATOM   2137  CE2 TYR A 266      69.320  27.656  31.773  1.00 25.30           C  
ANISOU 2137  CE2 TYR A 266     1993   2598   5022   -443   -817     86       C  
ATOM   2138  CZ  TYR A 266      69.870  27.647  30.512  1.00 27.14           C  
ANISOU 2138  CZ  TYR A 266     2088   2832   5392   -375   -353   -349       C  
ATOM   2139  OH  TYR A 266      69.660  26.581  29.680  1.00 29.30           O  
ANISOU 2139  OH  TYR A 266     2608   2448   6079    -13     66   -574       O  
ATOM   2140  N   LEU A 267      68.977  33.392  34.941  1.00 22.94           N  
ANISOU 2140  N   LEU A 267     1939   2254   4523   -383    393    275       N  
ATOM   2141  CA  LEU A 267      69.211  34.433  35.920  1.00 20.60           C  
ANISOU 2141  CA  LEU A 267     1331   2053   4444   -400    395    432       C  
ATOM   2142  C   LEU A 267      70.013  33.917  37.099  1.00 22.95           C  
ANISOU 2142  C   LEU A 267     1835   2268   4615   -298    169    529       C  
ATOM   2143  O   LEU A 267      69.803  32.828  37.617  1.00 27.51           O  
ANISOU 2143  O   LEU A 267     1998   2924   5529   -916   -575   1299       O  
ATOM   2144  CB  LEU A 267      67.899  35.047  36.450  1.00 22.76           C  
ANISOU 2144  CB  LEU A 267     1379   2602   4666   -370    495    247       C  
ATOM   2145  CG  LEU A 267      67.449  36.294  35.675  1.00 25.47           C  
ANISOU 2145  CG  LEU A 267     2279   2539   4860    429    650    -51       C  
ATOM   2146  CD1 LEU A 267      67.488  36.011  34.171  1.00 25.90           C  
ANISOU 2146  CD1 LEU A 267     2045   3083   4715     23    -31    152       C  
ATOM   2147  CD2 LEU A 267      66.064  36.739  36.097  1.00 29.62           C  
ANISOU 2147  CD2 LEU A 267     2026   3034   6195    411    253   -973       C  
ATOM   2148  N   ILE A 268      70.952  34.760  37.527  1.00 22.44           N  
ANISOU 2148  N   ILE A 268     2179   2057   4290   -282    -55    652       N  
ATOM   2149  CA  ILE A 268      71.710  34.497  38.731  1.00 22.45           C  
ANISOU 2149  CA  ILE A 268     1935   1993   4601    241    -95    638       C  
ATOM   2150  C   ILE A 268      71.779  35.751  39.578  1.00 21.51           C  
ANISOU 2150  C   ILE A 268     1618   2116   4439    -12   -254    665       C  
ATOM   2151  O   ILE A 268      72.169  36.794  39.011  1.00 22.42           O  
ANISOU 2151  O   ILE A 268     1553   2163   4802    -73   -285    804       O  
ATOM   2152  CB  ILE A 268      73.142  34.075  38.356  1.00 23.81           C  
ANISOU 2152  CB  ILE A 268     1622   3181   4245   -519     -2   -393       C  
ATOM   2153  CG1 ILE A 268      73.185  32.812  37.468  1.00 24.76           C  
ANISOU 2153  CG1 ILE A 268     1111   3258   5040   -710    286   -746       C  
ATOM   2154  CG2 ILE A 268      74.006  33.950  39.607  1.00 21.45           C  
ANISOU 2154  CG2 ILE A 268     1607   2158   4385   -413    -49    277       C  
ATOM   2155  CD1 ILE A 268      74.601  32.387  37.103  1.00 26.27           C  
ANISOU 2155  CD1 ILE A 268     1646   2870   5465   -206   1037    551       C  
ATOM   2156  N   PRO A 269      71.433  35.704  40.853  1.00 23.25           N  
ANISOU 2156  N   PRO A 269     1860   2565   4410   -446   -281    558       N  
ATOM   2157  CA  PRO A 269      71.554  36.920  41.660  1.00 24.52           C  
ANISOU 2157  CA  PRO A 269     2122   2827   4367  -1028      3    445       C  
ATOM   2158  C   PRO A 269      73.020  37.259  41.938  1.00 26.15           C  
ANISOU 2158  C   PRO A 269     2074   2611   5252   -715   -156    313       C  
ATOM   2159  O   PRO A 269      73.782  36.436  42.448  1.00 29.52           O  
ANISOU 2159  O   PRO A 269     2347   2724   6143   -640   -396    570       O  
ATOM   2160  CB  PRO A 269      70.799  36.571  42.946  1.00 24.32           C  
ANISOU 2160  CB  PRO A 269     2644   2319   4279   -766      3    773       C  
ATOM   2161  CG  PRO A 269      70.819  35.075  43.015  1.00 24.64           C  
ANISOU 2161  CG  PRO A 269     2513   2325   4523   -437     34    488       C  
ATOM   2162  CD  PRO A 269      70.909  34.557  41.607  1.00 23.08           C  
ANISOU 2162  CD  PRO A 269     1967   2455   4347   -246   -312    650       C  
ATOM   2163  N   VAL A 270      73.403  38.507  41.602  1.00 23.66           N  
ANISOU 2163  N   VAL A 270     1711   2338   4940   -627    -20   -103       N  
ATOM   2164  CA  VAL A 270      74.772  38.945  41.839  1.00 24.44           C  
ANISOU 2164  CA  VAL A 270     1691   2669   4927   -550   -123   -217       C  
ATOM   2165  C   VAL A 270      75.203  38.697  43.281  1.00 27.00           C  
ANISOU 2165  C   VAL A 270     2256   2943   5062    420   -433   -521       C  
ATOM   2166  O   VAL A 270      76.344  38.309  43.520  1.00 30.89           O  
ANISOU 2166  O   VAL A 270     2256   3152   6328    223   -969   -421       O  
ATOM   2167  CB  VAL A 270      74.915  40.448  41.542  1.00 27.65           C  
ANISOU 2167  CB  VAL A 270     2126   2907   5474  -1155    268     62       C  
ATOM   2168  CG1 VAL A 270      76.301  40.961  41.928  1.00 35.27           C  
ANISOU 2168  CG1 VAL A 270     2879   4144   6378  -2057   -799   1443       C  
ATOM   2169  CG2 VAL A 270      74.639  40.731  40.072  1.00 26.12           C  
ANISOU 2169  CG2 VAL A 270     1447   2819   5658   -610    223    238       C  
ATOM   2170  N   ALA A 271      74.316  38.949  44.253  1.00 29.24           N  
ANISOU 2170  N   ALA A 271     3198   2920   4993    287    189    172       N  
ATOM   2171  CA  ALA A 271      74.667  38.882  45.667  1.00 30.67           C  
ANISOU 2171  CA  ALA A 271     3788   2807   5057     -1    -31    122       C  
ATOM   2172  C   ALA A 271      74.677  37.450  46.173  1.00 31.61           C  
ANISOU 2172  C   ALA A 271     3902   2863   5247    356    -56    247       C  
ATOM   2173  O   ALA A 271      75.092  37.251  47.320  1.00 31.90           O  
ANISOU 2173  O   ALA A 271     3653   3477   4990    -90    324    513       O  
ATOM   2174  CB  ALA A 271      73.718  39.680  46.563  1.00 32.19           C  
ANISOU 2174  CB  ALA A 271     4338   3386   4506   1103   -872     52       C  
ATOM   2175  N   SER A 272      74.230  36.511  45.345  1.00 31.05           N  
ANISOU 2175  N   SER A 272     3721   2694   5382    164     -9    393       N  
ATOM   2176  CA  SER A 272      74.408  35.099  45.721  1.00 31.72           C  
ANISOU 2176  CA  SER A 272     3661   2757   5635    122     36    547       C  
ATOM   2177  C   SER A 272      74.557  34.279  44.442  1.00 27.95           C  
ANISOU 2177  C   SER A 272     2654   2463   5503    284   -328    689       C  
ATOM   2178  O   SER A 272      73.663  33.536  44.063  1.00 27.35           O  
ANISOU 2178  O   SER A 272     2431   3321   4641    -22   -504   1241       O  
ATOM   2179  CB  SER A 272      73.284  34.564  46.579  1.00 36.24           C  
ANISOU 2179  CB  SER A 272     4428   3524   5818    402    574   1236       C  
ATOM   2180  OG  SER A 272      72.080  35.257  46.346  1.00 52.94           O  
ANISOU 2180  OG  SER A 272     3832   5845  10436    731    958   1925       O  
ATOM   2181  N   SER A 273      75.727  34.463  43.838  1.00 28.15           N  
ANISOU 2181  N   SER A 273     2784   2601   5312   -308   -397    502       N  
ATOM   2182  CA  SER A 273      76.006  33.916  42.519  1.00 28.50           C  
ANISOU 2182  CA  SER A 273     2604   2961   5264  -1281   -270    355       C  
ATOM   2183  C   SER A 273      76.211  32.415  42.488  1.00 23.67           C  
ANISOU 2183  C   SER A 273     1092   3023   4877  -1104   -134    186       C  
ATOM   2184  O   SER A 273      76.296  31.883  41.372  1.00 28.24           O  
ANISOU 2184  O   SER A 273     2154   3659   4915   -363    309    130       O  
ATOM   2185  CB  SER A 273      77.249  34.640  41.966  1.00 35.14           C  
ANISOU 2185  CB  SER A 273     3927   3791   5634  -2457     85    395       C  
ATOM   2186  OG  SER A 273      78.336  34.420  42.855  1.00 44.19           O  
ANISOU 2186  OG  SER A 273     3166   6096   7528  -2763   -461   -181       O  
ATOM   2187  N   SER A 274      76.271  31.723  43.617  1.00 24.86           N  
ANISOU 2187  N   SER A 274     1366   3193   4886   -231   -762    136       N  
ATOM   2188  CA  SER A 274      76.270  30.256  43.631  1.00 29.25           C  
ANISOU 2188  CA  SER A 274     1963   3258   5892    -22  -1189    610       C  
ATOM   2189  C   SER A 274      74.861  29.671  43.465  1.00 28.66           C  
ANISOU 2189  C   SER A 274     1946   2777   6169   -245   -211    830       C  
ATOM   2190  O   SER A 274      74.728  28.447  43.428  1.00 30.30           O  
ANISOU 2190  O   SER A 274     2245   2703   6565      7   -202   1252       O  
ATOM   2191  CB  SER A 274      76.871  29.674  44.918  1.00 35.96           C  
ANISOU 2191  CB  SER A 274     3315   4416   5931   -101  -1027   1413       C  
ATOM   2192  OG  SER A 274      76.047  29.951  46.053  1.00 37.12           O  
ANISOU 2192  OG  SER A 274     4264   3799   6042  -1092   -595    840       O  
ATOM   2193  N   LYS A 275      73.851  30.540  43.362  1.00 24.11           N  
ANISOU 2193  N   LYS A 275     1675   2345   5142   -575   -234   1033       N  
ATOM   2194  CA  LYS A 275      72.479  30.074  43.263  1.00 25.08           C  
ANISOU 2194  CA  LYS A 275     1657   3735   4137   -791    113    456       C  
ATOM   2195  C   LYS A 275      71.842  30.201  41.881  1.00 25.97           C  
ANISOU 2195  C   LYS A 275     2173   3565   4130   -920     -1    447       C  
ATOM   2196  O   LYS A 275      72.122  31.151  41.137  1.00 23.23           O  
ANISOU 2196  O   LYS A 275     1359   2782   4685   -223   -319    505       O  
ATOM   2197  CB  LYS A 275      71.594  30.895  44.220  1.00 28.05           C  
ANISOU 2197  CB  LYS A 275     2163   4153   4343   -551    107     78       C  
ATOM   2198  CG  LYS A 275      72.175  30.979  45.607  1.00 30.48           C  
ANISOU 2198  CG  LYS A 275     3411   4082   4089   -410     93    434       C  
ATOM   2199  CD  LYS A 275      72.002  29.671  46.360  1.00 34.64           C  
ANISOU 2199  CD  LYS A 275     3915   4354   4894   -831    244    794       C  
ATOM   2200  CE  LYS A 275      72.032  29.960  47.868  1.00 36.16           C  
ANISOU 2200  CE  LYS A 275     3649   5438   4654   -885   -205   1368       C  
ATOM   2201  NZ  LYS A 275      71.703  28.721  48.633  1.00 41.06           N  
ANISOU 2201  NZ  LYS A 275     4554   5818   5227  -1253  -1481   2095       N  
ATOM   2202  N   ASP A 276      70.958  29.237  41.596  1.00 23.10           N  
ANISOU 2202  N   ASP A 276     1608   2971   4198   -345    -12    450       N  
ATOM   2203  CA  ASP A 276      70.174  29.166  40.384  1.00 22.62           C  
ANISOU 2203  CA  ASP A 276     1494   2922   4180    200     58   -109       C  
ATOM   2204  C   ASP A 276      68.699  29.395  40.723  1.00 20.85           C  
ANISOU 2204  C   ASP A 276     1477   2364   4082    -45    214    436       C  
ATOM   2205  O   ASP A 276      68.309  29.287  41.885  1.00 24.35           O  
ANISOU 2205  O   ASP A 276     1767   3210   4274     60    366   1001       O  
ATOM   2206  CB  ASP A 276      70.321  27.818  39.680  1.00 25.66           C  
ANISOU 2206  CB  ASP A 276     1985   2989   4775   -187    765   -342       C  
ATOM   2207  CG  ASP A 276      71.598  27.546  38.926  1.00 25.15           C  
ANISOU 2207  CG  ASP A 276     1861   2326   5370    114    868    160       C  
ATOM   2208  OD1 ASP A 276      72.228  28.472  38.390  1.00 26.37           O  
ANISOU 2208  OD1 ASP A 276     2050   2633   5336    466    860    902       O  
ATOM   2209  OD2 ASP A 276      72.007  26.377  38.822  1.00 27.94           O  
ANISOU 2209  OD2 ASP A 276     1266   2254   7098    -82    215    -10       O  
ATOM   2210  N   VAL A 277      67.892  29.730  39.731  1.00 20.05           N  
ANISOU 2210  N   VAL A 277     1332   2013   4274   -492     17    562       N  
ATOM   2211  CA  VAL A 277      66.464  29.920  39.971  1.00 21.36           C  
ANISOU 2211  CA  VAL A 277     1337   2127   4653   -402    118    392       C  
ATOM   2212  C   VAL A 277      65.677  28.680  39.546  1.00 23.02           C  
ANISOU 2212  C   VAL A 277     1472   2114   5159   -559    286    329       C  
ATOM   2213  O   VAL A 277      65.893  28.170  38.435  1.00 24.44           O  
ANISOU 2213  O   VAL A 277     2218   2032   5035   -452     18    314       O  
ATOM   2214  CB  VAL A 277      65.915  31.130  39.196  1.00 22.29           C  
ANISOU 2214  CB  VAL A 277      951   2220   5300   -664     28    783       C  
ATOM   2215  CG1 VAL A 277      64.450  31.369  39.533  1.00 21.09           C  
ANISOU 2215  CG1 VAL A 277     1196   3008   3808   -304    179    930       C  
ATOM   2216  CG2 VAL A 277      66.710  32.384  39.538  1.00 23.93           C  
ANISOU 2216  CG2 VAL A 277     1466   2071   5555   -302   -633    349       C  
ATOM   2217  N   GLN A 278      64.782  28.243  40.437  1.00 27.59           N  
ANISOU 2217  N   GLN A 278     2056   2806   5619   -976    531    610       N  
ATOM   2218  CA  GLN A 278      63.878  27.127  40.184  1.00 26.18           C  
ANISOU 2218  CA  GLN A 278     1764   2310   5873   -597    917    377       C  
ATOM   2219  C   GLN A 278      62.418  27.573  40.320  1.00 25.91           C  
ANISOU 2219  C   GLN A 278     1788   2586   5469   -391    295    281       C  
ATOM   2220  O   GLN A 278      62.122  28.627  40.868  1.00 24.04           O  
ANISOU 2220  O   GLN A 278     1203   2649   5280   -388   -174    185       O  
ATOM   2221  CB  GLN A 278      64.145  25.953  41.134  1.00 28.30           C  
ANISOU 2221  CB  GLN A 278     2075   2299   6381   -254    474    417       C  
ATOM   2222  CG  GLN A 278      65.497  25.297  40.998  1.00 35.43           C  
ANISOU 2222  CG  GLN A 278     2552   4115   6793    691    576    331       C  
ATOM   2223  CD  GLN A 278      65.988  24.930  39.612  1.00 40.53           C  
ANISOU 2223  CD  GLN A 278     2951   5118   7332    355    543  -1175       C  
ATOM   2224  OE1 GLN A 278      65.266  24.485  38.710  1.00 46.82           O  
ANISOU 2224  OE1 GLN A 278     4970   5224   7596    204   -731   -644       O  
ATOM   2225  NE2 GLN A 278      67.296  25.109  39.388  1.00 43.31           N  
ANISOU 2225  NE2 GLN A 278     4271   4057   8126  -2105   2385   -531       N  
ATOM   2226  N   LEU A 279      61.537  26.734  39.811  1.00 24.62           N  
ANISOU 2226  N   LEU A 279     1884   2594   4876     76   -117    -42       N  
ATOM   2227  CA  LEU A 279      60.093  26.953  39.864  1.00 24.42           C  
ANISOU 2227  CA  LEU A 279     1818   2420   5041   -247    158    349       C  
ATOM   2228  C   LEU A 279      59.417  25.886  40.713  1.00 27.49           C  
ANISOU 2228  C   LEU A 279     2743   2152   5550     44    696    467       C  
ATOM   2229  O   LEU A 279      59.687  24.680  40.596  1.00 27.50           O  
ANISOU 2229  O   LEU A 279     2269   2167   6013    252     73    469       O  
ATOM   2230  CB  LEU A 279      59.512  26.909  38.451  1.00 30.28           C  
ANISOU 2230  CB  LEU A 279     2351   3685   5471    161   -562    902       C  
ATOM   2231  CG  LEU A 279      58.005  27.015  38.299  1.00 30.96           C  
ANISOU 2231  CG  LEU A 279     2255   4149   5359   -114   -270   -659       C  
ATOM   2232  CD1 LEU A 279      57.501  28.368  38.796  1.00 25.59           C  
ANISOU 2232  CD1 LEU A 279     1527   3305   4891   -709   -778   -141       C  
ATOM   2233  CD2 LEU A 279      57.590  26.803  36.845  1.00 36.11           C  
ANISOU 2233  CD2 LEU A 279     3169   4550   6000   -984  -1056  -1404       C  
ATOM   2234  N   LYS A 280      58.508  26.315  41.596  1.00 25.56           N  
ANISOU 2234  N   LYS A 280     3056   2192   4463    -84    392    480       N  
ATOM   2235  CA  LYS A 280      57.827  25.258  42.347  1.00 26.79           C  
ANISOU 2235  CA  LYS A 280     2631   2946   4601   -570   -222    927       C  
ATOM   2236  C   LYS A 280      56.899  24.443  41.460  1.00 28.98           C  
ANISOU 2236  C   LYS A 280     3052   2709   5251   -331   -672    717       C  
ATOM   2237  O   LYS A 280      56.895  23.207  41.439  1.00 28.89           O  
ANISOU 2237  O   LYS A 280     2706   2710   5563   -186   -511    661       O  
ATOM   2238  CB  LYS A 280      57.022  25.896  43.475  1.00 29.18           C  
ANISOU 2238  CB  LYS A 280     2530   3890   4666  -1119     92    664       C  
ATOM   2239  CG  LYS A 280      55.877  24.975  43.885  1.00 33.16           C  
ANISOU 2239  CG  LYS A 280     3746   4277   4577  -1988    304    544       C  
ATOM   2240  CD  LYS A 280      55.634  25.151  45.374  1.00 35.03           C  
ANISOU 2240  CD  LYS A 280     4069   4929   4313  -2541   -156    902       C  
ATOM   2241  CE  LYS A 280      55.161  23.832  45.982  1.00 36.28           C  
ANISOU 2241  CE  LYS A 280     3578   5403   4805  -3151   -321   1016       C  
ATOM   2242  NZ  LYS A 280      54.323  24.135  47.164  1.00 41.60           N  
ANISOU 2242  NZ  LYS A 280     4312   6887   4605  -3055    -78   1361       N  
ATOM   2243  N   ASN A 281      56.081  25.164  40.702  1.00 26.47           N  
ANISOU 2243  N   ASN A 281     2417   2599   5040   -636   -310    917       N  
ATOM   2244  CA  ASN A 281      55.029  24.619  39.867  1.00 25.43           C  
ANISOU 2244  CA  ASN A 281     2291   2433   4937   -306   -107    365       C  
ATOM   2245  C   ASN A 281      54.474  25.718  38.970  1.00 25.91           C  
ANISOU 2245  C   ASN A 281     2124   2933   4786    -14     13    467       C  
ATOM   2246  O   ASN A 281      54.500  26.899  39.385  1.00 26.66           O  
ANISOU 2246  O   ASN A 281     2591   2643   4895   -189     61    783       O  
ATOM   2247  CB  ASN A 281      53.887  24.064  40.733  1.00 32.17           C  
ANISOU 2247  CB  ASN A 281     3158   3432   5633  -1604   -117    736       C  
ATOM   2248  CG  ASN A 281      54.021  22.599  41.094  1.00 35.01           C  
ANISOU 2248  CG  ASN A 281     3485   3587   6231  -1485   -180   1029       C  
ATOM   2249  OD1 ASN A 281      53.784  22.180  42.248  1.00 40.10           O  
ANISOU 2249  OD1 ASN A 281     4893   3913   6431  -1326     77   1346       O  
ATOM   2250  ND2 ASN A 281      54.394  21.785  40.098  1.00 35.78           N  
ANISOU 2250  ND2 ASN A 281     3534   3371   6688  -1131    160   1109       N  
ATOM   2251  N   ILE A 282      53.978  25.380  37.774  1.00 27.29           N  
ANISOU 2251  N   ILE A 282     1917   3414   5037   -455   -192    546       N  
ATOM   2252  CA  ILE A 282      53.282  26.399  36.975  1.00 28.43           C  
ANISOU 2252  CA  ILE A 282     2026   3768   5006   -200   -209    625       C  
ATOM   2253  C   ILE A 282      52.139  26.970  37.826  1.00 29.31           C  
ANISOU 2253  C   ILE A 282     2459   3457   5221   -127    134    830       C  
ATOM   2254  O   ILE A 282      51.481  26.192  38.529  1.00 28.66           O  
ANISOU 2254  O   ILE A 282     2087   3359   5444    -47    -13    909       O  
ATOM   2255  CB  ILE A 282      52.740  25.813  35.666  1.00 30.13           C  
ANISOU 2255  CB  ILE A 282     3085   3404   4960   -241   -375    741       C  
ATOM   2256  CG1 ILE A 282      53.787  25.077  34.829  1.00 36.09           C  
ANISOU 2256  CG1 ILE A 282     3849   4452   5412   -383    274     71       C  
ATOM   2257  CG2 ILE A 282      52.015  26.854  34.827  1.00 31.08           C  
ANISOU 2257  CG2 ILE A 282     2919   3648   5243  -1271   -513   1744       C  
ATOM   2258  CD1 ILE A 282      54.910  25.936  34.311  1.00 35.71           C  
ANISOU 2258  CD1 ILE A 282     2759   4789   6021    162   -282    800       C  
ATOM   2259  N   THR A 283      51.930  28.260  37.769  1.00 27.87           N  
ANISOU 2259  N   THR A 283     2153   3304   5131   -489   -237    574       N  
ATOM   2260  CA  THR A 283      51.040  29.159  38.468  1.00 27.39           C  
ANISOU 2260  CA  THR A 283     1883   3266   5260   -516   -448    500       C  
ATOM   2261  C   THR A 283      51.591  29.559  39.842  1.00 26.42           C  
ANISOU 2261  C   THR A 283     1779   3381   4877   -893      0    713       C  
ATOM   2262  O   THR A 283      50.985  30.391  40.533  1.00 30.20           O  
ANISOU 2262  O   THR A 283     2147   3960   5366   -672     73    250       O  
ATOM   2263  CB  THR A 283      49.608  28.647  38.727  1.00 28.39           C  
ANISOU 2263  CB  THR A 283     1998   3529   5261   -665   -324    333       C  
ATOM   2264  OG1 THR A 283      49.637  27.619  39.734  1.00 29.54           O  
ANISOU 2264  OG1 THR A 283     1808   3720   5698   -526   -134    609       O  
ATOM   2265  CG2 THR A 283      48.985  28.056  37.472  1.00 31.01           C  
ANISOU 2265  CG2 THR A 283     2692   3440   5652  -1313   -492    304       C  
ATOM   2266  N   ASP A 284      52.709  28.990  40.245  1.00 26.28           N  
ANISOU 2266  N   ASP A 284     2241   2574   5173   -979   -649    418       N  
ATOM   2267  CA  ASP A 284      53.228  29.184  41.601  1.00 24.56           C  
ANISOU 2267  CA  ASP A 284     1922   2393   5016   -751   -267      2       C  
ATOM   2268  C   ASP A 284      54.549  29.931  41.609  1.00 25.05           C  
ANISOU 2268  C   ASP A 284     2075   2820   4622   -979   -412    353       C  
ATOM   2269  O   ASP A 284      54.968  30.503  40.584  1.00 23.38           O  
ANISOU 2269  O   ASP A 284     1936   2593   4354   -441    180   -166       O  
ATOM   2270  CB  ASP A 284      53.339  27.789  42.256  1.00 27.14           C  
ANISOU 2270  CB  ASP A 284     1645   3058   5609  -1004   -732    823       C  
ATOM   2271  CG  ASP A 284      52.972  27.846  43.713  1.00 31.02           C  
ANISOU 2271  CG  ASP A 284     2591   3403   5792   -570   -246    954       C  
ATOM   2272  OD1 ASP A 284      53.060  28.944  44.309  1.00 34.37           O  
ANISOU 2272  OD1 ASP A 284     3142   3842   6076   -179   -283    413       O  
ATOM   2273  OD2 ASP A 284      52.569  26.808  44.268  1.00 38.88           O  
ANISOU 2273  OD2 ASP A 284     3815   3542   7415    197   2234   1228       O  
ATOM   2274  N   TYR A 285      55.201  29.937  42.762  1.00 22.45           N  
ANISOU 2274  N   TYR A 285     1684   2429   4416   -305   -142   -198       N  
ATOM   2275  CA  TYR A 285      56.376  30.789  42.992  1.00 22.39           C  
ANISOU 2275  CA  TYR A 285     1516   2983   4008   -424    -79     95       C  
ATOM   2276  C   TYR A 285      57.716  30.245  42.532  1.00 24.62           C
[truncated: 293,545 more chars]
