# Supplementary material for: Improvements to Robotics-Inspired Conformational Sampling in Rosetta
Source: PLoS One. 2013 May 21;8(5):e63090. doi: 10.1371/journal.pone.0063090 (PMC3660577; doi:10.1371/journal.pone.0063090)
Supplement: Dataset S1 — Protocol Capture. The protocol capture describes all command line options required for running NGK, as well as example input and output files. (GZ) [file pone.0063090.s005.gz › next_generation_KIC/input_files/local_remodeling_input/1a8d.loop]

155 166 166 0 1
