# Supplementary material for: Improvements to Robotics-Inspired Conformational Sampling in Rosetta
Source: PLoS One. 2013 May 21;8(5):e63090. doi: 10.1371/journal.pone.0063090 (PMC3660577; doi:10.1371/journal.pone.0063090)
Supplement: Dataset S1 — Protocol Capture. The protocol capture describes all command line options required for running NGK, as well as example input and output files. (GZ) [file pone.0063090.s005.gz › next_generation_KIC/input_files/local_remodeling_input/1a8d_MinPacked.pdb]

ATOM      1  N   MET     1     114.919  64.143  36.518  1.00  0.00              
ATOM      2  CA  MET     1     113.889  65.159  36.384  1.00  0.00              
ATOM      3  C   MET     1     113.985  65.892  35.045  1.00  0.00              
ATOM      4  O   MET     1     114.355  67.087  35.080  1.00  0.00              
ATOM      5  CB  MET     1     113.987  66.153  37.539  1.00  0.00              
ATOM      6  CG  MET     1     113.697  65.557  38.910  1.00  0.00              
ATOM      7  SD  MET     1     113.835  66.768  40.239  1.00  0.00              
ATOM      8  CE  MET     1     112.385  67.774  39.932  1.00  0.00              
ATOM      9 1H   MET     1     115.580  64.197  37.266  1.00  0.00              
ATOM     10 2H   MET     1     114.663  63.185  36.647  1.00  0.00              
ATOM     11 3H   MET     1     115.578  63.998  35.780  1.00  0.00              
ATOM     12  HA  MET     1     112.903  64.697  36.428  1.00  0.00              
ATOM     13 1HB  MET     1     114.999  66.556  37.526  1.00  0.00              
ATOM     14 2HB  MET     1     113.274  66.952  37.333  1.00  0.00              
ATOM     15 1HG  MET     1     112.685  65.153  38.897  1.00  0.00              
ATOM     16 2HG  MET     1     114.407  64.750  39.086  1.00  0.00              
ATOM     17 1HE  MET     1     112.330  68.570  40.675  1.00  0.00              
ATOM     18 2HE  MET     1     112.449  68.210  38.935  1.00  0.00              
ATOM     19 3HE  MET     1     111.491  67.153  40.000  1.00  0.00              
ATOM     20  N   LYS     2     113.671  65.253  33.972  1.00  0.00              
ATOM     21  CA  LYS     2     113.476  64.029  33.267  1.00  0.00              
ATOM     22  C   LYS     2     112.111  63.351  33.467  1.00  0.00              
ATOM     23  O   LYS     2     111.729  62.927  34.558  1.00  0.00              
ATOM     24  CB  LYS     2     114.595  63.063  33.660  1.00  0.00              
ATOM     25  CG  LYS     2     114.983  62.073  32.570  1.00  0.00              
ATOM     26  CD  LYS     2     116.103  61.152  33.032  1.00  0.00              
ATOM     27  CE  LYS     2     116.613  60.285  31.892  1.00  0.00              
ATOM     28  NZ  LYS     2     117.347  61.082  30.871  1.00  0.00              
ATOM     29  H   LYS     2     113.514  66.128  33.492  1.00  0.00              
ATOM     30  HA  LYS     2     113.521  64.211  32.193  1.00  0.00              
ATOM     31 1HB  LYS     2     115.461  63.669  33.926  1.00  0.00              
ATOM     32 2HB  LYS     2     114.252  62.517  34.540  1.00  0.00              
ATOM     33 1HG  LYS     2     114.106  61.478  32.314  1.00  0.00              
ATOM     34 2HG  LYS     2     115.311  62.633  31.695  1.00  0.00              
ATOM     35 1HD  LYS     2     116.919  61.765  33.418  1.00  0.00              
ATOM     36 2HD  LYS     2     115.721  60.514  33.830  1.00  0.00              
ATOM     37 1HE  LYS     2     117.278  59.529  32.308  1.00  0.00              
ATOM     38 2HE  LYS     2     115.758  59.797  31.424  1.00  0.00              
ATOM     39 1HZ  LYS     2     117.668  60.471  30.134  1.00  0.00              
ATOM     40 2HZ  LYS     2     116.730  61.783  30.484  1.00  0.00              
ATOM     41 3HZ  LYS     2     118.140  61.533  31.304  1.00  0.00              
ATOM     42  N   ASN     3     111.409  63.252  32.347  1.00  0.00              
ATOM     43  CA  ASN     3     110.048  62.713  32.254  1.00  0.00              
ATOM     44  C   ASN     3     109.844  62.280  30.810  1.00  0.00              
ATOM     45  O   ASN     3     109.837  63.152  29.951  1.00  0.00              
ATOM     46  CB  ASN     3     108.988  63.711  32.683  1.00  0.00              
ATOM     47  CG  ASN     3     107.591  63.154  32.667  1.00  0.00              
ATOM     48  OD1 ASN     3     107.326  62.104  32.070  1.00  0.00              
ATOM     49  ND2 ASN     3     106.682  63.892  33.251  1.00  0.00              
ATOM     50  H   ASN     3     111.867  63.579  31.508  1.00  0.00              
ATOM     51  HA  ASN     3     109.951  61.840  32.901  1.00  0.00              
ATOM     52 1HB  ASN     3     109.122  64.316  33.581  1.00  0.00              
ATOM     53 2HB  ASN     3     109.127  64.335  31.800  1.00  0.00              
ATOM     54 1HD2 ASN     3     105.731  63.584  33.280  1.00  0.00              
ATOM     55 2HD2 ASN     3     106.939  64.764  33.669  1.00  0.00              
ATOM     56  N   LEU     4     109.704  60.963  30.561  1.00  0.00              
ATOM     57  CA  LEU     4     109.620  60.567  29.161  1.00  0.00              
ATOM     58  C   LEU     4     108.181  60.408  28.663  1.00  0.00              
ATOM     59  O   LEU     4     107.929  59.727  27.646  1.00  0.00              
ATOM     60  CB  LEU     4     110.394  59.260  28.952  1.00  0.00              
ATOM     61  CG  LEU     4     111.871  59.302  29.364  1.00  0.00              
ATOM     62  CD1 LEU     4     112.511  57.936  29.158  1.00  0.00              
ATOM     63  CD2 LEU     4     112.596  60.365  28.551  1.00  0.00              
ATOM     64  H   LEU     4     109.655  60.252  31.277  1.00  0.00              
ATOM     65  HA  LEU     4     110.059  61.343  28.535  1.00  0.00              
ATOM     66 1HB  LEU     4     109.836  58.613  29.627  1.00  0.00              
ATOM     67 2HB  LEU     4     110.295  58.890  27.931  1.00  0.00              
ATOM     68  HG  LEU     4     111.907  59.602  30.412  1.00  0.00              
ATOM     69 1HD1 LEU     4     113.559  57.976  29.453  1.00  0.00              
ATOM     70 2HD1 LEU     4     111.991  57.196  29.766  1.00  0.00              
ATOM     71 3HD1 LEU     4     112.441  57.657  28.107  1.00  0.00              
ATOM     72 1HD2 LEU     4     113.645  60.395  28.846  1.00  0.00              
ATOM     73 2HD2 LEU     4     112.523  60.125  27.490  1.00  0.00              
ATOM     74 3HD2 LEU     4     112.140  61.338  28.735  1.00  0.00              
ATOM     75  N   ASP     5     107.272  61.065  29.372  1.00  0.00              
ATOM     76  CA  ASP     5     105.903  61.196  28.876  1.00  0.00              
ATOM     77  C   ASP     5     105.823  62.246  27.772  1.00  0.00              
ATOM     78  O   ASP     5     106.544  63.253  27.797  1.00  0.00              
ATOM     79  CB  ASP     5     104.948  61.557  30.017  1.00  0.00              
ATOM     80  CG  ASP     5     104.664  60.415  30.984  1.00  0.00              
ATOM     81  OD1 ASP     5     104.185  60.681  32.061  1.00  0.00              
ATOM     82  OD2 ASP     5     104.779  59.282  30.584  1.00  0.00              
ATOM     83  H   ASP     5     107.516  61.481  30.260  1.00  0.00              
ATOM     84  HA  ASP     5     105.569  60.246  28.458  1.00  0.00              
ATOM     85 1HB  ASP     5     105.255  62.440  30.578  1.00  0.00              
ATOM     86 2HB  ASP     5     104.046  61.782  29.447  1.00  0.00              
ATOM     87  N   CYS     6     104.960  62.077  26.768  1.00  0.00              
ATOM     88  CA  CYS     6     104.861  63.136  25.762  1.00  0.00              
ATOM     89  C   CYS     6     104.275  64.409  26.377  1.00  0.00              
ATOM     90  O   CYS     6     103.400  64.305  27.234  1.00  0.00              
ATOM     91  CB  CYS     6     103.901  62.540  24.732  1.00  0.00              
ATOM     92  SG  CYS     6     102.413  61.793  25.440  1.00  0.00              
ATOM     93  H   CYS     6     104.379  61.256  26.677  1.00  0.00              
ATOM     94  HA  CYS     6     105.818  63.392  25.307  1.00  0.00              
ATOM     95 1HB  CYS     6     103.554  63.314  24.048  1.00  0.00              
ATOM     96 2HB  CYS     6     104.396  61.750  24.168  1.00  0.00              
ATOM     97  N   TRP     7     104.767  65.569  25.946  1.00  0.00              
ATOM     98  CA  TRP     7     104.379  66.836  26.542  1.00  0.00              
ATOM     99  C   TRP     7     102.966  67.236  26.156  1.00  0.00              
ATOM    100  O   TRP     7     102.634  67.300  24.970  1.00  0.00              
ATOM    101  CB  TRP     7     105.361  67.935  26.131  1.00  0.00              
ATOM    102  CG  TRP     7     105.068  69.264  26.759  1.00  0.00              
ATOM    103  CD1 TRP     7     105.382  69.654  28.026  1.00  0.00              
ATOM    104  CD2 TRP     7     104.404  70.377  26.148  1.00  0.00              
ATOM    105  NE1 TRP     7     104.955  70.940  28.245  1.00  0.00              
ATOM    106  CE2 TRP     7     104.351  71.407  27.104  1.00  0.00              
ATOM    107  CE3 TRP     7     103.849  70.602  24.882  1.00  0.00              
ATOM    108  CZ2 TRP     7     103.768  72.637  26.841  1.00  0.00              
ATOM    109  CZ3 TRP     7     103.265  71.835  24.618  1.00  0.00              
ATOM    110  CH2 TRP     7     103.227  72.824  25.569  1.00  0.00              
ATOM    111  H   TRP     7     105.429  65.566  25.183  1.00  0.00              
ATOM    112  HA  TRP     7     104.398  66.755  27.629  1.00  0.00              
ATOM    113 1HB  TRP     7     106.375  67.666  26.429  1.00  0.00              
ATOM    114 2HB  TRP     7     105.327  68.085  25.052  1.00  0.00              
ATOM    115  HD1 TRP     7     105.900  68.929  28.651  1.00  0.00              
ATOM    116  HE1 TRP     7     105.065  71.459  29.104  1.00  0.00              
ATOM    117  HE3 TRP     7     103.855  69.854  24.090  1.00  0.00              
ATOM    118  HZ2 TRP     7     103.759  73.394  27.625  1.00  0.00              
ATOM    119  HZ3 TRP     7     102.836  71.997  23.629  1.00  0.00              
ATOM    120  HH2 TRP     7     102.760  73.777  25.321  1.00  0.00              
ATOM    121  N   VAL     8     102.134  67.506  27.151  1.00  0.00              
ATOM    122  CA  VAL     8     100.779  67.948  26.828  1.00  0.00              
ATOM    123  C   VAL     8     100.611  69.456  27.036  1.00  0.00              
ATOM    124  O   VAL     8     100.250  70.174  26.100  1.00  0.00              
ATOM    125  CB  VAL     8      99.730  67.204  27.676  1.00  0.00              
ATOM    126  CG1 VAL     8      98.328  67.684  27.330  1.00  0.00              
ATOM    127  CG2 VAL     8      99.844  65.702  27.467  1.00  0.00              
ATOM    128  H   VAL     8     102.404  67.417  28.120  1.00  0.00              
ATOM    129  HA  VAL     8     100.545  67.774  25.777  1.00  0.00              
ATOM    130  HB  VAL     8      99.929  67.393  28.731  1.00  0.00              
ATOM    131 1HG1 VAL     8      97.600  67.148  27.939  1.00  0.00              
ATOM    132 2HG1 VAL     8      98.250  68.753  27.529  1.00  0.00              
ATOM    133 3HG1 VAL     8      98.128  67.494  26.276  1.00  0.00              
ATOM    134 1HG2 VAL     8      99.096  65.192  28.074  1.00  0.00              
ATOM    135 2HG2 VAL     8      99.679  65.468  26.415  1.00  0.00              
ATOM    136 3HG2 VAL     8     100.839  65.368  27.761  1.00  0.00              
ATOM    137  N   ASP     9     100.885  69.842  28.264  1.00  0.00              
ATOM    138  CA  ASP     9     100.753  71.128  28.904  1.00  0.00              
ATOM    139  C   ASP     9      99.621  71.021  29.929  1.00  0.00              
ATOM    140  O   ASP     9      99.781  71.332  31.106  1.00  0.00              
ATOM    141  CB  ASP     9     100.474  72.230  27.880  1.00  0.00              
ATOM    142  CG  ASP     9     100.548  73.644  28.441  1.00  0.00              
ATOM    143  OD1 ASP     9     100.894  73.789  29.589  1.00  0.00              
ATOM    144  OD2 ASP     9     100.411  74.572  27.680  1.00  0.00              
ATOM    145  H   ASP     9     101.244  69.062  28.796  1.00  0.00              
ATOM    146  HA  ASP     9     101.677  71.377  29.426  1.00  0.00              
ATOM    147 1HB  ASP     9     101.096  72.162  26.987  1.00  0.00              
ATOM    148 2HB  ASP     9      99.440  71.996  27.623  1.00  0.00              
ATOM    149  N   ASN    10      98.470  70.561  29.452  1.00  0.00              
ATOM    150  CA  ASN    10      97.289  70.436  30.302  1.00  0.00              
ATOM    151  C   ASN    10      97.514  69.327  31.325  1.00  0.00              
ATOM    152  O   ASN    10      97.328  68.155  31.004  1.00  0.00              
ATOM    153  CB  ASN    10      96.033  70.172  29.493  1.00  0.00              
ATOM    154  CG  ASN    10      95.568  71.356  28.692  1.00  0.00              
ATOM    155  OD1 ASN    10      95.834  71.460  27.489  1.00  0.00              
ATOM    156  ND2 ASN    10      94.947  72.287  29.369  1.00  0.00              
ATOM    157  H   ASN    10      98.408  70.291  28.481  1.00  0.00              
ATOM    158  HA  ASN    10      97.132  71.363  30.856  1.00  0.00              
ATOM    159 1HB  ASN    10      95.939  69.270  28.886  1.00  0.00              
ATOM    160 2HB  ASN    10      95.405  70.079  30.379  1.00  0.00              
ATOM    161 1HD2 ASN    10      94.609  73.105  28.901  1.00  0.00              
ATOM    162 2HD2 ASN    10      94.810  72.182  30.354  1.00  0.00              
ATOM    163  N   GLU    11      97.922  69.669  32.541  1.00  0.00              
ATOM    164  CA  GLU    11      98.213  68.657  33.550  1.00  0.00              
ATOM    165  C   GLU    11      97.059  68.517  34.534  1.00  0.00              
ATOM    166  O   GLU    11      97.205  67.941  35.613  1.00  0.00              
ATOM    167  CB  GLU    11      99.504  69.000  34.298  1.00  0.00              
ATOM    168  CG  GLU    11     100.744  69.054  33.418  1.00  0.00              
ATOM    169  CD  GLU    11     101.014  67.723  32.772  1.00  0.00              
ATOM    170  OE1 GLU    11     100.983  66.732  33.461  1.00  0.00              
ATOM    171  OE2 GLU    11     101.141  67.684  31.571  1.00  0.00              
ATOM    172  H   GLU    11      98.034  70.645  32.776  1.00  0.00              
ATOM    173  HA  GLU    11      98.334  67.684  33.073  1.00  0.00              
ATOM    174 1HB  GLU    11      99.350  69.971  34.768  1.00  0.00              
ATOM    175 2HB  GLU    11      99.638  68.240  35.068  1.00  0.00              
ATOM    176 1HG  GLU    11     100.699  69.826  32.651  1.00  0.00              
ATOM    177 2HG  GLU    11     101.545  69.286  34.118  1.00  0.00              
ATOM    178  N   GLU    12      95.899  69.048  34.139  1.00  0.00              
ATOM    179  CA  GLU    12      94.745  69.008  35.027  1.00  0.00              
ATOM    180  C   GLU    12      93.638  68.090  34.525  1.00  0.00              
ATOM    181  O   GLU    12      93.461  66.981  35.048  1.00  0.00              
ATOM    182  CB  GLU    12      94.191  70.420  35.227  1.00  0.00              
ATOM    183  CG  GLU    12      95.125  71.362  35.975  1.00  0.00              
ATOM    184  CD  GLU    12      94.510  72.724  36.140  1.00  0.00              
ATOM    185  OE1 GLU    12      93.409  72.917  35.683  1.00  0.00              
ATOM    186  OE2 GLU    12      95.090  73.538  36.819  1.00  0.00              
ATOM    187  H   GLU    12      95.806  69.480  33.231  1.00  0.00              
ATOM    188  HA  GLU    12      95.036  68.596  35.994  1.00  0.00              
ATOM    189 1HB  GLU    12      93.986  70.825  34.236  1.00  0.00              
ATOM    190 2HB  GLU    12      93.257  70.321  35.780  1.00  0.00              
ATOM    191 1HG  GLU    12      95.433  70.983  36.949  1.00  0.00              
ATOM    192 2HG  GLU    12      95.994  71.433  35.322  1.00  0.00              
ATOM    193  N   ASP    13      92.885  68.537  33.523  1.00  0.00              
ATOM    194  CA  ASP    13      91.689  67.794  33.140  1.00  0.00              
ATOM    195  C   ASP    13      92.086  66.429  32.584  1.00  0.00              
ATOM    196  O   ASP    13      92.751  66.348  31.547  1.00  0.00              
ATOM    197  CB  ASP    13      90.868  68.574  32.110  1.00  0.00              
ATOM    198  CG  ASP    13      89.535  67.931  31.752  1.00  0.00              
ATOM    199  OD1 ASP    13      89.284  66.839  32.202  1.00  0.00              
ATOM    200  OD2 ASP    13      88.716  68.597  31.164  1.00  0.00              
ATOM    201  H   ASP    13      93.122  69.380  33.020  1.00  0.00              
ATOM    202  HA  ASP    13      91.067  67.618  34.018  1.00  0.00              
ATOM    203 1HB  ASP    13      90.706  69.617  32.383  1.00  0.00              
ATOM    204 2HB  ASP    13      91.538  68.521  31.252  1.00  0.00              
ATOM    205  N   ILE    14      91.666  65.404  33.319  1.00  0.00              
ATOM    206  CA  ILE    14      92.049  64.051  32.889  1.00  0.00              
ATOM    207  C   ILE    14      91.583  63.810  31.464  1.00  0.00              
ATOM    208  O   ILE    14      92.263  63.182  30.654  1.00  0.00              
ATOM    209  CB  ILE    14      91.460  62.962  33.805  1.00  0.00              
ATOM    210  CG1 ILE    14      92.115  63.016  35.188  1.00  0.00              
ATOM    211  CG2 ILE    14      91.640  61.587  33.180  1.00  0.00              
ATOM    212  CD1 ILE    14      91.433  62.148  36.220  1.00  0.00              
ATOM    213  H   ILE    14      91.102  65.515  34.150  1.00  0.00              
ATOM    214  HA  ILE    14      93.133  63.962  32.823  1.00  0.00              
ATOM    215  HB  ILE    14      90.398  63.159  33.952  1.00  0.00              
ATOM    216 1HG1 ILE    14      93.149  62.696  35.069  1.00  0.00              
ATOM    217 2HG1 ILE    14      92.093  64.056  35.516  1.00  0.00              
ATOM    218 1HG2 ILE    14      91.219  60.830  33.841  1.00  0.00              
ATOM    219 2HG2 ILE    14      91.129  61.555  32.219  1.00  0.00              
ATOM    220 3HG2 ILE    14      92.702  61.390  33.034  1.00  0.00              
ATOM    221 1HD1 ILE    14      91.953  62.239  37.174  1.00  0.00              
ATOM    222 2HD1 ILE    14      90.398  62.469  36.341  1.00  0.00              
ATOM    223 3HD1 ILE    14      91.455  61.109  35.895  1.00  0.00              
ATOM    224  N   ASP    15      90.401  64.315  31.109  1.00  0.00              
ATOM    225  CA  ASP    15      89.902  64.019  29.770  1.00  0.00              
ATOM    226  C   ASP    15      90.772  64.661  28.695  1.00  0.00              
ATOM    227  O   ASP    15      90.964  64.104  27.605  1.00  0.00              
ATOM    228  CB  ASP    15      88.454  64.492  29.623  1.00  0.00              
ATOM    229  CG  ASP    15      87.434  63.633  30.359  1.00  0.00              
ATOM    230  OD1 ASP    15      87.786  62.556  30.780  1.00  0.00              
ATOM    231  OD2 ASP    15      86.363  64.120  30.630  1.00  0.00              
ATOM    232  H   ASP    15      89.844  64.889  31.726  1.00  0.00              
ATOM    233  HA  ASP    15      89.918  62.942  29.600  1.00  0.00              
ATOM    234 1HB  ASP    15      88.308  65.538  29.893  1.00  0.00              
ATOM    235 2HB  ASP    15      88.321  64.371  28.547  1.00  0.00              
ATOM    236  N   VAL    16      91.273  65.854  29.033  1.00  0.00              
ATOM    237  CA  VAL    16      92.143  66.565  28.103  1.00  0.00              
ATOM    238  C   VAL    16      93.475  65.842  27.926  1.00  0.00              
ATOM    239  O   VAL    16      94.038  65.726  26.840  1.00  0.00              
ATOM    240  CB  VAL    16      92.411  68.007  28.573  1.00  0.00              
ATOM    241  CG1 VAL    16      93.457  68.669  27.688  1.00  0.00              
ATOM    242  CG2 VAL    16      91.124  68.817  28.570  1.00  0.00              
ATOM    243  H   VAL    16      91.059  66.275  29.926  1.00  0.00              
ATOM    244  HA  VAL    16      91.706  66.608  27.105  1.00  0.00              
ATOM    245  HB  VAL    16      92.768  67.984  29.602  1.00  0.00              
ATOM    246 1HG1 VAL    16      93.635  69.688  28.035  1.00  0.00              
ATOM    247 2HG1 VAL    16      94.387  68.103  27.737  1.00  0.00              
ATOM    248 3HG1 VAL    16      93.100  68.694  26.659  1.00  0.00              
ATOM    249 1HG2 VAL    16      91.331  69.833  28.905  1.00  0.00              
ATOM    250 2HG2 VAL    16      90.714  68.844  27.560  1.00  0.00              
ATOM    251 3HG2 VAL    16      90.401  68.354  29.243  1.00  0.00              
ATOM    252  N   ILE    17      93.986  65.336  29.045  1.00  0.00              
ATOM    253  CA  ILE    17      95.225  64.558  28.925  1.00  0.00              
ATOM    254  C   ILE    17      94.995  63.298  28.099  1.00  0.00              
ATOM    255  O   ILE    17      95.800  62.943  27.242  1.00  0.00              
ATOM    256  CB  ILE    17      95.786  64.161  30.303  1.00  0.00              
ATOM    257  CG1 ILE    17      96.282  65.399  31.054  1.00  0.00              
ATOM    258  CG2 ILE    17      96.906  63.144  30.148  1.00  0.00              
ATOM    259  CD1 ILE    17      96.596  65.144  32.511  1.00  0.00              
ATOM    260  H   ILE    17      93.569  65.460  29.957  1.00  0.00              
ATOM    261  HA  ILE    17      95.971  65.110  28.354  1.00  0.00              
ATOM    262  HB  ILE    17      94.984  63.731  30.902  1.00  0.00              
ATOM    263 1HG1 ILE    17      97.180  65.749  30.545  1.00  0.00              
ATOM    264 2HG1 ILE    17      95.503  66.158  30.978  1.00  0.00              
ATOM    265 1HG2 ILE    17      97.292  62.875  31.131  1.00  0.00              
ATOM    266 2HG2 ILE    17      96.523  62.253  29.653  1.00  0.00              
ATOM    267 3HG2 ILE    17      97.709  63.574  29.549  1.00  0.00              
ATOM    268 1HD1 ILE    17      96.941  66.068  32.976  1.00  0.00              
ATOM    269 2HD1 ILE    17      95.698  64.795  33.022  1.00  0.00              
ATOM    270 3HD1 ILE    17      97.375  64.387  32.589  1.00  0.00              
ATOM    271  N   LEU    18      93.884  62.605  28.323  1.00  0.00              
ATOM    272  CA  LEU    18      93.679  61.333  27.623  1.00  0.00              
ATOM    273  C   LEU    18      93.607  61.607  26.133  1.00  0.00              
ATOM    274  O   LEU    18      94.189  60.919  25.289  1.00  0.00              
ATOM    275  CB  LEU    18      92.405  60.632  28.110  1.00  0.00              
ATOM    276  CG  LEU    18      92.481  60.050  29.527  1.00  0.00              
ATOM    277  CD1 LEU    18      91.104  59.575  29.972  1.00  0.00              
ATOM    278  CD2 LEU    18      93.481  58.903  29.553  1.00  0.00              
ATOM    279  H   LEU    18      93.176  62.933  28.964  1.00  0.00              
ATOM    280  HA  LEU    18      94.530  60.677  27.801  1.00  0.00              
ATOM    281 1HB  LEU    18      91.719  61.477  28.090  1.00  0.00              
ATOM    282 2HB  LEU    18      92.067  59.873  27.405  1.00  0.00              
ATOM    283  HG  LEU    18      92.859  60.836  30.181  1.00  0.00              
ATOM    284 1HD1 LEU    18      91.168  59.164  30.979  1.00  0.00              
ATOM    285 2HD1 LEU    18      90.411  60.417  29.968  1.00  0.00              
ATOM    286 3HD1 LEU    18      90.746  58.806  29.288  1.00  0.00              
ATOM    287 1HD2 LEU    18      93.534  58.491  30.561  1.00  0.00              
ATOM    288 2HD2 LEU    18      93.161  58.125  28.859  1.00  0.00              
ATOM    289 3HD2 LEU    18      94.464  59.270  29.259  1.00  0.00              
ATOM    290  N   LYS    19      92.876  62.662  25.791  1.00  0.00              
ATOM    291  CA  LYS    19      92.713  62.988  24.378  1.00  0.00              
ATOM    292  C   LYS    19      94.032  63.390  23.736  1.00  0.00              
ATOM    293  O   LYS    19      94.415  62.843  22.701  1.00  0.00              
ATOM    294  CB  LYS    19      91.686  64.109  24.205  1.00  0.00              
ATOM    295  CG  LYS    19      90.255  63.707  24.535  1.00  0.00              
ATOM    296  CD  LYS    19      89.315  64.901  24.466  1.00  0.00              
ATOM    297  CE  LYS    19      87.898  64.515  24.862  1.00  0.00              
ATOM    298  NZ  LYS    19      86.970  65.677  24.813  1.00  0.00              
ATOM    299  H   LYS    19      92.430  63.245  26.485  1.00  0.00              
ATOM    300  HA  LYS    19      92.346  62.115  23.838  1.00  0.00              
ATOM    301 1HB  LYS    19      91.993  64.926  24.857  1.00  0.00              
ATOM    302 2HB  LYS    19      91.741  64.434  23.166  1.00  0.00              
ATOM    303 1HG  LYS    19      89.934  62.949  23.818  1.00  0.00              
ATOM    304 2HG  LYS    19      90.236  63.286  25.540  1.00  0.00              
ATOM    305 1HD  LYS    19      89.685  65.673  25.143  1.00  0.00              
ATOM    306 2HD  LYS    19      89.314  65.285  23.446  1.00  0.00              
ATOM    307 1HE  LYS    19      87.550  63.743  24.177  1.00  0.00              
ATOM    308 2HE  LYS    19      87.924  64.115  25.876  1.00  0.00              
ATOM    309 1HZ  LYS    19      86.043  65.379  25.082  1.00  0.00              
ATOM    310 2HZ  LYS    19      87.292  66.393  25.449  1.00  0.00              
ATOM    311 3HZ  LYS    19      86.945  66.048  23.874  1.00  0.00              
ATOM    312  N   LYS    20      94.713  64.362  24.338  1.00  0.00              
ATOM    313  CA  LYS    20      95.965  64.880  23.800  1.00  0.00              
ATOM    314  C   LYS    20      97.078  63.846  23.706  1.00  0.00              
ATOM    315  O   LYS    20      97.959  63.945  22.842  1.00  0.00              
ATOM    316  CB  LYS    20      96.440  66.060  24.649  1.00  0.00              
ATOM    317  CG  LYS    20      95.595  67.319  24.506  1.00  0.00              
ATOM    318  CD  LYS    20      95.746  67.932  23.121  1.00  0.00              
ATOM    319  CE  LYS    20      94.945  69.220  22.995  1.00  0.00              
ATOM    320  NZ  LYS    20      95.070  69.823  21.641  1.00  0.00              
ATOM    321  H   LYS    20      94.348  64.751  25.195  1.00  0.00              
ATOM    322  HA  LYS    20      95.810  65.235  22.781  1.00  0.00              
ATOM    323 1HB  LYS    20      96.428  65.731  25.688  1.00  0.00              
ATOM    324 2HB  LYS    20      97.466  66.277  24.350  1.00  0.00              
ATOM    325 1HG  LYS    20      94.550  67.056  24.675  1.00  0.00              
ATOM    326 2HG  LYS    20      95.915  68.038  25.259  1.00  0.00              
ATOM    327 1HD  LYS    20      96.802  68.142  22.947  1.00  0.00              
ATOM    328 2HD  LYS    20      95.393  67.213  22.382  1.00  0.00              
ATOM    329 1HE  LYS    20      93.899  68.993  23.196  1.00  0.00              
ATOM    330 2HE  LYS    20      95.312  69.925  23.741  1.00  0.00              
ATOM    331 1HZ  LYS    20      94.526  70.673  21.599  1.00  0.00              
ATOM    332 2HZ  LYS    20      96.041  70.035  21.454  1.00  0.00              
ATOM    333 3HZ  LYS    20      94.729  69.171  20.949  1.00  0.00              
ATOM    334  N   SER    21      97.093  62.839  24.588  1.00  0.00              
ATOM    335  CA  SER    21      98.208  61.886  24.552  1.00  0.00              
ATOM    336  C   SER    21      97.897  60.661  23.690  1.00  0.00              
ATOM    337  O   SER    21      98.654  59.679  23.621  1.00  0.00              
ATOM    338  CB  SER    21      98.562  61.454  25.962  1.00  0.00              
ATOM    339  OG  SER    21      97.524  60.735  26.568  1.00  0.00              
ATOM    340  H   SER    21      96.363  62.716  25.275  1.00  0.00              
ATOM    341  HA  SER    21      99.137  62.321  24.181  1.00  0.00              
ATOM    342 1HB  SER    21      99.451  60.825  25.920  1.00  0.00              
ATOM    343 2HB  SER    21      98.774  62.341  26.556  1.00  0.00              
ATOM    344  HG  SER    21      96.679  61.086  26.276  1.00  0.00              
ATOM    345  N   THR    22      96.764  60.692  22.983  1.00  0.00              
ATOM    346  CA  THR    22      96.383  59.543  22.155  1.00  0.00              
ATOM    347  C   THR    22      97.072  59.606  20.795  1.00  0.00              
ATOM    348  O   THR    22      96.973  60.607  20.057  1.00  0.00              
ATOM    349  CB  THR    22      94.859  59.471  21.945  1.00  0.00              
ATOM    350  OG1 THR    22      94.210  59.254  23.205  1.00  0.00              
ATOM    351  CG2 THR    22      94.505  58.338  20.994  1.00  0.00              
ATOM    352  H   THR    22      96.160  61.501  23.010  1.00  0.00              
ATOM    353  HA  THR    22      96.728  58.621  22.623  1.00  0.00              
ATOM    354  HB  THR    22      94.514  60.416  21.527  1.00  0.00              
ATOM    355  HG1 THR    22      94.143  60.087  23.677  1.00  0.00              
ATOM    356 1HG2 THR    22      93.424  58.303  20.858  1.00  0.00              
ATOM    357 2HG2 THR    22      94.988  58.506  20.032  1.00  0.00              
ATOM    358 3HG2 THR    22      94.849  57.392  21.413  1.00  0.00              
ATOM    359  N   ILE    23      97.787  58.520  20.452  1.00  0.00              
ATOM    360  CA  ILE    23      98.496  58.487  19.164  1.00  0.00              
ATOM    361  C   ILE    23      97.933  57.404  18.255  1.00  0.00              
ATOM    362  O   ILE    23      98.326  57.339  17.080  1.00  0.00              
ATOM    363  CB  ILE    23     100.006  58.248  19.350  1.00  0.00              
ATOM    364  CG1 ILE    23     100.253  56.893  20.019  1.00  0.00              
ATOM    365  CG2 ILE    23     100.626  59.370  20.167  1.00  0.00              
ATOM    366  CD1 ILE    23     101.699  56.454  19.991  1.00  0.00              
ATOM    367  H   ILE    23      97.846  57.721  21.067  1.00  0.00              
ATOM    368  HA  ILE    23      98.332  59.411  18.611  1.00  0.00              
ATOM    369  HB  ILE    23     100.481  58.205  18.370  1.00  0.00              
ATOM    370 1HG1 ILE    23      99.918  56.976  21.052  1.00  0.00              
ATOM    371 2HG1 ILE    23      99.640  56.158  19.497  1.00  0.00              
ATOM    372 1HG2 ILE    23     101.692  59.185  20.289  1.00  0.00              
ATOM    373 2HG2 ILE    23     100.479  60.319  19.653  1.00  0.00              
ATOM    374 3HG2 ILE    23     100.150  59.412  21.147  1.00  0.00              
ATOM    375 1HD1 ILE    23     101.796  55.486  20.484  1.00  0.00              
ATOM    376 2HD1 ILE    23     102.035  56.369  18.957  1.00  0.00              
ATOM    377 3HD1 ILE    23     102.313  57.187  20.513  1.00  0.00              
ATOM    378  N   LEU    24      97.023  56.572  18.770  1.00  0.00              
ATOM    379  CA  LEU    24      96.361  55.596  17.899  1.00  0.00              
ATOM    380  C   LEU    24      95.017  55.225  18.529  1.00  0.00              
ATOM    381  O   LEU    24      95.022  55.067  19.746  1.00  0.00              
ATOM    382  CB  LEU    24      97.237  54.353  17.697  1.00  0.00              
ATOM    383  CG  LEU    24      96.611  53.245  16.841  1.00  0.00              
ATOM    384  CD1 LEU    24      96.468  53.715  15.400  1.00  0.00              
ATOM    385  CD2 LEU    24      97.474  51.994  16.918  1.00  0.00              
ATOM    386  H   LEU    24      96.780  56.601  19.750  1.00  0.00              
ATOM    387  HA  LEU    24      96.165  56.048  16.927  1.00  0.00              
ATOM    388 1HB  LEU    24      98.071  54.809  17.166  1.00  0.00              
ATOM    389 2HB  LEU    24      97.589  53.949  18.646  1.00  0.00              
ATOM    390  HG  LEU    24      95.640  53.008  17.279  1.00  0.00              
ATOM    391 1HD1 LEU    24      96.022  52.922  14.800  1.00  0.00              
ATOM    392 2HD1 LEU    24      95.828  54.597  15.367  1.00  0.00              
ATOM    393 3HD1 LEU    24      97.450  53.964  15.000  1.00  0.00              
ATOM    394 1HD2 LEU    24      97.027  51.207  16.310  1.00  0.00              
ATOM    395 2HD2 LEU    24      98.473  52.218  16.545  1.00  0.00              
ATOM    396 3HD2 LEU    24      97.539  51.659  17.953  1.00  0.00              
ATOM    397  N   ASN    25      93.925  55.124  17.772  1.00  0.00              
ATOM    398  CA  ASN    25      92.602  54.879  18.385  1.00  0.00              
ATOM    399  C   ASN    25      91.653  54.227  17.384  1.00  0.00              
ATOM    400  O   ASN    25      91.066  54.901  16.526  1.00  0.00              
ATOM    401  CB  ASN    25      91.987  56.155  18.929  1.00  0.00              
ATOM    402  CG  ASN    25      90.640  55.954  19.567  1.00  0.00              
ATOM    403  OD1 ASN    25      89.992  54.917  19.381  1.00  0.00              
ATOM    404  ND2 ASN    25      90.181  56.971  20.250  1.00  0.00              
ATOM    405  H   ASN    25      93.993  55.215  16.768  1.00  0.00              
ATOM    406  HA  ASN    25      92.708  54.205  19.236  1.00  0.00              
ATOM    407 1HB  ASN    25      92.574  56.840  19.542  1.00  0.00              
ATOM    408 2HB  ASN    25      91.845  56.585  17.938  1.00  0.00              
ATOM    409 1HD2 ASN    25      89.290  56.908  20.702  1.00  0.00              
ATOM    410 2HD2 ASN    25      90.719  57.810  20.319  1.00  0.00              
ATOM    411  N   LEU    26      91.508  52.919  17.478  1.00  0.00              
ATOM    412  CA  LEU    26      90.717  52.209  16.467  1.00  0.00              
ATOM    413  C   LEU    26      89.227  52.338  16.764  1.00  0.00              
ATOM    414  O   LEU    26      88.777  52.115  17.886  1.00  0.00              
ATOM    415  CB  LEU    26      91.124  50.731  16.407  1.00  0.00              
ATOM    416  CG  LEU    26      92.541  50.466  15.881  1.00  0.00              
ATOM    417  CD1 LEU    26      92.757  48.970  15.696  1.00  0.00              
ATOM    418  CD2 LEU    26      92.744  51.207  14.568  1.00  0.00              
ATOM    419  H   LEU    26      91.929  52.394  18.231  1.00  0.00              
ATOM    420  HA  LEU    26      90.877  52.666  15.491  1.00  0.00              
ATOM    421 1HB  LEU    26      91.067  50.488  17.466  1.00  0.00              
ATOM    422 2HB  LEU    26      90.396  50.134  15.857  1.00  0.00              
ATOM    423  HG  LEU    26      93.239  50.880  16.609  1.00  0.00              
ATOM    424 1HD1 LEU    26      93.765  48.791  15.323  1.00  0.00              
ATOM    425 2HD1 LEU    26      92.629  48.462  16.653  1.00  0.00              
ATOM    426 3HD1 LEU    26      92.032  48.584  14.980  1.00  0.00              
ATOM    427 1HD2 LEU    26      93.752  51.017  14.197  1.00  0.00              
ATOM    428 2HD2 LEU    26      92.015  50.858  13.837  1.00  0.00              
ATOM    429 3HD2 LEU    26      92.612  52.277  14.730  1.00  0.00              
ATOM    430  N   ASP    27      88.428  52.694  15.767  1.00  0.00              
ATOM    431  CA  ASP    27      86.973  52.712  15.955  1.00  0.00              
ATOM    432  C   ASP    27      86.337  51.957  14.793  1.00  0.00              
ATOM    433  O   ASP    27      86.995  51.780  13.763  1.00  0.00              
ATOM    434  CB  ASP    27      86.434  54.143  16.032  1.00  0.00              
ATOM    435  CG  ASP    27      85.042  54.259  16.637  1.00  0.00              
ATOM    436  OD1 ASP    27      84.515  53.258  17.063  1.00  0.00              
ATOM    437  OD2 ASP    27      84.582  55.362  16.812  1.00  0.00              
ATOM    438  H   ASP    27      88.811  52.956  14.870  1.00  0.00              
ATOM    439  HA  ASP    27      86.714  52.202  16.884  1.00  0.00              
ATOM    440 1HB  ASP    27      87.108  54.834  16.539  1.00  0.00              
ATOM    441 2HB  ASP    27      86.390  54.388  14.971  1.00  0.00              
ATOM    442  N   ILE    28      85.084  51.535  14.951  1.00  0.00              
ATOM    443  CA  ILE    28      84.388  50.817  13.888  1.00  0.00              
ATOM    444  C   ILE    28      83.105  51.579  13.566  1.00  0.00              
ATOM    445  O   ILE    28      82.241  51.623  14.448  1.00  0.00              
ATOM    446  CB  ILE    28      84.053  49.367  14.281  1.00  0.00              
ATOM    447  CG1 ILE    28      85.329  48.604  14.647  1.00  0.00              
ATOM    448  CG2 ILE    28      83.317  48.665  13.150  1.00  0.00              
ATOM    449  CD1 ILE    28      85.085  47.179  15.086  1.00  0.00              
ATOM    450  H   ILE    28      84.603  51.713  15.821  1.00  0.00              
ATOM    451  HA  ILE    28      84.969  50.838  12.967  1.00  0.00              
ATOM    452  HB  ILE    28      83.427  49.376  15.173  1.00  0.00              
ATOM    453 1HG1 ILE    28      85.973  48.609  13.768  1.00  0.00              
ATOM    454 2HG1 ILE    28      85.815  49.154  15.454  1.00  0.00              
ATOM    455 1HG2 ILE    28      83.088  47.641  13.444  1.00  0.00              
ATOM    456 2HG2 ILE    28      82.390  49.196  12.936  1.00  0.00              
ATOM    457 3HG2 ILE    28      83.944  48.655  12.259  1.00  0.00              
ATOM    458 1HD1 ILE    28      86.035  46.704  15.330  1.00  0.00              
ATOM    459 2HD1 ILE    28      84.442  47.174  15.967  1.00  0.00              
ATOM    460 3HD1 ILE    28      84.601  46.627  14.282  1.00  0.00              
ATOM    461  N   ASN    29      83.075  52.138  12.364  1.00  0.00              
ATOM    462  CA  ASN    29      81.933  52.898  11.871  1.00  0.00              
ATOM    463  C   ASN    29      81.469  52.370  10.514  1.00  0.00              
ATOM    464  O   ASN    29      82.308  52.198   9.632  1.00  0.00              
ATOM    465  CB  ASN    29      82.250  54.379  11.781  1.00  0.00              
ATOM    466  CG  ASN    29      82.557  55.015  13.109  1.00  0.00              
ATOM    467  OD1 ASN    29      81.675  55.182  13.958  1.00  0.00              
ATOM    468  ND2 ASN    29      83.785  55.442  13.259  1.00  0.00              
ATOM    469  H   ASN    29      83.885  52.026  11.771  1.00  0.00              
ATOM    470  HA  ASN    29      81.103  52.817  12.575  1.00  0.00              
ATOM    471 1HB  ASN    29      82.949  54.756  11.034  1.00  0.00              
ATOM    472 2HB  ASN    29      81.233  54.644  11.492  1.00  0.00              
ATOM    473 1HD2 ASN    29      84.061  55.875  14.118  1.00  0.00              
ATOM    474 2HD2 ASN    29      84.446  55.335  12.517  1.00  0.00              
ATOM    475  N   ASN    30      80.159  52.142  10.387  1.00  0.00              
ATOM    476  CA  ASN    30      79.615  51.560   9.165  1.00  0.00              
ATOM    477  C   ASN    30      80.430  50.341   8.737  1.00  0.00              
ATOM    478  O   ASN    30      80.707  50.168   7.557  1.00  0.00              
ATOM    479  CB  ASN    30      79.556  52.578   8.041  1.00  0.00              
ATOM    480  CG  ASN    30      78.600  53.709   8.298  1.00  0.00              
ATOM    481  OD1 ASN    30      77.605  53.556   9.016  1.00  0.00              
ATOM    482  ND2 ASN    30      78.851  54.819   7.652  1.00  0.00              
ATOM    483  H   ASN    30      79.531  52.373  11.144  1.00  0.00              
ATOM    484  HA  ASN    30      78.596  51.211   9.343  1.00  0.00              
ATOM    485 1HB  ASN    30      80.471  52.977   7.601  1.00  0.00              
ATOM    486 2HB  ASN    30      79.093  51.878   7.345  1.00  0.00              
ATOM    487 1HD2 ASN    30      78.256  55.614   7.775  1.00  0.00              
ATOM    488 2HD2 ASN    30      79.637  54.872   7.036  1.00  0.00              
ATOM    489  N   ASP    31      80.845  49.507   9.689  1.00  0.00              
ATOM    490  CA  ASP    31      81.559  48.260   9.442  1.00  0.00              
ATOM    491  C   ASP    31      82.955  48.436   8.841  1.00  0.00              
ATOM    492  O   ASP    31      83.478  47.538   8.156  1.00  0.00              
ATOM    493  CB  ASP    31      80.721  47.366   8.525  1.00  0.00              
ATOM    494  CG  ASP    31      79.336  47.034   9.064  1.00  0.00              
ATOM    495  OD1 ASP    31      79.240  46.660  10.209  1.00  0.00              
ATOM    496  OD2 ASP    31      78.375  47.304   8.384  1.00  0.00              
ATOM    497  H   ASP    31      80.640  49.777  10.641  1.00  0.00              
ATOM    498  HA  ASP    31      81.743  47.747  10.386  1.00  0.00              
ATOM    499 1HB  ASP    31      80.632  47.749   7.508  1.00  0.00              
ATOM    500 2HB  ASP    31      81.335  46.465   8.522  1.00  0.00              
ATOM    501  N   ILE    32      83.581  49.578   9.075  1.00  0.00              
ATOM    502  CA  ILE    32      84.938  49.848   8.601  1.00  0.00              
ATOM    503  C   ILE    32      85.806  50.224   9.794  1.00  0.00              
ATOM    504  O   ILE    32      85.487  51.095  10.599  1.00  0.00              
ATOM    505  CB  ILE    32      84.978  50.977   7.555  1.00  0.00              
ATOM    506  CG1 ILE    32      84.133  50.603   6.334  1.00  0.00              
ATOM    507  CG2 ILE    32      86.412  51.271   7.144  1.00  0.00              
ATOM    508  CD1 ILE    32      83.942  51.738   5.353  1.00  0.00              
ATOM    509  H   ILE    32      83.094  50.288   9.604  1.00  0.00              
ATOM    510  HA  ILE    32      85.387  48.945   8.189  1.00  0.00              
ATOM    511  HB  ILE    32      84.531  51.874   7.983  1.00  0.00              
ATOM    512 1HG1 ILE    32      84.632  49.773   5.836  1.00  0.00              
ATOM    513 2HG1 ILE    32      83.161  50.274   6.702  1.00  0.00              
ATOM    514 1HG2 ILE    32      86.422  52.070   6.403  1.00  0.00              
ATOM    515 2HG2 ILE    32      86.985  51.578   8.017  1.00  0.00              
ATOM    516 3HG2 ILE    32      86.859  50.374   6.714  1.00  0.00              
ATOM    517 1HD1 ILE    32      83.333  51.397   4.516  1.00  0.00              
ATOM    518 2HD1 ILE    32      83.441  52.569   5.851  1.00  0.00              
ATOM    519 3HD1 ILE    32      84.912  52.068   4.984  1.00  0.00              
ATOM    520  N   ILE    33      86.934  49.559   9.991  1.00  0.00              
ATOM    521  CA  ILE    33      87.824  49.873  11.108  1.00  0.00              
ATOM    522  C   ILE    33      88.770  50.973  10.672  1.00  0.00              
ATOM    523  O   ILE    33      89.337  50.873   9.577  1.00  0.00              
ATOM    524  CB  ILE    33      88.633  48.650  11.578  1.00  0.00              
ATOM    525  CG1 ILE    33      87.697  47.487  11.913  1.00  0.00              
ATOM    526  CG2 ILE    33      89.492  49.011  12.780  1.00  0.00              
ATOM    527  CD1 ILE    33      88.384  46.141  11.950  1.00  0.00              
ATOM    528  H   ILE    33      87.186  48.817   9.354  1.00  0.00              
ATOM    529  HA  ILE    33      87.254  50.233  11.963  1.00  0.00              
ATOM    530  HB  ILE    33      89.273  48.313  10.762  1.00  0.00              
ATOM    531 1HG1 ILE    33      87.256  47.696  12.887  1.00  0.00              
ATOM    532 2HG1 ILE    33      86.913  47.474  11.156  1.00  0.00              
ATOM    533 1HG2 ILE    33      90.057  48.135  13.099  1.00  0.00              
ATOM    534 2HG2 ILE    33      90.182  49.808  12.508  1.00  0.00              
ATOM    535 3HG2 ILE    33      88.853  49.347  13.596  1.00  0.00              
ATOM    536 1HD1 ILE    33      87.656  45.367  12.194  1.00  0.00              
ATOM    537 2HD1 ILE    33      88.824  45.930  10.975  1.00  0.00              
ATOM    538 3HD1 ILE    33      89.167  46.152  12.707  1.00  0.00              
ATOM    539  N   SER    34      88.960  52.013  11.474  1.00  0.00              
ATOM    540  CA  SER    34      89.915  53.050  11.090  1.00  0.00              
ATOM    541  C   SER    34      90.537  53.719  12.309  1.00  0.00              
ATOM    542  O   SER    34      90.098  53.522  13.453  1.00  0.00              
ATOM    543  CB  SER    34      89.236  54.084  10.214  1.00  0.00              
ATOM    544  OG  SER    34      88.266  54.814  10.915  1.00  0.00              
ATOM    545  H   SER    34      88.458  52.105  12.346  1.00  0.00              
ATOM    546  HA  SER    34      90.691  52.694  10.410  1.00  0.00              
ATOM    547 1HB  SER    34      89.992  54.771   9.836  1.00  0.00              
ATOM    548 2HB  SER    34      88.759  53.575   9.377  1.00  0.00              
ATOM    549  HG  SER    34      88.087  55.635  10.451  1.00  0.00              
ATOM    550  N   ASP    35      91.576  54.525  12.071  1.00  0.00              
ATOM    551  CA  ASP    35      92.209  55.223  13.193  1.00  0.00              
ATOM    552  C   ASP    35      91.578  56.599  13.356  1.00  0.00              
ATOM    553  O   ASP    35      91.574  57.344  12.355  1.00  0.00              
ATOM    554  CB  ASP    35      93.720  55.350  12.982  1.00  0.00              
ATOM    555  CG  ASP    35      94.409  56.317  13.935  1.00  0.00              
ATOM    556  OD1 ASP    35      95.227  57.084  13.485  1.00  0.00              
ATOM    557  OD2 ASP    35      94.002  56.391  15.070  1.00  0.00              
ATOM    558  H   ASP    35      91.936  54.665  11.138  1.00  0.00              
ATOM    559  HA  ASP    35      92.033  54.672  14.117  1.00  0.00              
ATOM    560 1HB  ASP    35      94.242  54.394  12.995  1.00  0.00              
ATOM    561 2HB  ASP    35      93.738  55.762  11.972  1.00  0.00              
ATOM    562  N   ILE    36      91.066  56.958  14.525  1.00  0.00              
ATOM    563  CA  ILE    36      90.452  58.285  14.714  1.00  0.00              
ATOM    564  C   ILE    36      91.273  59.185  15.633  1.00  0.00              
ATOM    565  O   ILE    36      90.758  60.183  16.170  1.00  0.00              
ATOM    566  CB  ILE    36      89.028  58.167  15.288  1.00  0.00              
ATOM    567  CG1 ILE    36      89.059  57.478  16.655  1.00  0.00              
ATOM    568  CG2 ILE    36      88.128  57.408  14.326  1.00  0.00              
ATOM    569  CD1 ILE    36      87.761  57.584  17.422  1.00  0.00              
ATOM    570  H   ILE    36      91.095  56.314  15.303  1.00  0.00              
ATOM    571  HA  ILE    36      90.432  58.836  13.775  1.00  0.00              
ATOM    572  HB  ILE    36      88.627  59.167  15.450  1.00  0.00              
ATOM    573 1HG1 ILE    36      89.295  56.428  16.484  1.00  0.00              
ATOM    574 2HG1 ILE    36      89.861  57.940  17.232  1.00  0.00              
ATOM    575 1HG2 ILE    36      87.126  57.334  14.748  1.00  0.00              
ATOM    576 2HG2 ILE    36      88.082  57.938  13.376  1.00  0.00              
ATOM    577 3HG2 ILE    36      88.528  56.407  14.165  1.00  0.00              
ATOM    578 1HD1 ILE    36      87.860  57.073  18.380  1.00  0.00              
ATOM    579 2HD1 ILE    36      87.525  58.635  17.596  1.00  0.00              
ATOM    580 3HD1 ILE    36      86.959  57.123  16.847  1.00  0.00              
ATOM    581  N   SER    37      92.547  58.860  15.844  1.00  0.00              
ATOM    582  CA  SER    37      93.407  59.634  16.722  1.00  0.00              
ATOM    583  C   SER    37      93.691  61.022  16.133  1.00  0.00              
ATOM    584  O   SER    37      93.994  61.930  16.893  1.00  0.00              
ATOM    585  CB  SER    37      94.701  58.884  16.971  1.00  0.00              
ATOM    586  OG  SER    37      95.514  58.843  15.831  1.00  0.00              
ATOM    587  H   SER    37      92.924  58.048  15.376  1.00  0.00              
ATOM    588  HA  SER    37      93.056  59.665  17.755  1.00  0.00              
ATOM    589 1HB  SER    37      95.242  59.381  17.775  1.00  0.00              
ATOM    590 2HB  SER    37      94.461  57.864  17.272  1.00  0.00              
ATOM    591  HG  SER    37      96.318  58.358  16.029  1.00  0.00              
ATOM    592  N   GLY    38      93.610  61.073  14.821  1.00  0.00              
ATOM    593  CA  GLY    38      93.977  62.268  14.091  1.00  0.00              
ATOM    594  C   GLY    38      95.304  62.049  13.373  1.00  0.00              
ATOM    595  O   GLY    38      95.665  62.838  12.495  1.00  0.00              
ATOM    596  H   GLY    38      93.286  60.264  14.310  1.00  0.00              
ATOM    597 1HA  GLY    38      93.198  62.494  13.362  1.00  0.00              
ATOM    598 2HA  GLY    38      94.070  63.098  14.790  1.00  0.00              
ATOM    599  N   PHE    39      96.030  60.974  13.734  1.00  0.00              
ATOM    600  CA  PHE    39      97.302  60.800  13.011  1.00  0.00              
ATOM    601  C   PHE    39      97.116  60.036  11.705  1.00  0.00              
ATOM    602  O   PHE    39      98.075  59.960  10.929  1.00  0.00              
ATOM    603  CB  PHE    39      98.322  60.076  13.891  1.00  0.00              
ATOM    604  CG  PHE    39      98.895  60.932  14.984  1.00  0.00              
ATOM    605  CD1 PHE    39      99.963  61.780  14.733  1.00  0.00              
ATOM    606  CD2 PHE    39      98.369  60.890  16.267  1.00  0.00              
ATOM    607  CE1 PHE    39     100.492  62.568  15.738  1.00  0.00              
ATOM    608  CE2 PHE    39      98.894  61.678  17.273  1.00  0.00              
ATOM    609  CZ  PHE    39      99.957  62.517  17.007  1.00  0.00              
ATOM    610  H   PHE    39      95.771  60.302  14.442  1.00  0.00              
ATOM    611  HA  PHE    39      97.694  61.773  12.713  1.00  0.00              
ATOM    612 1HB  PHE    39      97.857  59.219  14.378  1.00  0.00              
ATOM    613 2HB  PHE    39      99.163  59.737  13.288  1.00  0.00              
ATOM    614  HD1 PHE    39     100.385  61.822  13.728  1.00  0.00              
ATOM    615  HD2 PHE    39      97.529  60.226  16.476  1.00  0.00              
ATOM    616  HE1 PHE    39     101.331  63.230  15.526  1.00  0.00              
ATOM    617  HE2 PHE    39      98.471  61.636  18.276  1.00  0.00              
ATOM    618  HZ  PHE    39     100.374  63.137  17.800  1.00  0.00              
ATOM    619  N   ASN    40      95.904  59.507  11.515  1.00  0.00              
ATOM    620  CA  ASN    40      95.527  58.780  10.317  1.00  0.00              
ATOM    621  C   ASN    40      96.476  57.629  10.014  1.00  0.00              
ATOM    622  O   ASN    40      96.877  57.449   8.857  1.00  0.00              
ATOM    623  CB  ASN    40      95.441  59.710   9.121  1.00  0.00              
ATOM    624  CG  ASN    40      94.325  60.714   9.215  1.00  0.00              
ATOM    625  OD1 ASN    40      93.295  60.470   9.853  1.00  0.00              
ATOM    626  ND2 ASN    40      94.490  61.808   8.515  1.00  0.00              
ATOM    627  H   ASN    40      95.224  59.627  12.252  1.00  0.00              
ATOM    628  HA  ASN    40      94.538  58.339  10.448  1.00  0.00              
ATOM    629 1HB  ASN    40      96.333  60.202   8.730  1.00  0.00              
ATOM    630 2HB  ASN    40      95.139  58.913   8.442  1.00  0.00              
ATOM    631 1HD2 ASN    40      93.788  62.521   8.530  1.00  0.00              
ATOM    632 2HD2 ASN    40      95.317  61.931   7.967  1.00  0.00              
ATOM    633  N   SER    41      96.877  56.801  10.985  1.00  0.00              
ATOM    634  CA  SER    41      97.586  55.586  10.546  1.00  0.00              
ATOM    635  C   SER    41      96.650  54.748   9.673  1.00  0.00              
ATOM    636  O   SER    41      95.451  54.650   9.939  1.00  0.00              
ATOM    637  CB  SER    41      98.072  54.784  11.737  1.00  0.00              
ATOM    638  OG  SER    41      98.946  55.521  12.547  1.00  0.00              
ATOM    639  H   SER    41      96.728  56.954  11.972  1.00  0.00              
ATOM    640  HA  SER    41      98.530  55.794  10.040  1.00  0.00              
ATOM    641 1HB  SER    41      97.209  54.483  12.330  1.00  0.00              
ATOM    642 2HB  SER    41      98.589  53.897  11.374  1.00  0.00              
ATOM    643  HG  SER    41      98.493  56.299  12.880  1.00  0.00              
ATOM    644  N   SER    42      97.119  54.111   8.613  1.00  0.00              
ATOM    645  CA  SER    42      96.205  53.290   7.828  1.00  0.00              
ATOM    646  C   SER    42      95.980  51.903   8.444  1.00  0.00              
ATOM    647  O   SER    42      96.874  51.376   9.103  1.00  0.00              
ATOM    648  CB  SER    42      96.732  53.155   6.413  1.00  0.00              
ATOM    649  OG  SER    42      97.919  52.412   6.362  1.00  0.00              
ATOM    650  H   SER    42      98.087  54.176   8.332  1.00  0.00              
ATOM    651  HA  SER    42      95.241  53.768   7.646  1.00  0.00              
ATOM    652 1HB  SER    42      95.976  52.657   5.806  1.00  0.00              
ATOM    653 2HB  SER    42      96.920  54.151   6.013  1.00  0.00              
ATOM    654  HG  SER    42      98.053  52.084   5.470  1.00  0.00              
ATOM    655  N   VAL    43      94.797  51.353   8.222  1.00  0.00              
ATOM    656  CA  VAL    43      94.335  50.094   8.798  1.00  0.00              
ATOM    657  C   VAL    43      93.842  49.191   7.682  1.00  0.00              
ATOM    658  O   VAL    43      92.935  49.502   6.899  1.00  0.00              
ATOM    659  CB  VAL    43      93.209  50.303   9.828  1.00  0.00              
ATOM    660  CG1 VAL    43      92.787  48.972  10.433  1.00  0.00              
ATOM    661  CG2 VAL    43      93.655  51.264  10.918  1.00  0.00              
ATOM    662  H   VAL    43      94.185  51.864   7.602  1.00  0.00              
ATOM    663  HA  VAL    43      95.154  49.550   9.271  1.00  0.00              
ATOM    664  HB  VAL    43      92.355  50.762   9.330  1.00  0.00              
ATOM    665 1HG1 VAL    43      91.990  49.138  11.158  1.00  0.00              
ATOM    666 2HG1 VAL    43      92.427  48.311   9.644  1.00  0.00              
ATOM    667 3HG1 VAL    43      93.640  48.512  10.931  1.00  0.00              
ATOM    668 1HG2 VAL    43      92.847  51.401  11.636  1.00  0.00              
ATOM    669 2HG2 VAL    43      94.528  50.856  11.427  1.00  0.00              
ATOM    670 3HG2 VAL    43      93.910  52.226  10.473  1.00  0.00              
ATOM    671  N   ILE    44      94.476  48.025   7.576  1.00  0.00              
ATOM    672  CA  ILE    44      94.041  47.106   6.520  1.00  0.00              
ATOM    673  C   ILE    44      93.291  45.962   7.191  1.00  0.00              
ATOM    674  O   ILE    44      93.845  45.425   8.168  1.00  0.00              
ATOM    675  CB  ILE    44      95.216  46.551   5.694  1.00  0.00              
ATOM    676  CG1 ILE    44      95.958  47.690   4.989  1.00  0.00              
ATOM    677  CG2 ILE    44      94.720  45.529   4.683  1.00  0.00              
ATOM    678  CD1 ILE    44      97.262  47.268   4.353  1.00  0.00              
ATOM    679  H   ILE    44      95.234  47.751   8.185  1.00  0.00              
ATOM    680  HA  ILE    44      93.340  47.599   5.847  1.00  0.00              
ATOM    681  HB  ILE    44      95.932  46.080   6.367  1.00  0.00              
ATOM    682 1HG1 ILE    44      95.292  48.087   4.224  1.00  0.00              
ATOM    683 2HG1 ILE    44      96.151  48.461   5.736  1.00  0.00              
ATOM    684 1HG2 ILE    44      95.563  45.148   4.107  1.00  0.00              
ATOM    685 2HG2 ILE    44      94.236  44.706   5.206  1.00  0.00              
ATOM    686 3HG2 ILE    44      94.005  46.001   4.009  1.00  0.00              
ATOM    687 1HD1 ILE    44      97.730  48.128   3.874  1.00  0.00              
ATOM    688 2HD1 ILE    44      97.931  46.872   5.119  1.00  0.00              
ATOM    689 3HD1 ILE    44      97.071  46.498   3.607  1.00  0.00              
ATOM    690  N   THR    45      92.100  45.649   6.692  1.00  0.00              
ATOM    691  CA  THR    45      91.315  44.584   7.319  1.00  0.00              
ATOM    692  C   THR    45      91.263  43.365   6.416  1.00  0.00              
ATOM    693  O   THR    45      90.697  43.458   5.330  1.00  0.00              
ATOM    694  CB  THR    45      89.878  45.039   7.636  1.00  0.00              
ATOM    695  OG1 THR    45      89.914  46.155   8.534  1.00  0.00              
ATOM    696  CG2 THR    45      89.088  43.906   8.273  1.00  0.00              
ATOM    697  H   THR    45      91.723  46.130   5.888  1.00  0.00              
ATOM    698  HA  THR    45      91.802  44.259   8.238  1.00  0.00              
ATOM    699  HB  THR    45      89.391  45.344   6.710  1.00  0.00              
ATOM    700  HG1 THR    45      90.631  46.743   8.283  1.00  0.00              
ATOM    701 1HG2 THR    45      88.076  44.246   8.489  1.00  0.00              
ATOM    702 2HG2 THR    45      89.050  43.059   7.587  1.00  0.00              
ATOM    703 3HG2 THR    45      89.574  43.601   9.199  1.00  0.00              
ATOM    704  N   TYR    46      91.849  42.243   6.850  1.00  0.00              
ATOM    705  CA  TYR    46      91.857  41.075   5.949  1.00  0.00              
ATOM    706  C   TYR    46      90.514  40.368   5.917  1.00  0.00              
ATOM    707  O   TYR    46      89.658  40.601   6.781  1.00  0.00              
ATOM    708  CB  TYR    46      92.946  40.083   6.365  1.00  0.00              
ATOM    709  CG  TYR    46      94.333  40.464   5.897  1.00  0.00              
ATOM    710  CD1 TYR    46      94.911  41.664   6.285  1.00  0.00              
ATOM    711  CD2 TYR    46      95.061  39.621   5.071  1.00  0.00              
ATOM    712  CE1 TYR    46      96.178  42.017   5.860  1.00  0.00              
ATOM    713  CE2 TYR    46      96.328  39.963   4.641  1.00  0.00              
ATOM    714  CZ  TYR    46      96.884  41.163   5.038  1.00  0.00              
ATOM    715  OH  TYR    46      98.146  41.508   4.613  1.00  0.00              
ATOM    716  H   TYR    46      92.281  42.166   7.760  1.00  0.00              
ATOM    717  HA  TYR    46      91.961  41.406   4.915  1.00  0.00              
ATOM    718 1HB  TYR    46      92.932  40.027   7.454  1.00  0.00              
ATOM    719 2HB  TYR    46      92.675  39.114   5.947  1.00  0.00              
ATOM    720  HD1 TYR    46      94.348  42.334   6.934  1.00  0.00              
ATOM    721  HD2 TYR    46      94.617  38.675   4.761  1.00  0.00              
ATOM    722  HE1 TYR    46      96.619  42.963   6.172  1.00  0.00              
ATOM    723  HE2 TYR    46      96.884  39.287   3.990  1.00  0.00              
ATOM    724  HH  TYR    46      98.436  42.358   4.950  1.00  0.00              
ATOM    725  N   PRO    47      90.222  39.539   4.925  1.00  0.00              
ATOM    726  CA  PRO    47      88.842  39.110   4.686  1.00  0.00              
ATOM    727  C   PRO    47      88.199  38.344   5.830  1.00  0.00              
ATOM    728  O   PRO    47      86.968  38.398   5.951  1.00  0.00              
ATOM    729  CB  PRO    47      88.958  38.237   3.432  1.00  0.00              
ATOM    730  CG  PRO    47      90.136  38.788   2.704  1.00  0.00              
ATOM    731  CD  PRO    47      91.109  39.203   3.775  1.00  0.00              
ATOM    732  HA  PRO    47      88.161  39.953   4.494  1.00  0.00              
ATOM    733 1HB  PRO    47      89.109  37.179   3.690  1.00  0.00              
ATOM    734 2HB  PRO    47      88.048  38.293   2.817  1.00  0.00              
ATOM    735 1HG  PRO    47      90.580  38.034   2.037  1.00  0.00              
ATOM    736 2HG  PRO    47      89.850  39.645   2.076  1.00  0.00              
ATOM    737 1HD  PRO    47      91.808  38.395   4.038  1.00  0.00              
ATOM    738 2HD  PRO    47      91.718  40.068   3.472  1.00  0.00              
ATOM    739  N   ASP    48      88.955  37.635   6.671  1.00  0.00              
ATOM    740  CA  ASP    48      88.262  36.882   7.728  1.00  0.00              
ATOM    741  C   ASP    48      88.477  37.488   9.108  1.00  0.00              
ATOM    742  O   ASP    48      88.279  36.889  10.167  1.00  0.00              
ATOM    743  CB  ASP    48      88.722  35.422   7.732  1.00  0.00              
ATOM    744  CG  ASP    48      88.174  34.587   6.583  1.00  0.00              
ATOM    745  OD1 ASP    48      87.264  35.037   5.928  1.00  0.00              
ATOM    746  OD2 ASP    48      88.768  33.583   6.269  1.00  0.00              
ATOM    747  H   ASP    48      89.963  37.592   6.616  1.00  0.00              
ATOM    748  HA  ASP    48      87.183  36.969   7.597  1.00  0.00              
ATOM    749 1HB  ASP    48      89.805  35.308   7.779  1.00  0.00              
ATOM    750 2HB  ASP    48      88.279  35.084   8.669  1.00  0.00              
ATOM    751  N   ALA    49      88.860  38.777   9.194  1.00  0.00              
ATOM    752  CA  ALA    49      88.624  39.504  10.436  1.00  0.00              
ATOM    753  C   ALA    49      87.126  39.816  10.543  1.00  0.00              
ATOM    754  O   ALA    49      86.581  40.539   9.692  1.00  0.00              
ATOM    755  CB  ALA    49      89.459  40.775  10.491  1.00  0.00              
ATOM    756  H   ALA    49      89.306  39.253   8.423  1.00  0.00              
ATOM    757  HA  ALA    49      88.941  38.880  11.272  1.00  0.00              
ATOM    758 1HB  ALA    49      89.250  41.307  11.419  1.00  0.00              
ATOM    759 2HB  ALA    49      90.518  40.517  10.450  1.00  0.00              
ATOM    760 3HB  ALA    49      89.208  41.412   9.644  1.00  0.00              
ATOM    761  N   GLN    50      86.447  39.294  11.546  1.00  0.00              
ATOM    762  CA  GLN    50      84.994  39.400  11.649  1.00  0.00              
ATOM    763  C   GLN    50      84.556  40.504  12.591  1.00  0.00              
ATOM    764  O   GLN    50      85.355  40.997  13.408  1.00  0.00              
ATOM    765  CB  GLN    50      84.398  38.070  12.119  1.00  0.00              
ATOM    766  CG  GLN    50      84.620  36.914  11.159  1.00  0.00              
ATOM    767  CD  GLN    50      84.103  35.598  11.708  1.00  0.00              
ATOM    768  OE1 GLN    50      83.540  35.546  12.805  1.00  0.00              
ATOM    769  NE2 GLN    50      84.293  34.526  10.948  1.00  0.00              
ATOM    770  H   GLN    50      86.957  38.804  12.267  1.00  0.00              
ATOM    771  HA  GLN    50      84.575  39.638  10.671  1.00  0.00              
ATOM    772 1HB  GLN    50      84.855  37.843  13.082  1.00  0.00              
ATOM    773 2HB  GLN    50      83.329  38.235  12.254  1.00  0.00              
ATOM    774 1HG  GLN    50      84.355  36.965  10.103  1.00  0.00              
ATOM    775 2HG  GLN    50      85.706  36.926  11.259  1.00  0.00              
ATOM    776 1HE2 GLN    50      83.973  33.629  11.258  1.00  0.00              
ATOM    777 2HE2 GLN    50      84.756  34.613  10.065  1.00  0.00              
ATOM    778  N   LEU    51      83.299  40.910  12.534  1.00  0.00              
ATOM    779  CA  LEU    51      82.761  41.898  13.461  1.00  0.00              
ATOM    780  C   LEU    51      81.670  41.324  14.364  1.00  0.00              
ATOM    781  O   LEU    51      80.774  40.638  13.874  1.00  0.00              
ATOM    782  CB  LEU    51      82.218  43.100  12.678  1.00  0.00              
ATOM    783  CG  LEU    51      83.239  43.808  11.778  1.00  0.00              
ATOM    784  CD1 LEU    51      82.567  44.944  11.020  1.00  0.00              
ATOM    785  CD2 LEU    51      84.389  44.331  12.626  1.00  0.00              
ATOM    786  H   LEU    51      82.695  40.521  11.824  1.00  0.00              
ATOM    787  HA  LEU    51      83.561  42.276  14.097  1.00  0.00              
ATOM    788 1HB  LEU    51      81.472  42.593  12.070  1.00  0.00              
ATOM    789 2HB  LEU    51      81.726  43.819  13.333  1.00  0.00              
ATOM    790  HG  LEU    51      83.642  43.060  11.095  1.00  0.00              
ATOM    791 1HD1 LEU    51      83.300  45.441  10.383  1.00  0.00              
ATOM    792 2HD1 LEU    51      81.763  44.544  10.402  1.00  0.00              
ATOM    793 3HD1 LEU    51      82.158  45.663  11.729  1.00  0.00              
ATOM    794 1HD2 LEU    51      85.114  44.833  11.985  1.00  0.00              
ATOM    795 2HD2 LEU    51      84.006  45.037  13.364  1.00  0.00              
ATOM    796 3HD2 LEU    51      84.873  43.499  13.137  1.00  0.00              
ATOM    797  N   VAL    52      81.742  41.620  15.650  1.00  0.00              
ATOM    798  CA  VAL    52      80.808  41.104  16.632  1.00  0.00              
ATOM    799  C   VAL    52      80.340  42.222  17.544  1.00  0.00              
ATOM    800  O   VAL    52      80.970  43.291  17.490  1.00  0.00              
ATOM    801  CB  VAL    52      81.432  39.980  17.480  1.00  0.00              
ATOM    802  CG1 VAL    52      81.806  38.795  16.602  1.00  0.00              
ATOM    803  CG2 VAL    52      82.653  40.492  18.229  1.00  0.00              
ATOM    804  H   VAL    52      82.485  42.234  15.952  1.00  0.00              
ATOM    805  HA  VAL    52      79.913  40.701  16.155  1.00  0.00              
ATOM    806  HB  VAL    52      80.710  39.661  18.232  1.00  0.00              
ATOM    807 1HG1 VAL    52      82.245  38.010  17.217  1.00  0.00              
ATOM    808 2HG1 VAL    52      80.912  38.412  16.108  1.00  0.00              
ATOM    809 3HG1 VAL    52      82.528  39.113  15.850  1.00  0.00              
ATOM    810 1HG2 VAL    52      83.081  39.685  18.823  1.00  0.00              
ATOM    811 2HG2 VAL    52      83.394  40.849  17.513  1.00  0.00              
ATOM    812 3HG2 VAL    52      82.360  41.310  18.887  1.00  0.00              
ATOM    813  N   PRO    53      79.313  42.036  18.362  1.00  0.00              
ATOM    814  CA  PRO    53      78.940  43.091  19.321  1.00  0.00              
ATOM    815  C   PRO    53      80.134  43.392  20.237  1.00  0.00              
ATOM    816  O   PRO    53      80.923  42.505  20.554  1.00  0.00              
ATOM    817  CB  PRO    53      77.746  42.515  20.088  1.00  0.00              
ATOM    818  CG  PRO    53      77.203  41.457  19.190  1.00  0.00              
ATOM    819  CD  PRO    53      78.403  40.864  18.500  1.00  0.00              
ATOM    820  HA  PRO    53      78.670  44.037  18.829  1.00  0.00              
ATOM    821 1HB  PRO    53      78.054  42.095  21.057  1.00  0.00              
ATOM    822 2HB  PRO    53      76.990  43.287  20.297  1.00  0.00              
ATOM    823 1HG  PRO    53      76.657  40.691  19.761  1.00  0.00              
ATOM    824 2HG  PRO    53      76.496  41.879  18.460  1.00  0.00              
ATOM    825 1HD  PRO    53      78.868  40.062  19.091  1.00  0.00              
ATOM    826 2HD  PRO    53      78.149  40.434  17.520  1.00  0.00              
ATOM    827  N   GLY    54      80.231  44.654  20.634  1.00  0.00              
ATOM    828  CA  GLY    54      81.325  45.157  21.433  1.00  0.00              
ATOM    829  C   GLY    54      80.862  45.876  22.682  1.00  0.00              
ATOM    830  O   GLY    54      79.663  45.883  22.993  1.00  0.00              
ATOM    831  H   GLY    54      79.494  45.286  20.356  1.00  0.00              
ATOM    832 1HA  GLY    54      81.957  44.323  21.737  1.00  0.00              
ATOM    833 2HA  GLY    54      81.910  45.856  20.836  1.00  0.00              
ATOM    834  N   ILE    55      81.777  46.510  23.418  1.00  0.00              
ATOM    835  CA  ILE    55      81.342  47.180  24.642  1.00  0.00              
ATOM    836  C   ILE    55      80.489  48.411  24.332  1.00  0.00              
ATOM    837  O   ILE    55      79.712  48.844  25.187  1.00  0.00              
ATOM    838  CB  ILE    55      82.542  47.604  25.508  1.00  0.00              
ATOM    839  CG1 ILE    55      82.100  47.836  26.956  1.00  0.00              
ATOM    840  CG2 ILE    55      83.192  48.856  24.940  1.00  0.00              
ATOM    841  CD1 ILE    55      81.694  46.573  27.680  1.00  0.00              
ATOM    842  H   ILE    55      82.753  46.542  23.160  1.00  0.00              
ATOM    843  HA  ILE    55      80.671  46.539  25.212  1.00  0.00              
ATOM    844  HB  ILE    55      83.270  46.793  25.528  1.00  0.00              
ATOM    845 1HG1 ILE    55      82.935  48.302  27.479  1.00  0.00              
ATOM    846 2HG1 ILE    55      81.257  48.527  26.930  1.00  0.00              
ATOM    847 1HG2 ILE    55      84.038  49.142  25.564  1.00  0.00              
ATOM    848 2HG2 ILE    55      83.540  48.657  23.927  1.00  0.00              
ATOM    849 3HG2 ILE    55      82.465  49.668  24.921  1.00  0.00              
ATOM    850 1HD1 ILE    55      81.394  46.817  28.699  1.00  0.00              
ATOM    851 2HD1 ILE    55      80.858  46.106  27.158  1.00  0.00              
ATOM    852 3HD1 ILE    55      82.536  45.882  27.707  1.00  0.00              
ATOM    853  N   ASN    56      80.640  48.945  23.120  1.00  0.00              
ATOM    854  CA  ASN    56      79.913  50.147  22.714  1.00  0.00              
ATOM    855  C   ASN    56      79.919  50.278  21.200  1.00  0.00              
ATOM    856  O   ASN    56      80.633  51.145  20.673  1.00  0.00              
ATOM    857  CB  ASN    56      80.487  51.398  23.355  1.00  0.00              
ATOM    858  CG  ASN    56      79.706  52.646  23.049  1.00  0.00              
ATOM    859  OD1 ASN    56      78.516  52.593  22.718  1.00  0.00              
ATOM    860  ND2 ASN    56      80.391  53.761  23.080  1.00  0.00              
ATOM    861  H   ASN    56      81.273  48.508  22.465  1.00  0.00              
ATOM    862  HA  ASN    56      78.872  50.075  23.032  1.00  0.00              
ATOM    863 1HB  ASN    56      80.775  51.404  24.406  1.00  0.00              
ATOM    864 2HB  ASN    56      81.382  51.382  22.733  1.00  0.00              
ATOM    865 1HD2 ASN    56      79.936  54.631  22.887  1.00  0.00              
ATOM    866 2HD2 ASN    56      81.367  53.743  23.295  1.00  0.00              
ATOM    867  N   GLY    57      79.155  49.437  20.520  1.00  0.00              
ATOM    868  CA  GLY    57      79.124  49.312  19.063  1.00  0.00              
ATOM    869  C   GLY    57      79.536  47.890  18.652  1.00  0.00              
ATOM    870  O   GLY    57      79.050  46.945  19.291  1.00  0.00              
ATOM    871  H   GLY    57      78.555  48.846  21.077  1.00  0.00              
ATOM    872 1HA  GLY    57      78.114  49.518  18.709  1.00  0.00              
ATOM    873 2HA  GLY    57      79.814  50.034  18.629  1.00  0.00              
ATOM    874  N   LYS    58      80.403  47.798  17.640  1.00  0.00              
ATOM    875  CA  LYS    58      80.999  46.543  17.218  1.00  0.00              
ATOM    876  C   LYS    58      82.474  46.433  17.591  1.00  0.00              
ATOM    877  O   LYS    58      83.142  47.416  17.923  1.00  0.00              
ATOM    878  CB  LYS    58      80.832  46.369  15.708  1.00  0.00              
ATOM    879  CG  LYS    58      79.387  46.220  15.248  1.00  0.00              
ATOM    880  CD  LYS    58      79.312  45.791  13.790  1.00  0.00              
ATOM    881  CE  LYS    58      77.876  45.521  13.365  1.00  0.00              
ATOM    882  NZ  LYS    58      77.802  44.925  12.004  1.00  0.00              
ATOM    883  H   LYS    58      80.648  48.648  17.152  1.00  0.00              
ATOM    884  HA  LYS    58      80.504  45.712  17.721  1.00  0.00              
ATOM    885 1HB  LYS    58      81.274  47.246  15.234  1.00  0.00              
ATOM    886 2HB  LYS    58      81.395  45.480  15.423  1.00  0.00              
ATOM    887 1HG  LYS    58      78.900  45.472  15.874  1.00  0.00              
ATOM    888 2HG  LYS    58      78.884  47.179  15.371  1.00  0.00              
ATOM    889 1HD  LYS    58      79.731  46.586  13.172  1.00  0.00              
ATOM    890 2HD  LYS    58      79.904  44.885  13.664  1.00  0.00              
ATOM    891 1HE  LYS    58      77.430  44.837  14.086  1.00  0.00              
ATOM    892 2HE  LYS    58      77.333  46.465  13.378  1.00  0.00              
ATOM    893 1HZ  LYS    58      76.835  44.761  11.761  1.00  0.00              
ATOM    894 2HZ  LYS    58      78.215  45.559  11.335  1.00  0.00              
ATOM    895 3HZ  LYS    58      78.304  44.049  11.992  1.00  0.00              
ATOM    896  N   ALA    59      82.997  45.201  17.556  1.00  0.00              
ATOM    897  CA  ALA    59      84.394  44.981  17.920  1.00  0.00              
ATOM    898  C   ALA    59      85.037  43.938  17.018  1.00  0.00              
ATOM    899  O   ALA    59      84.364  43.300  16.209  1.00  0.00              
ATOM    900  CB  ALA    59      84.504  44.564  19.379  1.00  0.00              
ATOM    901  H   ALA    59      82.431  44.412  17.278  1.00  0.00              
ATOM    902  HA  ALA    59      84.936  45.921  17.811  1.00  0.00              
ATOM    903 1HB  ALA    59      85.552  44.402  19.632  1.00  0.00              
ATOM    904 2HB  ALA    59      84.096  45.350  20.015  1.00  0.00              
ATOM    905 3HB  ALA    59      83.947  43.642  19.537  1.00  0.00              
ATOM    906  N   ILE    60      86.341  43.742  17.148  1.00  0.00              
ATOM    907  CA  ILE    60      87.059  42.868  16.222  1.00  0.00              
ATOM    908  C   ILE    60      87.085  41.446  16.766  1.00  0.00              
ATOM    909  O   ILE    60      87.367  41.278  17.957  1.00  0.00              
ATOM    910  CB  ILE    60      88.501  43.348  15.978  1.00  0.00              
ATOM    911  CG1 ILE    60      88.501  44.751  15.365  1.00  0.00              
ATOM    912  CG2 ILE    60      89.242  42.371  15.079  1.00  0.00              
ATOM    913  CD1 ILE    60      89.862  45.408  15.343  1.00  0.00              
ATOM    914  H   ILE    60      86.852  44.197  17.891  1.00  0.00              
ATOM    915  HA  ILE    60      86.543  42.818  15.264  1.00  0.00              
ATOM    916  HB  ILE    60      89.017  43.424  16.935  1.00  0.00              
ATOM    917 1HG1 ILE    60      88.124  44.660  14.347  1.00  0.00              
ATOM    918 2HG1 ILE    60      87.813  45.360  15.952  1.00  0.00              
ATOM    919 1HG2 ILE    60      90.260  42.726  14.916  1.00  0.00              
ATOM    920 2HG2 ILE    60      89.272  41.391  15.553  1.00  0.00              
ATOM    921 3HG2 ILE    60      88.728  42.295  14.121  1.00  0.00              
ATOM    922 1HD1 ILE    60      89.781  46.399  14.894  1.00  0.00              
ATOM    923 2HD1 ILE    60      90.238  45.502  16.362  1.00  0.00              
ATOM    924 3HD1 ILE    60      90.550  44.802  14.756  1.00  0.00              
ATOM    925  N   HIS    61      86.791  40.485  15.895  1.00  0.00              
ATOM    926  CA  HIS    61      86.784  39.059  16.200  1.00  0.00              
ATOM    927  C   HIS    61      87.823  38.326  15.366  1.00  0.00              
ATOM    928  O   HIS    61      87.721  38.301  14.142  1.00  0.00              
ATOM    929  CB  HIS    61      85.396  38.456  15.959  1.00  0.00              
ATOM    930  CG  HIS    61      85.316  36.992  16.261  1.00  0.00              
ATOM    931  ND1 HIS    61      84.593  36.111  15.483  1.00  0.00              
ATOM    932  CD2 HIS    61      85.867  36.254  17.253  1.00  0.00              
ATOM    933  CE1 HIS    61      84.704  34.893  15.985  1.00  0.00              
ATOM    934  NE2 HIS    61      85.471  34.953  17.059  1.00  0.00              
ATOM    935  H   HIS    61      86.559  40.789  14.960  1.00  0.00              
ATOM    936  HA  HIS    61      87.023  38.908  17.252  1.00  0.00              
ATOM    937 1HB  HIS    61      84.658  38.945  16.596  1.00  0.00              
ATOM    938 2HB  HIS    61      85.111  38.576  14.915  1.00  0.00              
ATOM    939  HD1 HIS    61      84.125  36.326  14.626  1.00  0.00              
ATOM    940  HD2 HIS    61      86.510  36.509  18.096  1.00  0.00              
ATOM    941  HE1 HIS    61      84.203  34.050  15.511  1.00  0.00              
ATOM    942  N   LEU    62      88.811  37.727  16.020  1.00  0.00              
ATOM    943  CA  LEU    62      89.876  37.020  15.321  1.00  0.00              
ATOM    944  C   LEU    62      89.684  35.508  15.461  1.00  0.00              
ATOM    945  O   LEU    62      89.517  35.076  16.603  1.00  0.00              
ATOM    946  CB  LEU    62      91.246  37.446  15.863  1.00  0.00              
ATOM    947  CG  LEU    62      91.571  38.938  15.714  1.00  0.00              
ATOM    948  CD1 LEU    62      92.860  39.268  16.456  1.00  0.00              
ATOM    949  CD2 LEU    62      91.694  39.288  14.239  1.00  0.00              
ATOM    950  H   LEU    62      88.824  37.763  17.029  1.00  0.00              
ATOM    951  HA  LEU    62      89.837  37.259  14.259  1.00  0.00              
ATOM    952 1HB  LEU    62      91.107  37.197  16.913  1.00  0.00              
ATOM    953 2HB  LEU    62      92.051  36.839  15.449  1.00  0.00              
ATOM    954  HG  LEU    62      90.727  39.496  16.120  1.00  0.00              
ATOM    955 1HD1 LEU    62      93.082  40.329  16.345  1.00  0.00              
ATOM    956 2HD1 LEU    62      92.741  39.032  17.514  1.00  0.00              
ATOM    957 3HD1 LEU    62      93.678  38.681  16.042  1.00  0.00              
ATOM    958 1HD2 LEU    62      91.924  40.349  14.135  1.00  0.00              
ATOM    959 2HD2 LEU    62      92.492  38.697  13.789  1.00  0.00              
ATOM    960 3HD2 LEU    62      90.753  39.070  13.733  1.00  0.00              
ATOM    961  N   VAL    63      89.716  34.742  14.391  1.00  0.00              
ATOM    962  CA  VAL    63      89.744  33.289  14.370  1.00  0.00              
ATOM    963  C   VAL    63      91.129  32.815  13.927  1.00  0.00              
ATOM    964  O   VAL    63      92.029  33.582  13.559  1.00  0.00              
ATOM    965  CB  VAL    63      88.671  32.707  13.431  1.00  0.00              
ATOM    966  CG1 VAL    63      87.280  33.118  13.892  1.00  0.00              
ATOM    967  CG2 VAL    63      88.912  33.162  11.999  1.00  0.00              
ATOM    968  H   VAL    63      89.721  35.247  13.516  1.00  0.00              
ATOM    969  HA  VAL    63      89.622  32.875  15.372  1.00  0.00              
ATOM    970  HB  VAL    63      88.748  31.620  13.435  1.00  0.00              
ATOM    971 1HG1 VAL    63      86.534  32.698  13.217  1.00  0.00              
ATOM    972 2HG1 VAL    63      87.107  32.745  14.901  1.00  0.00              
ATOM    973 3HG1 VAL    63      87.202  34.205  13.887  1.00  0.00              
ATOM    974 1HG2 VAL    63      88.145  32.742  11.349  1.00  0.00              
ATOM    975 2HG2 VAL    63      88.871  34.251  11.953  1.00  0.00              
ATOM    976 3HG2 VAL    63      89.893  32.821  11.670  1.00  0.00              
ATOM    977  N   ASN    64      91.358  31.496  13.976  1.00  0.00              
ATOM    978  CA  ASN    64      92.726  31.011  13.768  1.00  0.00              
ATOM    979  C   ASN    64      92.988  30.633  12.318  1.00  0.00              
ATOM    980  O   ASN    64      93.187  29.452  11.984  1.00  0.00              
ATOM    981  CB  ASN    64      93.036  29.831  14.671  1.00  0.00              
ATOM    982  CG  ASN    64      94.502  29.509  14.764  1.00  0.00              
ATOM    983  OD1 ASN    64      95.313  29.975  13.955  1.00  0.00              
ATOM    984  ND2 ASN    64      94.833  28.651  15.695  1.00  0.00              
ATOM    985  H   ASN    64      90.621  30.828  14.151  1.00  0.00              
ATOM    986  HA  ASN    64      93.439  31.804  14.000  1.00  0.00              
ATOM    987 1HB  ASN    64      92.589  29.755  15.663  1.00  0.00              
ATOM    988 2HB  ASN    64      92.561  29.113  14.002  1.00  0.00              
ATOM    989 1HD2 ASN    64      95.792  28.391  15.815  1.00  0.00              
ATOM    990 2HD2 ASN    64      94.130  28.257  16.285  1.00  0.00              
ATOM    991  N   ASN    65      93.017  31.597  11.402  1.00  0.00              
ATOM    992  CA  ASN    65      93.517  31.333  10.054  1.00  0.00              
ATOM    993  C   ASN    65      94.239  32.587   9.549  1.00  0.00              
ATOM    994  O   ASN    65      94.081  33.668  10.125  1.00  0.00              
ATOM    995  CB  ASN    65      92.408  30.923   9.102  1.00  0.00              
ATOM    996  CG  ASN    65      91.366  31.986   8.894  1.00  0.00              
ATOM    997  OD1 ASN    65      91.666  33.099   8.447  1.00  0.00              
ATOM    998  ND2 ASN    65      90.158  31.678   9.291  1.00  0.00              
ATOM    999  H   ASN    65      92.691  32.525  11.633  1.00  0.00              
ATOM   1000  HA  ASN    65      94.250  30.525  10.083  1.00  0.00              
ATOM   1001 1HB  ASN    65      92.639  30.456   8.144  1.00  0.00              
ATOM   1002 2HB  ASN    65      92.012  30.172   9.786  1.00  0.00              
ATOM   1003 1HD2 ASN    65      89.413  32.337   9.182  1.00  0.00              
ATOM   1004 2HD2 ASN    65      89.979  30.784   9.701  1.00  0.00              
ATOM   1005  N   GLU    66      95.024  32.451   8.483  1.00  0.00              
ATOM   1006  CA  GLU    66      95.881  33.575   8.141  1.00  0.00              
ATOM   1007  C   GLU    66      95.084  34.680   7.457  1.00  0.00              
ATOM   1008  O   GLU    66      95.671  35.709   7.133  1.00  0.00              
ATOM   1009  CB  GLU    66      97.031  33.117   7.241  1.00  0.00              
ATOM   1010  CG  GLU    66      98.038  32.203   7.924  1.00  0.00              
ATOM   1011  CD  GLU    66      98.703  32.892   9.083  1.00  0.00              
ATOM   1012  OE1 GLU    66      99.189  33.982   8.902  1.00  0.00              
ATOM   1013  OE2 GLU    66      98.628  32.380  10.175  1.00  0.00              
ATOM   1014  H   GLU    66      95.052  31.619   7.911  1.00  0.00              
ATOM   1015  HA  GLU    66      96.290  34.018   9.050  1.00  0.00              
ATOM   1016 1HB  GLU    66      96.584  32.596   6.394  1.00  0.00              
ATOM   1017 2HB  GLU    66      97.538  34.016   6.889  1.00  0.00              
ATOM   1018 1HG  GLU    66      97.609  31.260   8.261  1.00  0.00              
ATOM   1019 2HG  GLU    66      98.775  32.008   7.146  1.00  0.00              
ATOM   1020  N   SER    67      93.790  34.492   7.237  1.00  0.00              
ATOM   1021  CA  SER    67      93.004  35.565   6.618  1.00  0.00              
ATOM   1022  C   SER    67      92.312  36.404   7.690  1.00  0.00              
ATOM   1023  O   SER    67      91.577  37.356   7.424  1.00  0.00              
ATOM   1024  CB  SER    67      91.985  34.987   5.655  1.00  0.00              
ATOM   1025  OG  SER    67      92.592  34.308   4.591  1.00  0.00              
ATOM   1026  H   SER    67      93.332  33.627   7.486  1.00  0.00              
ATOM   1027  HA  SER    67      93.585  36.192   5.941  1.00  0.00              
ATOM   1028 1HB  SER    67      91.346  34.293   6.200  1.00  0.00              
ATOM   1029 2HB  SER    67      91.379  35.801   5.258  1.00  0.00              
ATOM   1030  HG  SER    67      91.970  34.234   3.863  1.00  0.00              
ATOM   1031  N   SER    68      92.540  36.004   8.948  1.00  0.00              
ATOM   1032  CA  SER    68      91.832  36.697  10.025  1.00  0.00              
ATOM   1033  C   SER    68      92.812  37.623  10.727  1.00  0.00              
ATOM   1034  O   SER    68      93.451  37.270  11.722  1.00  0.00              
ATOM   1035  CB  SER    68      91.225  35.709  11.002  1.00  0.00              
ATOM   1036  OG  SER    68      90.400  36.338  11.944  1.00  0.00              
ATOM   1037  H   SER    68      93.173  35.252   9.180  1.00  0.00              
ATOM   1038  HA  SER    68      90.970  37.268   9.679  1.00  0.00              
ATOM   1039 1HB  SER    68      90.635  34.984  10.442  1.00  0.00              
ATOM   1040 2HB  SER    68      92.031  35.194  11.524  1.00  0.00              
ATOM   1041  HG  SER    68      89.582  36.610  11.521  1.00  0.00              
ATOM   1042  N   GLU    69      92.940  38.828  10.163  1.00  0.00              
ATOM   1043  CA  GLU    69      93.826  39.808  10.792  1.00  0.00              
ATOM   1044  C   GLU    69      93.494  41.263  10.435  1.00  0.00              
ATOM   1045  O   GLU    69      92.822  41.554   9.453  1.00  0.00              
ATOM   1046  CB  GLU    69      95.278  39.507  10.413  1.00  0.00              
ATOM   1047  CG  GLU    69      95.599  39.716   8.940  1.00  0.00              
ATOM   1048  CD  GLU    69      96.992  39.255   8.614  1.00  0.00              
ATOM   1049  OE1 GLU    69      97.911  39.698   9.261  1.00  0.00              
ATOM   1050  OE2 GLU    69      97.130  38.377   7.795  1.00  0.00              
ATOM   1051  H   GLU    69      92.446  39.082   9.319  1.00  0.00              
ATOM   1052  HA  GLU    69      93.723  39.757  11.876  1.00  0.00              
ATOM   1053 1HB  GLU    69      95.907  40.161  11.017  1.00  0.00              
ATOM   1054 2HB  GLU    69      95.469  38.468  10.682  1.00  0.00              
ATOM   1055 1HG  GLU    69      94.891  39.231   8.268  1.00  0.00              
ATOM   1056 2HG  GLU    69      95.536  40.796   8.814  1.00  0.00              
ATOM   1057  N   VAL    70      93.998  42.169  11.280  1.00  0.00              
ATOM   1058  CA  VAL    70      93.916  43.604  11.144  1.00  0.00              
ATOM   1059  C   VAL    70      95.300  44.223  11.347  1.00  0.00              
ATOM   1060  O   VAL    70      95.892  44.052  12.411  1.00  0.00              
ATOM   1061  CB  VAL    70      92.920  44.214  12.149  1.00  0.00              
ATOM   1062  CG1 VAL    70      92.882  45.728  12.008  1.00  0.00              
ATOM   1063  CG2 VAL    70      91.532  43.625  11.947  1.00  0.00              
ATOM   1064  H   VAL    70      94.475  41.777  12.079  1.00  0.00              
ATOM   1065  HA  VAL    70      93.590  43.890  10.143  1.00  0.00              
ATOM   1066  HB  VAL    70      93.232  43.951  13.160  1.00  0.00              
ATOM   1067 1HG1 VAL    70      92.173  46.142  12.726  1.00  0.00              
ATOM   1068 2HG1 VAL    70      93.873  46.137  12.200  1.00  0.00              
ATOM   1069 3HG1 VAL    70      92.569  45.991  10.998  1.00  0.00              
ATOM   1070 1HG2 VAL    70      90.842  44.066  12.666  1.00  0.00              
ATOM   1071 2HG2 VAL    70      91.190  43.841  10.935  1.00  0.00              
ATOM   1072 3HG2 VAL    70      91.569  42.546  12.096  1.00  0.00              
ATOM   1073  N   ILE    71      95.770  44.928  10.322  1.00  0.00              
ATOM   1074  CA  ILE    71      97.129  45.455  10.384  1.00  0.00              
ATOM   1075  C   ILE    71      97.107  46.979  10.342  1.00  0.00              
ATOM   1076  O   ILE    71      96.522  47.510   9.409  1.00  0.00              
ATOM   1077  CB  ILE    71      98.001  44.925   9.231  1.00  0.00              
ATOM   1078  CG1 ILE    71      98.172  43.408   9.344  1.00  0.00              
ATOM   1079  CG2 ILE    71      99.354  45.618   9.225  1.00  0.00              
ATOM   1080  CD1 ILE    71      98.939  42.793   8.197  1.00  0.00              
ATOM   1081  H   ILE    71      95.210  45.108   9.501  1.00  0.00              
ATOM   1082  HA  ILE    71      97.593  45.210  11.339  1.00  0.00              
ATOM   1083  HB  ILE    71      97.492  45.113   8.286  1.00  0.00              
ATOM   1084 1HG1 ILE    71      98.696  43.210  10.279  1.00  0.00              
ATOM   1085 2HG1 ILE    71      97.174  42.972   9.389  1.00  0.00              
ATOM   1086 1HG2 ILE    71      99.958  45.232   8.404  1.00  0.00              
ATOM   1087 2HG2 ILE    71      99.213  46.691   9.098  1.00  0.00              
ATOM   1088 3HG2 ILE    71      99.864  45.429  10.170  1.00  0.00              
ATOM   1089 1HD1 ILE    71      99.020  41.716   8.347  1.00  0.00              
ATOM   1090 2HD1 ILE    71      98.415  42.989   7.261  1.00  0.00              
ATOM   1091 3HD1 ILE    71      99.937  43.226   8.151  1.00  0.00              
ATOM   1092  N   VAL    72      97.731  47.598  11.338  1.00  0.00              
ATOM   1093  CA  VAL    72      97.806  49.050  11.389  1.00  0.00              
ATOM   1094  C   VAL    72      99.211  49.482  10.977  1.00  0.00              
ATOM   1095  O   VAL    72     100.162  49.114  11.677  1.00  0.00              
ATOM   1096  CB  VAL    72      97.481  49.599  12.791  1.00  0.00              
ATOM   1097  CG1 VAL    72      97.544  51.119  12.795  1.00  0.00              
ATOM   1098  CG2 VAL    72      96.109  49.123  13.245  1.00  0.00              
ATOM   1099  H   VAL    72      98.162  47.057  12.074  1.00  0.00              
ATOM   1100  HA  VAL    72      97.106  49.508  10.689  1.00  0.00              
ATOM   1101  HB  VAL    72      98.205  49.204  13.503  1.00  0.00              
ATOM   1102 1HG1 VAL    72      97.312  51.491  13.793  1.00  0.00              
ATOM   1103 2HG1 VAL    72      98.545  51.443  12.512  1.00  0.00              
ATOM   1104 3HG1 VAL    72      96.819  51.516  12.084  1.00  0.00              
ATOM   1105 1HG2 VAL    72      95.896  49.520  14.237  1.00  0.00              
ATOM   1106 2HG2 VAL    72      95.353  49.474  12.543  1.00  0.00              
ATOM   1107 3HG2 VAL    72      96.095  48.034  13.279  1.00  0.00              
ATOM   1108  N   HIS    73      99.292  50.216   9.869  1.00  0.00              
ATOM   1109  CA  HIS    73     100.568  50.780   9.412  1.00  0.00              
ATOM   1110  C   HIS    73     100.829  52.130  10.073  1.00  0.00              
ATOM   1111  O   HIS    73     100.146  53.123   9.799  1.00  0.00              
ATOM   1112  CB  HIS    73     100.585  50.931   7.887  1.00  0.00              
ATOM   1113  CG  HIS    73     101.863  51.500   7.354  1.00  0.00              
ATOM   1114  ND1 HIS    73     103.027  50.764   7.270  1.00  0.00              
ATOM   1115  CD2 HIS    73     102.162  52.731   6.878  1.00  0.00              
ATOM   1116  CE1 HIS    73     103.986  51.519   6.764  1.00  0.00              
ATOM   1117  NE2 HIS    73     103.487  52.717   6.518  1.00  0.00              
ATOM   1118  H   HIS    73      98.456  50.389   9.329  1.00  0.00              
ATOM   1119  HA  HIS    73     101.385  50.122   9.706  1.00  0.00              
ATOM   1120 1HB  HIS    73     100.454  49.959   7.411  1.00  0.00              
ATOM   1121 2HB  HIS    73      99.788  51.602   7.568  1.00  0.00              
ATOM   1122  HD1 HIS    73     103.126  49.789   7.474  1.00  0.00              
ATOM   1123  HD2 HIS    73     101.571  53.639   6.750  1.00  0.00              
ATOM   1124  HE1 HIS    73     104.988  51.118   6.616  1.00  0.00              
ATOM   1125  N   LYS    74     101.803  52.187  10.981  1.00  0.00              
ATOM   1126  CA  LYS    74     101.972  53.361  11.817  1.00  0.00              
ATOM   1127  C   LYS    74     102.227  54.601  10.978  1.00  0.00              
ATOM   1128  O   LYS    74     103.085  54.558  10.081  1.00  0.00              
ATOM   1129  CB  LYS    74     103.118  53.151  12.808  1.00  0.00              
ATOM   1130  CG  LYS    74     102.836  52.110  13.883  1.00  0.00              
ATOM   1131  CD  LYS    74     103.997  51.996  14.861  1.00  0.00              
ATOM   1132  CE  LYS    74     105.226  51.396  14.194  1.00  0.00              
ATOM   1133  NZ  LYS    74     106.427  51.473  15.069  1.00  0.00              
ATOM   1134  H   LYS    74     102.435  51.407  11.094  1.00  0.00              
ATOM   1135  HA  LYS    74     101.064  53.536  12.395  1.00  0.00              
ATOM   1136 1HB  LYS    74     103.990  52.847  12.229  1.00  0.00              
ATOM   1137 2HB  LYS    74     103.314  54.114  13.280  1.00  0.00              
ATOM   1138 1HG  LYS    74     101.934  52.403  14.422  1.00  0.00              
ATOM   1139 2HG  LYS    74     102.673  51.147  13.399  1.00  0.00              
ATOM   1140 1HD  LYS    74     104.235  52.992  15.235  1.00  0.00              
ATOM   1141 2HD  LYS    74     103.690  51.361  15.692  1.00  0.00              
ATOM   1142 1HE  LYS    74     105.014  50.354  13.960  1.00  0.00              
ATOM   1143 2HE  LYS    74     105.415  51.944  13.271  1.00  0.00              
ATOM   1144 1HZ  LYS    74     107.219  51.066  14.591  1.00  0.00              
ATOM   1145 2HZ  LYS    74     106.625  52.440  15.286  1.00  0.00              
ATOM   1146 3HZ  LYS    74     106.253  50.965  15.925  1.00  0.00              
ATOM   1147  N   ALA    75     101.514  55.693  11.250  1.00  0.00              
ATOM   1148  CA  ALA    75     101.846  56.910  10.485  1.00  0.00              
ATOM   1149  C   ALA    75     103.271  57.341  10.780  1.00  0.00              
ATOM   1150  O   ALA    75     103.833  57.018  11.833  1.00  0.00              
ATOM   1151  CB  ALA    75     100.874  58.037  10.803  1.00  0.00              
ATOM   1152  H   ALA    75     100.775  55.730  11.937  1.00  0.00              
ATOM   1153  HA  ALA    75     101.761  56.688   9.421  1.00  0.00              
ATOM   1154 1HB  ALA    75     101.153  58.927  10.239  1.00  0.00              
ATOM   1155 2HB  ALA    75      99.863  57.735  10.526  1.00  0.00              
ATOM   1156 3HB  ALA    75     100.908  58.257  11.868  1.00  0.00              
ATOM   1157  N   MET    76     103.898  58.102   9.886  1.00  0.00              
ATOM   1158  CA  MET    76     105.285  58.475  10.169  1.00  0.00              
ATOM   1159  C   MET    76     105.442  59.273  11.453  1.00  0.00              
ATOM   1160  O   MET    76     106.406  59.071  12.197  1.00  0.00              
ATOM   1161  CB  MET    76     105.854  59.273   8.998  1.00  0.00              
ATOM   1162  CG  MET    76     106.044  58.467   7.720  1.00  0.00              
ATOM   1163  SD  MET    76     107.218  57.113   7.920  1.00  0.00              
ATOM   1164  CE  MET    76     108.750  58.019   8.120  1.00  0.00              
ATOM   1165  H   MET    76     103.465  58.428   9.034  1.00  0.00              
ATOM   1166  HA  MET    76     105.887  57.579  10.323  1.00  0.00              
ATOM   1167 1HB  MET    76     105.166  60.095   8.810  1.00  0.00              
ATOM   1168 2HB  MET    76     106.817  59.671   9.322  1.00  0.00              
ATOM   1169 1HG  MET    76     105.077  58.062   7.427  1.00  0.00              
ATOM   1170 2HG  MET    76     106.406  59.142   6.944  1.00  0.00              
ATOM   1171 1HE  MET    76     109.573  57.317   8.255  1.00  0.00              
ATOM   1172 2HE  MET    76     108.931  58.627   7.233  1.00  0.00              
ATOM   1173 3HE  MET    76     108.677  58.666   8.995  1.00  0.00              
ATOM   1174  N   ASP    77     104.531  60.194  11.772  1.00  0.00              
ATOM   1175  CA  ASP    77     104.704  60.957  13.004  1.00  0.00              
ATOM   1176  C   ASP    77     104.521  60.156  14.284  1.00  0.00              
ATOM   1177  O   ASP    77     104.750  60.715  15.375  1.00  0.00              
ATOM   1178  CB  ASP    77     103.735  62.142  13.012  1.00  0.00              
ATOM   1179  CG  ASP    77     104.104  63.263  12.049  1.00  0.00              
ATOM   1180  OD1 ASP    77     105.206  63.256  11.555  1.00  0.00              
ATOM   1181  OD2 ASP    77     103.235  64.024  11.696  1.00  0.00              
ATOM   1182  H   ASP    77     103.728  60.378  11.188  1.00  0.00              
ATOM   1183  HA  ASP    77     105.713  61.368  13.045  1.00  0.00              
ATOM   1184 1HB  ASP    77     102.695  61.854  12.852  1.00  0.00              
ATOM   1185 2HB  ASP    77     103.863  62.487  14.038  1.00  0.00              
ATOM   1186  N   ILE    78     104.111  58.890  14.265  1.00  0.00              
ATOM   1187  CA  ILE    78     103.993  58.190  15.549  1.00  0.00              
ATOM   1188  C   ILE    78     104.863  56.932  15.529  1.00  0.00              
ATOM   1189  O   ILE    78     104.942  56.157  16.478  1.00  0.00              
ATOM   1190  CB  ILE    78     102.537  57.802  15.864  1.00  0.00              
ATOM   1191  CG1 ILE    78     102.002  56.833  14.806  1.00  0.00              
ATOM   1192  CG2 ILE    78     101.661  59.043  15.944  1.00  0.00              
ATOM   1193  CD1 ILE    78     100.692  56.179  15.183  1.00  0.00              
ATOM   1194  H   ILE    78     103.881  58.398  13.413  1.00  0.00              
ATOM   1195  HA  ILE    78     104.385  58.805  16.359  1.00  0.00              
ATOM   1196  HB  ILE    78     102.507  57.274  16.816  1.00  0.00              
ATOM   1197 1HG1 ILE    78     101.873  57.398  13.884  1.00  0.00              
ATOM   1198 2HG1 ILE    78     102.761  56.065  14.657  1.00  0.00              
ATOM   1199 1HG2 ILE    78     100.635  58.751  16.167  1.00  0.00              
ATOM   1200 2HG2 ILE    78     102.030  59.698  16.732  1.00  0.00              
ATOM   1201 3HG2 ILE    78     101.689  59.571  14.991  1.00  0.00              
ATOM   1202 1HD1 ILE    78     100.377  55.506  14.385  1.00  0.00              
ATOM   1203 2HD1 ILE    78     100.821  55.612  16.106  1.00  0.00              
ATOM   1204 3HD1 ILE    78      99.932  56.944  15.332  1.00  0.00              
ATOM   1205  N   GLU    79     105.529  56.746  14.393  1.00  0.00              
ATOM   1206  CA  GLU    79     106.337  55.560  14.166  1.00  0.00              
ATOM   1207  C   GLU    79     107.342  55.266  15.264  1.00  0.00              
ATOM   1208  O   GLU    79     107.507  54.080  15.582  1.00  0.00              
ATOM   1209  CB  GLU    79     107.072  55.689  12.830  1.00  0.00              
ATOM   1210  CG  GLU    79     107.867  54.454  12.428  1.00  0.00              
ATOM   1211  CD  GLU    79     108.473  54.615  11.062  1.00  0.00              
ATOM   1212  OE1 GLU    79     108.239  55.626  10.445  1.00  0.00              
ATOM   1213  OE2 GLU    79     109.260  53.781  10.681  1.00  0.00              
ATOM   1214  H   GLU    79     105.471  57.448  13.669  1.00  0.00              
ATOM   1215  HA  GLU    79     105.696  54.679  14.118  1.00  0.00              
ATOM   1216 1HB  GLU    79     106.318  55.897  12.071  1.00  0.00              
ATOM   1217 2HB  GLU    79     107.746  56.541  12.917  1.00  0.00              
ATOM   1218 1HG  GLU    79     108.647  54.190  13.142  1.00  0.00              
ATOM   1219 2HG  GLU    79     107.117  53.664  12.402  1.00  0.00              
ATOM   1220  N   TYR    80     108.028  56.260  15.845  1.00  0.00              
ATOM   1221  CA  TYR    80     109.117  55.899  16.758  1.00  0.00              
ATOM   1222  C   TYR    80     108.850  56.257  18.204  1.00  0.00              
ATOM   1223  O   TYR    80     109.792  56.354  18.997  1.00  0.00              
ATOM   1224  CB  TYR    80     110.418  56.568  16.309  1.00  0.00              
ATOM   1225  CG  TYR    80     110.826  56.227  14.893  1.00  0.00              
ATOM   1226  CD1 TYR    80     110.752  57.174  13.883  1.00  0.00              
ATOM   1227  CD2 TYR    80     111.286  54.958  14.572  1.00  0.00              
ATOM   1228  CE1 TYR    80     111.123  56.868  12.587  1.00  0.00              
ATOM   1229  CE2 TYR    80     111.660  54.641  13.280  1.00  0.00              
ATOM   1230  CZ  TYR    80     111.577  55.599  12.290  1.00  0.00              
ATOM   1231  OH  TYR    80     111.950  55.288  11.003  1.00  0.00              
ATOM   1232  H   TYR    80     107.827  57.236  15.681  1.00  0.00              
ATOM   1233  HA  TYR    80     109.274  54.820  16.739  1.00  0.00              
ATOM   1234 1HB  TYR    80     110.275  57.645  16.397  1.00  0.00              
ATOM   1235 2HB  TYR    80     111.199  56.248  16.999  1.00  0.00              
ATOM   1236  HD1 TYR    80     110.392  58.174  14.125  1.00  0.00              
ATOM   1237  HD2 TYR    80     111.349  54.206  15.358  1.00  0.00              
ATOM   1238  HE1 TYR    80     111.059  57.622  11.804  1.00  0.00              
ATOM   1239  HE2 TYR    80     112.018  53.638  13.047  1.00  0.00              
ATOM   1240  HH  TYR    80     112.250  54.381  10.907  1.00  0.00              
ATOM   1241  N   ASN    81     107.567  56.432  18.491  1.00  0.00              
ATOM   1242  CA  ASN    81     107.146  56.829  19.826  1.00  0.00              
ATOM   1243  C   ASN    81     107.775  55.950  20.893  1.00  0.00              
ATOM   1244  O   ASN    81     108.300  56.480  21.891  1.00  0.00              
ATOM   1245  CB  ASN    81     105.634  56.809  19.958  1.00  0.00              
ATOM   1246  CG  ASN    81     105.136  57.302  21.288  1.00  0.00              
ATOM   1247  OD1 ASN    81     105.290  58.479  21.634  1.00  0.00              
ATOM   1248  ND2 ASN    81     104.614  56.391  22.069  1.00  0.00              
ATOM   1249  H   ASN    81     106.867  56.289  17.777  1.00  0.00              
ATOM   1250  HA  ASN    81     107.485  57.845  20.034  1.00  0.00              
ATOM   1251 1HB  ASN    81     105.000  57.211  19.167  1.00  0.00              
ATOM   1252 2HB  ASN    81     105.584  55.721  19.946  1.00  0.00              
ATOM   1253 1HD2 ASN    81     104.261  56.647  22.969  1.00  0.00              
ATOM   1254 2HD2 ASN    81     104.567  55.440  21.765  1.00  0.00              
ATOM   1255  N   ASP    82     107.757  54.629  20.727  1.00  0.00              
ATOM   1256  CA  ASP    82     108.262  53.812  21.835  1.00  0.00              
ATOM   1257  C   ASP    82     109.753  53.516  21.739  1.00  0.00              
ATOM   1258  O   ASP    82     110.157  52.691  22.589  1.00  0.00              
ATOM   1259  CB  ASP    82     107.486  52.495  21.910  1.00  0.00              
ATOM   1260  CG  ASP    82     107.663  51.590  20.697  1.00  0.00              
ATOM   1261  OD1 ASP    82     108.340  51.987  19.779  1.00  0.00              
ATOM   1262  OD2 ASP    82     107.255  50.456  20.763  1.00  0.00              
ATOM   1263  H   ASP    82     107.419  54.171  19.892  1.00  0.00              
ATOM   1264  HA  ASP    82     108.168  54.362  22.772  1.00  0.00              
ATOM   1265 1HB  ASP    82     107.684  51.925  22.819  1.00  0.00              
ATOM   1266 2HB  ASP    82     106.465  52.875  21.933  1.00  0.00              
ATOM   1267  N   MET    83     110.528  54.113  20.836  1.00  0.00              
ATOM   1268  CA  MET    83     111.943  53.767  20.725  1.00  0.00              
ATOM   1269  C   MET    83     112.679  53.920  22.060  1.00  0.00              
ATOM   1270  O   MET    83     113.405  53.008  22.524  1.00  0.00              
ATOM   1271  CB  MET    83     112.607  54.633  19.657  1.00  0.00              
ATOM   1272  CG  MET    83     114.061  54.281  19.375  1.00  0.00              
ATOM   1273  SD  MET    83     114.819  55.377  18.158  1.00  0.00              
ATOM   1274  CE  MET    83     114.122  54.731  16.641  1.00  0.00              
ATOM   1275  H   MET    83     110.143  54.813  20.218  1.00  0.00              
ATOM   1276  HA  MET    83     112.048  52.719  20.446  1.00  0.00              
ATOM   1277 1HB  MET    83     112.022  54.517  18.746  1.00  0.00              
ATOM   1278 2HB  MET    83     112.544  55.666  20.001  1.00  0.00              
ATOM   1279 1HG  MET    83     114.615  54.349  20.311  1.00  0.00              
ATOM   1280 2HG  MET    83     114.096  53.257  19.004  1.00  0.00              
ATOM   1281 1HE  MET    83     114.496  55.307  15.794  1.00  0.00              
ATOM   1282 2HE  MET    83     114.409  53.685  16.525  1.00  0.00              
ATOM   1283 3HE  MET    83     113.035  54.807  16.679  1.00  0.00              
ATOM   1284  N   PHE    84     112.499  55.084  22.680  1.00  0.00              
ATOM   1285  CA  PHE    84     113.069  55.443  23.968  1.00  0.00              
ATOM   1286  C   PHE    84     112.044  55.872  25.005  1.00  0.00              
ATOM   1287  O   PHE    84     112.294  55.802  26.221  1.00  0.00              
ATOM   1288  CB  PHE    84     114.098  56.559  23.779  1.00  0.00              
ATOM   1289  CG  PHE    84     115.265  56.168  22.917  1.00  0.00              
ATOM   1290  CD1 PHE    84     115.471  56.776  21.688  1.00  0.00              
ATOM   1291  CD2 PHE    84     116.158  55.193  23.334  1.00  0.00              
ATOM   1292  CE1 PHE    84     116.544  56.417  20.894  1.00  0.00              
ATOM   1293  CE2 PHE    84     117.232  54.833  22.543  1.00  0.00              
ATOM   1294  CZ  PHE    84     117.424  55.446  21.321  1.00  0.00              
ATOM   1295  H   PHE    84     111.917  55.752  22.196  1.00  0.00              
ATOM   1296  HA  PHE    84     113.577  54.580  24.401  1.00  0.00              
ATOM   1297 1HB  PHE    84     113.634  57.421  23.303  1.00  0.00              
ATOM   1298 2HB  PHE    84     114.509  56.856  24.743  1.00  0.00              
ATOM   1299  HD1 PHE    84     114.775  57.544  21.350  1.00  0.00              
ATOM   1300  HD2 PHE    84     116.005  54.708  24.299  1.00  0.00              
ATOM   1301  HE1 PHE    84     116.694  56.902  19.930  1.00  0.00              
ATOM   1302  HE2 PHE    84     117.926  54.065  22.883  1.00  0.00              
ATOM   1303  HZ  PHE    84     118.270  55.162  20.696  1.00  0.00              
ATOM   1304  N   ASN    85     110.871  56.347  24.564  1.00  0.00              
ATOM   1305  CA  ASN    85     109.965  57.060  25.468  1.00  0.00              
ATOM   1306  C   ASN    85     108.735  56.265  25.846  1.00  0.00              
ATOM   1307  O   ASN    85     108.547  55.090  25.438  1.00  0.00              
ATOM   1308  CB  ASN    85     109.539  58.390  24.874  1.00  0.00              
ATOM   1309  CG  ASN    85     110.683  59.330  24.612  1.00  0.00              
ATOM   1310  OD1 ASN    85     111.690  59.329  25.329  1.00  0.00              
ATOM   1311  ND2 ASN    85     110.499  60.186  23.640  1.00  0.00              
ATOM   1312  H   ASN    85     110.601  56.216  23.600  1.00  0.00              
ATOM   1313  HA  ASN    85     110.467  57.256  26.417  1.00  0.00              
ATOM   1314 1HB  ASN    85     108.844  58.430  24.034  1.00  0.00              
ATOM   1315 2HB  ASN    85     109.027  58.705  25.784  1.00  0.00              
ATOM   1316 1HD2 ASN    85     111.218  60.842  23.409  1.00  0.00              
ATOM   1317 2HD2 ASN    85     109.640  60.185  23.128  1.00  0.00              
ATOM   1318  N   ASN    86     107.896  56.896  26.661  1.00  0.00              
ATOM   1319  CA  ASN    86     106.808  56.192  27.332  1.00  0.00              
ATOM   1320  C   ASN    86     105.580  55.959  26.450  1.00  0.00              
ATOM   1321  O   ASN    86     105.385  56.665  25.467  1.00  0.00              
ATOM   1322  CB  ASN    86     106.396  56.928  28.593  1.00  0.00              
ATOM   1323  CG  ASN    86     107.486  57.019  29.625  1.00  0.00              
ATOM   1324  OD1 ASN    86     108.547  56.398  29.492  1.00  0.00              
ATOM   1325  ND2 ASN    86     107.198  57.722  30.690  1.00  0.00              
ATOM   1326  H   ASN    86     108.013  57.886  26.820  1.00  0.00              
ATOM   1327  HA  ASN    86     107.153  55.213  27.669  1.00  0.00              
ATOM   1328 1HB  ASN    86     105.877  57.886  28.537  1.00  0.00              
ATOM   1329 2HB  ASN    86     105.692  56.151  28.893  1.00  0.00              
ATOM   1330 1HD2 ASN    86     107.876  57.826  31.419  1.00  0.00              
ATOM   1331 2HD2 ASN    86     106.301  58.155  30.776  1.00  0.00              
ATOM   1332  N   PHE    87     104.771  54.959  26.815  1.00  0.00              
ATOM   1333  CA  PHE    87     103.568  54.663  26.026  1.00  0.00              
ATOM   1334  C   PHE    87     102.645  53.748  26.818  1.00  0.00              
ATOM   1335  O   PHE    87     103.056  53.031  27.733  1.00  0.00              
ATOM   1336  CB  PHE    87     103.934  54.018  24.688  1.00  0.00              
ATOM   1337  CG  PHE    87     104.551  52.655  24.821  1.00  0.00              
ATOM   1338  CD1 PHE    87     103.778  51.512  24.684  1.00  0.00              
ATOM   1339  CD2 PHE    87     105.905  52.513  25.083  1.00  0.00              
ATOM   1340  CE1 PHE    87     104.345  50.257  24.806  1.00  0.00              
ATOM   1341  CE2 PHE    87     106.475  51.261  25.205  1.00  0.00              
ATOM   1342  CZ  PHE    87     105.693  50.131  25.066  1.00  0.00              
ATOM   1343  H   PHE    87     104.975  54.399  27.631  1.00  0.00              
ATOM   1344  HA  PHE    87     103.018  55.584  25.830  1.00  0.00              
ATOM   1345 1HB  PHE    87     103.043  53.898  24.073  1.00  0.00              
ATOM   1346 2HB  PHE    87     104.658  54.637  24.160  1.00  0.00              
ATOM   1347  HD1 PHE    87     102.712  51.611  24.476  1.00  0.00              
ATOM   1348  HD2 PHE    87     106.523  53.406  25.194  1.00  0.00              
ATOM   1349  HE1 PHE    87     103.726  49.367  24.696  1.00  0.00              
ATOM   1350  HE2 PHE    87     107.540  51.163  25.411  1.00  0.00              
ATOM   1351  HZ  PHE    87     106.140  49.143  25.163  1.00  0.00              
ATOM   1352  N   THR    88     101.359  53.807  26.479  1.00  0.00              
ATOM   1353  CA  THR    88     100.349  53.002  27.160  1.00  0.00              
ATOM   1354  C   THR    88      99.525  52.296  26.083  1.00  0.00              
ATOM   1355  O   THR    88      99.206  52.974  25.093  1.00  0.00              
ATOM   1356  CB  THR    88      99.429  53.847  28.061  1.00  0.00              
ATOM   1357  OG1 THR    88     100.195  54.415  29.131  1.00  0.00              
ATOM   1358  CG2 THR    88      98.315  52.989  28.640  1.00  0.00              
ATOM   1359  H   THR    88     101.075  54.424  25.732  1.00  0.00              
ATOM   1360  HA  THR    88     100.835  52.245  27.777  1.00  0.00              
ATOM   1361  HB  THR    88      98.996  54.652  27.468  1.00  0.00              
ATOM   1362  HG1 THR    88     101.001  54.799  28.778  1.00  0.00              
ATOM   1363 1HG2 THR    88      97.675  53.603  29.273  1.00  0.00              
ATOM   1364 2HG2 THR    88      97.724  52.564  27.828  1.00  0.00              
ATOM   1365 3HG2 THR    88      98.747  52.184  29.233  1.00  0.00              
ATOM   1366  N   VAL    89      99.238  50.992  26.220  1.00  0.00              
ATOM   1367  CA  VAL    89      98.413  50.292  25.243  1.00  0.00              
ATOM   1368  C   VAL    89      97.100  49.967  25.944  1.00  0.00              
ATOM   1369  O   VAL    89      97.152  49.510  27.104  1.00  0.00              
ATOM   1370  CB  VAL    89      99.072  49.003  24.717  1.00  0.00              
ATOM   1371  CG1 VAL    89      98.141  48.285  23.751  1.00  0.00              
ATOM   1372  CG2 VAL    89     100.398  49.319  24.042  1.00  0.00              
ATOM   1373  H   VAL    89      99.599  50.483  27.014  1.00  0.00              
ATOM   1374  HA  VAL    89      98.197  50.924  24.381  1.00  0.00              
ATOM   1375  HB  VAL    89      99.294  48.349  25.560  1.00  0.00              
ATOM   1376 1HG1 VAL    89      98.623  47.376  23.389  1.00  0.00              
ATOM   1377 2HG1 VAL    89      97.215  48.025  24.263  1.00  0.00              
ATOM   1378 3HG1 VAL    89      97.919  48.938  22.907  1.00  0.00              
ATOM   1379 1HG2 VAL    89     100.850  48.398  23.677  1.00  0.00              
ATOM   1380 2HG2 VAL    89     100.226  49.996  23.204  1.00  0.00              
ATOM   1381 3HG2 VAL    89     101.068  49.792  24.759  1.00  0.00              
ATOM   1382  N   SER    90      95.923  50.182  25.351  1.00  0.00              
ATOM   1383  CA  SER    90      94.719  49.757  26.075  1.00  0.00              
ATOM   1384  C   SER    90      93.740  49.177  25.072  1.00  0.00              
ATOM   1385  O   SER    90      93.741  49.462  23.879  1.00  0.00              
ATOM   1386  CB  SER    90      94.096  50.915  26.831  1.00  0.00              
ATOM   1387  OG  SER    90      93.599  51.900  25.967  1.00  0.00              
ATOM   1388  H   SER    90      95.824  50.615  24.444  1.00  0.00              
ATOM   1389  HA  SER    90      94.923  49.037  26.869  1.00  0.00              
ATOM   1390 1HB  SER    90      93.278  50.533  27.441  1.00  0.00              
ATOM   1391 2HB  SER    90      94.853  51.358  27.476  1.00  0.00              
ATOM   1392  HG  SER    90      92.957  52.440  26.435  1.00  0.00              
ATOM   1393  N   PHE    91      92.858  48.288  25.576  1.00  0.00              
ATOM   1394  CA  PHE    91      91.918  47.645  24.659  1.00  0.00              
ATOM   1395  C   PHE    91      90.959  46.795  25.485  1.00  0.00              
ATOM   1396  O   PHE    91      91.315  46.379  26.601  1.00  0.00              
ATOM   1397  CB  PHE    91      92.648  46.790  23.621  1.00  0.00              
ATOM   1398  CG  PHE    91      93.565  45.762  24.219  1.00  0.00              
ATOM   1399  CD1 PHE    91      93.108  44.483  24.499  1.00  0.00              
ATOM   1400  CD2 PHE    91      94.887  46.072  24.503  1.00  0.00              
ATOM   1401  CE1 PHE    91      93.951  43.536  25.050  1.00  0.00              
ATOM   1402  CE2 PHE    91      95.732  45.127  25.052  1.00  0.00              
ATOM   1403  CZ  PHE    91      95.263  43.858  25.326  1.00  0.00              
ATOM   1404  H   PHE    91      92.826  48.054  26.558  1.00  0.00              
ATOM   1405  HA  PHE    91      91.330  48.403  24.140  1.00  0.00              
ATOM   1406 1HB  PHE    91      91.928  46.248  23.009  1.00  0.00              
ATOM   1407 2HB  PHE    91      93.263  47.422  22.982  1.00  0.00              
ATOM   1408  HD1 PHE    91      92.070  44.229  24.280  1.00  0.00              
ATOM   1409  HD2 PHE    91      95.257  47.074  24.287  1.00  0.00              
ATOM   1410  HE1 PHE    91      93.578  42.535  25.266  1.00  0.00              
ATOM   1411  HE2 PHE    91      96.769  45.383  25.270  1.00  0.00              
ATOM   1412  HZ  PHE    91      95.928  43.113  25.761  1.00  0.00              
ATOM   1413  N   TRP    92      89.768  46.586  24.948  1.00  0.00              
ATOM   1414  CA  TRP    92      88.892  45.581  25.574  1.00  0.00              
ATOM   1415  C   TRP    92      89.241  44.207  24.997  1.00  0.00              
ATOM   1416  O   TRP    92      89.549  44.110  23.816  1.00  0.00              
ATOM   1417  CB  TRP    92      87.416  45.906  25.337  1.00  0.00              
ATOM   1418  CG  TRP    92      86.943  47.118  26.080  1.00  0.00              
ATOM   1419  CD1 TRP    92      87.085  48.418  25.694  1.00  0.00              
ATOM   1420  CD2 TRP    92      86.252  47.145  27.335  1.00  0.00              
ATOM   1421  NE1 TRP    92      86.528  49.253  26.631  1.00  0.00              
ATOM   1422  CE2 TRP    92      86.007  48.493  27.648  1.00  0.00              
ATOM   1423  CE3 TRP    92      85.816  46.155  28.224  1.00  0.00              
ATOM   1424  CZ2 TRP    92      85.352  48.880  28.806  1.00  0.00              
ATOM   1425  CZ3 TRP    92      85.157  46.543  29.385  1.00  0.00              
ATOM   1426  CH2 TRP    92      84.931  47.866  29.667  1.00  0.00              
ATOM   1427  H   TRP    92      89.441  47.085  24.133  1.00  0.00              
ATOM   1428  HA  TRP    92      89.088  45.536  26.645  1.00  0.00              
ATOM   1429 1HB  TRP    92      87.237  46.099  24.279  1.00  0.00              
ATOM   1430 2HB  TRP    92      86.791  45.075  25.665  1.00  0.00              
ATOM   1431  HD1 TRP    92      87.594  48.598  24.749  1.00  0.00              
ATOM   1432  HE1 TRP    92      86.504  50.261  26.580  1.00  0.00              
ATOM   1433  HE3 TRP    92      85.967  45.090  28.048  1.00  0.00              
ATOM   1434  HZ2 TRP    92      85.193  49.943  28.992  1.00  0.00              
ATOM   1435  HZ3 TRP    92      84.823  45.762  30.069  1.00  0.00              
ATOM   1436  HH2 TRP    92      84.410  48.128  30.589  1.00  0.00              
ATOM   1437  N   LEU    93      89.167  43.165  25.834  1.00  0.00              
ATOM   1438  CA  LEU    93      89.554  41.814  25.491  1.00  0.00              
ATOM   1439  C   LEU    93      88.454  40.813  25.873  1.00  0.00              
ATOM   1440  O   LEU    93      87.909  40.920  26.972  1.00  0.00              
ATOM   1441  CB  LEU    93      90.877  41.458  26.181  1.00  0.00              
ATOM   1442  CG  LEU    93      91.410  40.050  25.885  1.00  0.00              
ATOM   1443  CD1 LEU    93      91.802  39.939  24.418  1.00  0.00              
ATOM   1444  CD2 LEU    93      92.600  39.757  26.786  1.00  0.00              
ATOM   1445  H   LEU    93      88.815  43.356  26.761  1.00  0.00              
ATOM   1446  HA  LEU    93      89.707  41.740  24.415  1.00  0.00              
ATOM   1447 1HB  LEU    93      91.522  42.206  25.723  1.00  0.00              
ATOM   1448 2HB  LEU    93      90.830  41.629  27.257  1.00  0.00              
ATOM   1449  HG  LEU    93      90.618  39.345  26.138  1.00  0.00              
ATOM   1450 1HD1 LEU    93      92.179  38.936  24.217  1.00  0.00              
ATOM   1451 2HD1 LEU    93      90.930  40.129  23.792  1.00  0.00              
ATOM   1452 3HD1 LEU    93      92.578  40.669  24.193  1.00  0.00              
ATOM   1453 1HD2 LEU    93      92.977  38.756  26.575  1.00  0.00              
ATOM   1454 2HD2 LEU    93      93.387  40.489  26.600  1.00  0.00              
ATOM   1455 3HD2 LEU    93      92.291  39.815  27.829  1.00  0.00              
ATOM   1456  N   ARG    94      88.166  39.842  25.004  1.00  0.00              
ATOM   1457  CA  ARG    94      87.233  38.776  25.367  1.00  0.00              
ATOM   1458  C   ARG    94      87.841  37.459  24.895  1.00  0.00              
ATOM   1459  O   ARG    94      88.026  37.294  23.692  1.00  0.00              
ATOM   1460  CB  ARG    94      85.827  38.994  24.827  1.00  0.00              
ATOM   1461  CG  ARG    94      84.791  37.997  25.320  1.00  0.00              
ATOM   1462  CD  ARG    94      83.492  38.059  24.603  1.00  0.00              
ATOM   1463  NE  ARG    94      82.458  37.197  25.153  1.00  0.00              
ATOM   1464  CZ  ARG    94      81.406  36.723  24.457  1.00  0.00              
ATOM   1465  NH1 ARG    94      81.224  37.053  23.197  1.00  0.00              
ATOM   1466  NH2 ARG    94      80.548  35.935  25.081  1.00  0.00              
ATOM   1467  H   ARG    94      88.590  39.834  24.087  1.00  0.00              
ATOM   1468  HA  ARG    94      87.097  38.757  26.449  1.00  0.00              
ATOM   1469 1HB  ARG    94      85.526  39.999  25.120  1.00  0.00              
ATOM   1470 2HB  ARG    94      85.891  38.937  23.741  1.00  0.00              
ATOM   1471 1HG  ARG    94      85.193  36.991  25.200  1.00  0.00              
ATOM   1472 2HG  ARG    94      84.601  38.188  26.377  1.00  0.00              
ATOM   1473 1HD  ARG    94      83.117  39.081  24.638  1.00  0.00              
ATOM   1474 2HD  ARG    94      83.645  37.764  23.566  1.00  0.00              
ATOM   1475  HE  ARG    94      82.356  36.829  26.090  1.00  0.00              
ATOM   1476 1HH1 ARG    94      81.880  37.670  22.739  1.00  0.00              
ATOM   1477 2HH1 ARG    94      80.430  36.687  22.693  1.00  0.00              
ATOM   1478 1HH2 ARG    94      80.694  35.706  26.055  1.00  0.00              
ATOM   1479 2HH2 ARG    94      79.752  35.567  24.583  1.00  0.00              
ATOM   1480  N   VAL    95      88.111  36.593  25.862  1.00  0.00              
ATOM   1481  CA  VAL    95      88.709  35.287  25.519  1.00  0.00              
ATOM   1482  C   VAL    95      87.825  34.188  26.085  1.00  0.00              
ATOM   1483  O   VAL    95      87.427  34.263  27.253  1.00  0.00              
ATOM   1484  CB  VAL    95      90.139  35.128  26.068  1.00  0.00              
ATOM   1485  CG1 VAL    95      90.712  33.773  25.680  1.00  0.00              
ATOM   1486  CG2 VAL    95      91.033  36.248  25.558  1.00  0.00              
ATOM   1487  H   VAL    95      87.917  36.806  26.830  1.00  0.00              
ATOM   1488  HA  VAL    95      88.758  35.145  24.439  1.00  0.00              
ATOM   1489  HB  VAL    95      90.113  35.214  27.155  1.00  0.00              
ATOM   1490 1HG1 VAL    95      91.723  33.678  26.077  1.00  0.00              
ATOM   1491 2HG1 VAL    95      90.085  32.982  26.092  1.00  0.00              
ATOM   1492 3HG1 VAL    95      90.739  33.687  24.594  1.00  0.00              
ATOM   1493 1HG2 VAL    95      92.039  36.121  25.956  1.00  0.00              
ATOM   1494 2HG2 VAL    95      91.067  36.218  24.469  1.00  0.00              
ATOM   1495 3HG2 VAL    95      90.634  37.209  25.883  1.00  0.00              
ATOM   1496  N   PRO    96      87.504  33.156  25.323  1.00  0.00              
ATOM   1497  CA  PRO    96      86.580  32.124  25.814  1.00  0.00              
ATOM   1498  C   PRO    96      87.209  31.344  26.964  1.00  0.00              
ATOM   1499  O   PRO    96      88.460  31.354  27.089  1.00  0.00              
ATOM   1500  CB  PRO    96      86.314  31.237  24.593  1.00  0.00              
ATOM   1501  CG  PRO    96      87.474  31.488  23.692  1.00  0.00              
ATOM   1502  CD  PRO    96      87.833  32.936  23.896  1.00  0.00              
ATOM   1503  HA  PRO    96      85.637  32.543  26.196  1.00  0.00              
ATOM   1504 1HB  PRO    96      86.249  30.175  24.873  1.00  0.00              
ATOM   1505 2HB  PRO    96      85.365  31.500  24.103  1.00  0.00              
ATOM   1506 1HG  PRO    96      88.321  30.832  23.941  1.00  0.00              
ATOM   1507 2HG  PRO    96      87.212  31.290  22.642  1.00  0.00              
ATOM   1508 1HD  PRO    96      88.897  33.133  23.699  1.00  0.00              
ATOM   1509 2HD  PRO    96      87.255  33.604  23.241  1.00  0.00              
ATOM   1510  N   LYS    97      86.417  30.702  27.800  1.00  0.00              
ATOM   1511  CA  LYS    97      86.948  29.891  28.903  1.00  0.00              
ATOM   1512  C   LYS    97      87.620  28.658  28.287  1.00  0.00              
ATOM   1513  O   LYS    97      87.024  27.977  27.444  1.00  0.00              
ATOM   1514  CB  LYS    97      85.846  29.484  29.882  1.00  0.00              
ATOM   1515  CG  LYS    97      86.311  28.570  31.008  1.00  0.00              
ATOM   1516  CD  LYS    97      85.157  28.184  31.921  1.00  0.00              
ATOM   1517  CE  LYS    97      84.225  27.189  31.246  1.00  0.00              
ATOM   1518  NZ  LYS    97      84.915  25.912  30.920  1.00  0.00              
ATOM   1519  H   LYS    97      85.417  30.771  27.677  1.00  0.00              
ATOM   1520  HA  LYS    97      87.687  30.466  29.462  1.00  0.00              
ATOM   1521 1HB  LYS    97      85.439  30.402  30.305  1.00  0.00              
ATOM   1522 2HB  LYS    97      85.073  28.979  29.302  1.00  0.00              
ATOM   1523 1HG  LYS    97      86.744  27.670  30.568  1.00  0.00              
ATOM   1524 2HG  LYS    97      87.073  29.093  31.586  1.00  0.00              
ATOM   1525 1HD  LYS    97      85.566  27.741  32.830  1.00  0.00              
ATOM   1526 2HD  LYS    97      84.600  29.086  32.177  1.00  0.00              
ATOM   1527 1HE  LYS    97      83.392  26.990  31.919  1.00  0.00              
ATOM   1528 2HE  LYS    97      83.849  27.642  30.328  1.00  0.00              
ATOM   1529 1HZ  LYS    97      84.264  25.282  30.474  1.00  0.00              
ATOM   1530 2HZ  LYS    97      85.688  26.096  30.295  1.00  0.00              
ATOM   1531 3HZ  LYS    97      85.263  25.492  31.770  1.00  0.00              
ATOM   1532  N   VAL    98      88.862  28.397  28.671  1.00  0.00              
ATOM   1533  CA  VAL    98      89.596  27.266  28.098  1.00  0.00              
ATOM   1534  C   VAL    98      89.061  25.986  28.742  1.00  0.00              
ATOM   1535  O   VAL    98      88.976  25.955  29.978  1.00  0.00              
ATOM   1536  CB  VAL    98      91.115  27.373  28.326  1.00  0.00              
ATOM   1537  CG1 VAL    98      91.837  26.206  27.669  1.00  0.00              
ATOM   1538  CG2 VAL    98      91.643  28.695  27.789  1.00  0.00              
ATOM   1539  H   VAL    98      89.314  28.977  29.363  1.00  0.00              
ATOM   1540  HA  VAL    98      89.412  27.176  27.027  1.00  0.00              
ATOM   1541  HB  VAL    98      91.314  27.365  29.398  1.00  0.00              
ATOM   1542 1HG1 VAL    98      92.909  26.298  27.840  1.00  0.00              
ATOM   1543 2HG1 VAL    98      91.480  25.270  28.097  1.00  0.00              
ATOM   1544 3HG1 VAL    98      91.640  26.214  26.597  1.00  0.00              
ATOM   1545 1HG2 VAL    98      92.718  28.754  27.959  1.00  0.00              
ATOM   1546 2HG2 VAL    98      91.441  28.759  26.720  1.00  0.00              
ATOM   1547 3HG2 VAL    98      91.149  29.520  28.302  1.00  0.00              
ATOM   1548  N   SER    99      88.749  24.986  27.927  1.00  0.00              
ATOM   1549  CA  SER    99      88.302  23.730  28.515  1.00  0.00              
ATOM   1550  C   SER    99      89.428  23.046  29.298  1.00  0.00              
ATOM   1551  O   SER    99      90.573  23.317  28.969  1.00  0.00              
ATOM   1552  CB  SER    99      87.776  22.810  27.430  1.00  0.00              
ATOM   1553  OG  SER    99      88.795  22.359  26.582  1.00  0.00              
ATOM   1554  H   SER    99      88.810  25.064  26.922  1.00  0.00              
ATOM   1555  HA  SER    99      87.410  23.835  29.135  1.00  0.00              
ATOM   1556 1HB  SER    99      87.301  21.951  27.903  1.00  0.00              
ATOM   1557 2HB  SER    99      87.038  23.353  26.841  1.00  0.00              
ATOM   1558  HG  SER    99      88.769  22.853  25.759  1.00  0.00              
ATOM   1559  N   ALA   100      89.064  22.187  30.258  1.00  0.00              
ATOM   1560  CA  ALA   100      90.015  21.375  30.999  1.00  0.00              
ATOM   1561  C   ALA   100      90.921  20.621  30.014  1.00  0.00              
ATOM   1562  O   ALA   100      92.145  20.659  30.173  1.00  0.00              
ATOM   1563  CB  ALA   100      89.289  20.412  31.927  1.00  0.00              
ATOM   1564  H   ALA   100      88.080  22.107  30.469  1.00  0.00              
ATOM   1565  HA  ALA   100      90.630  22.031  31.614  1.00  0.00              
ATOM   1566 1HB  ALA   100      90.019  19.809  32.467  1.00  0.00              
ATOM   1567 2HB  ALA   100      88.687  20.976  32.639  1.00  0.00              
ATOM   1568 3HB  ALA   100      88.643  19.760  31.341  1.00  0.00              
ATOM   1569  N   SER   101      90.270  19.985  29.045  1.00  0.00              
ATOM   1570  CA  SER   101      90.928  19.308  27.944  1.00  0.00              
ATOM   1571  C   SER   101      91.973  20.142  27.212  1.00  0.00              
ATOM   1572  O   SER   101      93.103  19.680  26.961  1.00  0.00              
ATOM   1573  CB  SER   101      89.877  18.832  26.961  1.00  0.00              
ATOM   1574  OG  SER   101      89.062  17.830  27.505  1.00  0.00              
ATOM   1575  H   SER   101      89.261  19.982  29.092  1.00  0.00              
ATOM   1576  HA  SER   101      91.342  18.337  28.218  1.00  0.00              
ATOM   1577 1HB  SER   101      89.254  19.681  26.679  1.00  0.00              
ATOM   1578 2HB  SER   101      90.377  18.441  26.076  1.00  0.00              
ATOM   1579  HG  SER   101      88.245  17.775  27.004  1.00  0.00              
ATOM   1580  N   HIS   102      91.571  21.371  26.857  1.00  0.00              
ATOM   1581  CA  HIS   102      92.464  22.218  26.079  1.00  0.00              
ATOM   1582  C   HIS   102      93.541  22.824  26.956  1.00  0.00              
ATOM   1583  O   HIS   102      94.610  23.200  26.453  1.00  0.00              
ATOM   1584  CB  HIS   102      91.681  23.328  25.371  1.00  0.00              
ATOM   1585  CG  HIS   102      90.794  22.832  24.272  1.00  0.00              
ATOM   1586  ND1 HIS   102      89.556  23.381  24.011  1.00  0.00              
ATOM   1587  CD2 HIS   102      90.963  21.838  23.369  1.00  0.00              
ATOM   1588  CE1 HIS   102      89.002  22.745  22.992  1.00  0.00              
ATOM   1589  NE2 HIS   102      89.835  21.805  22.586  1.00  0.00              
ATOM   1590  H   HIS   102      90.661  21.724  27.117  1.00  0.00              
ATOM   1591  HA  HIS   102      92.971  21.619  25.323  1.00  0.00              
ATOM   1592 1HB  HIS   102      91.037  23.847  26.081  1.00  0.00              
ATOM   1593 2HB  HIS   102      92.369  24.042  24.918  1.00  0.00              
ATOM   1594  HD2 HIS   102      91.774  21.132  23.188  1.00  0.00              
ATOM   1595  HE1 HIS   102      88.016  23.032  22.629  1.00  0.00              
ATOM   1596  HE2 HIS   102      89.678  21.162  21.823  1.00  0.00              
ATOM   1597  N   LEU   103      93.299  22.917  28.274  1.00  0.00              
ATOM   1598  CA  LEU   103      94.395  23.381  29.126  1.00  0.00              
ATOM   1599  C   LEU   103      95.533  22.357  29.130  1.00  0.00              
ATOM   1600  O   LEU   103      96.696  22.715  29.066  1.00  0.00              
ATOM   1601  CB  LEU   103      93.894  23.637  30.553  1.00  0.00              
ATOM   1602  CG  LEU   103      93.034  24.896  30.727  1.00  0.00              
ATOM   1603  CD1 LEU   103      92.398  24.906  32.110  1.00  0.00              
ATOM   1604  CD2 LEU   103      93.895  26.133  30.519  1.00  0.00              
ATOM   1605  H   LEU   103      92.411  22.686  28.697  1.00  0.00              
ATOM   1606  HA  LEU   103      94.787  24.320  28.738  1.00  0.00              
ATOM   1607 1HB  LEU   103      93.283  22.746  30.689  1.00  0.00              
ATOM   1608 2HB  LEU   103      94.710  23.632  31.275  1.00  0.00              
ATOM   1609  HG  LEU   103      92.276  24.881  29.942  1.00  0.00              
ATOM   1610 1HD1 LEU   103      91.789  25.803  32.224  1.00  0.00              
ATOM   1611 2HD1 LEU   103      91.768  24.024  32.228  1.00  0.00              
ATOM   1612 3HD1 LEU   103      93.179  24.900  32.869  1.00  0.00              
ATOM   1613 1HD2 LEU   103      93.282  27.026  30.642  1.00  0.00              
ATOM   1614 2HD2 LEU   103      94.702  26.142  31.252  1.00  0.00              
ATOM   1615 3HD2 LEU   103      94.317  26.118  29.514  1.00  0.00              
ATOM   1616  N   GLU   104      95.152  21.089  29.211  1.00  0.00              
ATOM   1617  CA  GLU   104      96.121  20.000  29.180  1.00  0.00              
ATOM   1618  C   GLU   104      96.818  19.919  27.836  1.00  0.00              
ATOM   1619  O   GLU   104      98.026  19.705  27.719  1.00  0.00              
ATOM   1620  CB  GLU   104      95.441  18.666  29.496  1.00  0.00              
ATOM   1621  CG  GLU   104      95.037  18.497  30.954  1.00  0.00              
ATOM   1622  CD  GLU   104      94.276  17.217  31.165  1.00  0.00              
ATOM   1623  OE1 GLU   104      94.002  16.545  30.200  1.00  0.00              
ATOM   1624  OE2 GLU   104      94.067  16.854  32.298  1.00  0.00              
ATOM   1625  H   GLU   104      94.169  20.871  29.296  1.00  0.00              
ATOM   1626  HA  GLU   104      96.875  20.154  29.953  1.00  0.00              
ATOM   1627 1HB  GLU   104      94.554  18.604  28.865  1.00  0.00              
ATOM   1628 2HB  GLU   104      96.141  17.878  29.220  1.00  0.00              
ATOM   1629 1HG  GLU   104      95.879  18.536  31.645  1.00  0.00              
ATOM   1630 2HG  GLU   104      94.378  19.345  31.138  1.00  0.00              
ATOM   1631  N   GLN   105      96.022  20.090  26.787  1.00  0.00              
ATOM   1632  CA  GLN   105      96.548  19.920  25.441  1.00  0.00              
ATOM   1633  C   GLN   105      97.376  21.101  24.956  1.00  0.00              
ATOM   1634  O   GLN   105      98.376  20.904  24.245  1.00  0.00              
ATOM   1635  CB  GLN   105      95.396  19.679  24.461  1.00  0.00              
ATOM   1636  CG  GLN   105      95.841  19.312  23.056  1.00  0.00              
ATOM   1637  CD  GLN   105      96.612  18.007  23.015  1.00  0.00              
ATOM   1638  OE1 GLN   105      96.239  17.028  23.667  1.00  0.00              
ATOM   1639  NE2 GLN   105      97.698  17.985  22.250  1.00  0.00              
ATOM   1640  H   GLN   105      95.050  20.338  26.908  1.00  0.00              
ATOM   1641  HA  GLN   105      97.228  19.068  25.420  1.00  0.00              
ATOM   1642 1HB  GLN   105      94.791  18.874  24.879  1.00  0.00              
ATOM   1643 2HB  GLN   105      94.809  20.596  24.434  1.00  0.00              
ATOM   1644 1HG  GLN   105      95.166  19.329  22.200  1.00  0.00              
ATOM   1645 2HG  GLN   105      96.552  20.135  22.973  1.00  0.00              
ATOM   1646 1HE2 GLN   105      98.247  17.152  22.183  1.00  0.00              
ATOM   1647 2HE2 GLN   105      97.966  18.802  21.739  1.00  0.00              
ATOM   1648  N   TYR   106      96.944  22.310  25.292  1.00  0.00              
ATOM   1649  CA  TYR   106      97.499  23.492  24.665  1.00  0.00              
ATOM   1650  C   TYR   106      98.069  24.490  25.658  1.00  0.00              
ATOM   1651  O   TYR   106      98.513  25.563  25.221  1.00  0.00              
ATOM   1652  CB  TYR   106      96.430  24.174  23.809  1.00  0.00              
ATOM   1653  CG  TYR   106      95.952  23.337  22.643  1.00  0.00              
ATOM   1654  CD1 TYR   106      96.774  23.102  21.550  1.00  0.00              
ATOM   1655  CD2 TYR   106      94.681  22.782  22.639  1.00  0.00              
ATOM   1656  CE1 TYR   106      96.343  22.339  20.482  1.00  0.00              
ATOM   1657  CE2 TYR   106      94.240  22.017  21.577  1.00  0.00              
ATOM   1658  CZ  TYR   106      95.074  21.797  20.500  1.00  0.00              
ATOM   1659  OH  TYR   106      94.640  21.035  19.440  1.00  0.00              
ATOM   1660  H   TYR   106      96.222  22.416  25.990  1.00  0.00              
ATOM   1661  HA  TYR   106      98.321  23.210  24.006  1.00  0.00              
ATOM   1662 1HB  TYR   106      95.586  24.399  24.464  1.00  0.00              
ATOM   1663 2HB  TYR   106      96.859  25.104  23.437  1.00  0.00              
ATOM   1664  HD1 TYR   106      97.776  23.534  21.543  1.00  0.00              
ATOM   1665  HD2 TYR   106      94.027  22.960  23.492  1.00  0.00              
ATOM   1666  HE1 TYR   106      97.000  22.164  19.630  1.00  0.00              
ATOM   1667  HE2 TYR   106      93.237  21.590  21.593  1.00  0.00              
ATOM   1668  HH  TYR   106      93.744  20.708  19.555  1.00  0.00              
ATOM   1669  N   GLY   107      98.030  24.134  26.925  1.00  0.00              
ATOM   1670  CA  GLY   107      98.369  25.022  28.018  1.00  0.00              
ATOM   1671  C   GLY   107      99.784  25.572  27.994  1.00  0.00              
ATOM   1672  O   GLY   107     100.050  26.559  28.700  1.00  0.00              
ATOM   1673  H   GLY   107      97.746  23.187  27.131  1.00  0.00              
ATOM   1674 1HA  GLY   107      97.696  25.879  28.002  1.00  0.00              
ATOM   1675 2HA  GLY   107      98.253  24.488  28.960  1.00  0.00              
ATOM   1676  N   THR   108     100.698  24.983  27.230  1.00  0.00              
ATOM   1677  CA  THR   108     102.081  25.449  27.181  1.00  0.00              
ATOM   1678  C   THR   108     102.409  26.161  25.864  1.00  0.00              
ATOM   1679  O   THR   108     103.563  26.549  25.700  1.00  0.00              
ATOM   1680  CB  THR   108     103.067  24.282  27.376  1.00  0.00              
ATOM   1681  OG1 THR   108     102.873  23.311  26.339  1.00  0.00              
ATOM   1682  CG2 THR   108     102.852  23.622  28.729  1.00  0.00              
ATOM   1683  H   THR   108     100.426  24.190  26.667  1.00  0.00              
ATOM   1684  HA  THR   108     102.248  26.192  27.962  1.00  0.00              
ATOM   1685  HB  THR   108     104.085  24.665  27.317  1.00  0.00              
ATOM   1686  HG1 THR   108     103.657  22.762  26.265  1.00  0.00              
ATOM   1687 1HG2 THR   108     103.558  22.801  28.848  1.00  0.00              
ATOM   1688 2HG2 THR   108     103.010  24.356  29.520  1.00  0.00              
ATOM   1689 3HG2 THR   108     101.834  23.239  28.788  1.00  0.00              
ATOM   1690  N   ASN   109     101.434  26.313  24.986  1.00  0.00              
ATOM   1691  CA  ASN   109     101.515  26.951  23.688  1.00  0.00              
ATOM   1692  C   ASN   109     101.288  28.450  23.857  1.00  0.00              
ATOM   1693  O   ASN   109     100.131  28.880  23.966  1.00  0.00              
ATOM   1694  CB  ASN   109     100.524  26.359  22.703  1.00  0.00              
ATOM   1695  CG  ASN   109     100.391  27.149  21.430  1.00  0.00              
ATOM   1696  OD1 ASN   109      99.282  27.390  20.939  1.00  0.00              
ATOM   1697  ND2 ASN   109     101.516  27.482  20.852  1.00  0.00              
ATOM   1698  H   ASN   109     100.551  25.929  25.291  1.00  0.00              
ATOM   1699  HA  ASN   109     102.502  26.782  23.254  1.00  0.00              
ATOM   1700 1HB  ASN   109     100.543  25.295  22.463  1.00  0.00              
ATOM   1701 2HB  ASN   109      99.666  26.573  23.340  1.00  0.00              
ATOM   1702 1HD2 ASN   109     101.504  28.008  20.001  1.00  0.00              
ATOM   1703 2HD2 ASN   109     102.387  27.210  21.260  1.00  0.00              
ATOM   1704  N   GLU   110     102.377  29.231  23.925  1.00  0.00              
ATOM   1705  CA  GLU   110     102.222  30.674  23.991  1.00  0.00              
ATOM   1706  C   GLU   110     101.908  31.211  22.599  1.00  0.00              
ATOM   1707  O   GLU   110     102.607  30.911  21.615  1.00  0.00              
ATOM   1708  CB  GLU   110     103.483  31.334  24.553  1.00  0.00              
ATOM   1709  CG  GLU   110     103.374  32.841  24.739  1.00  0.00              
ATOM   1710  CD  GLU   110     104.657  33.421  25.264  1.00  0.00              
ATOM   1711  OE1 GLU   110     105.588  32.677  25.458  1.00  0.00              
ATOM   1712  OE2 GLU   110     104.746  34.622  25.366  1.00  0.00              
ATOM   1713  H   GLU   110     103.306  28.835  23.931  1.00  0.00              
ATOM   1714  HA  GLU   110     101.374  30.926  24.629  1.00  0.00              
ATOM   1715 1HB  GLU   110     103.686  30.864  25.515  1.00  0.00              
ATOM   1716 2HB  GLU   110     104.295  31.112  23.861  1.00  0.00              
ATOM   1717 1HG  GLU   110     103.081  33.370  23.832  1.00  0.00              
ATOM   1718 2HG  GLU   110     102.592  32.951  25.490  1.00  0.00              
ATOM   1719  N   TYR   111     100.855  32.014  22.466  1.00  0.00              
ATOM   1720  CA  TYR   111     100.522  32.574  21.151  1.00  0.00              
ATOM   1721  C   TYR   111     100.309  34.083  21.316  1.00  0.00              
ATOM   1722  O   TYR   111      99.767  34.504  22.344  1.00  0.00              
ATOM   1723  CB  TYR   111      99.276  31.910  20.562  1.00  0.00              
ATOM   1724  CG  TYR   111      98.085  31.905  21.494  1.00  0.00              
ATOM   1725  CD1 TYR   111      97.116  32.895  21.418  1.00  0.00              
ATOM   1726  CD2 TYR   111      97.932  30.909  22.447  1.00  0.00              
ATOM   1727  CE1 TYR   111      96.026  32.895  22.267  1.00  0.00              
ATOM   1728  CE2 TYR   111      96.846  30.899  23.301  1.00  0.00              
ATOM   1729  CZ  TYR   111      95.895  31.894  23.208  1.00  0.00              
ATOM   1730  OH  TYR   111      94.811  31.889  24.056  1.00  0.00              
ATOM   1731  H   TYR   111     100.276  32.247  23.261  1.00  0.00              
ATOM   1732  HA  TYR   111     101.366  32.452  20.472  1.00  0.00              
ATOM   1733 1HB  TYR   111      99.021  32.452  19.650  1.00  0.00              
ATOM   1734 2HB  TYR   111      99.545  30.884  20.311  1.00  0.00              
ATOM   1735  HD1 TYR   111      97.226  33.682  20.672  1.00  0.00              
ATOM   1736  HD2 TYR   111      98.687  30.126  22.516  1.00  0.00              
ATOM   1737  HE1 TYR   111      95.273  33.679  22.196  1.00  0.00              
ATOM   1738  HE2 TYR   111      96.745  30.108  24.045  1.00  0.00              
ATOM   1739  HH  TYR   111      94.207  32.617  23.897  1.00  0.00              
ATOM   1740  N   SER   112     100.760  34.857  20.329  1.00  0.00              
ATOM   1741  CA  SER   112     100.497  36.287  20.295  1.00  0.00              
ATOM   1742  C   SER   112      99.093  36.596  19.762  1.00  0.00              
ATOM   1743  O   SER   112      98.637  35.878  18.884  1.00  0.00              
ATOM   1744  CB  SER   112     101.548  36.981  19.451  1.00  0.00              
ATOM   1745  OG  SER   112     102.805  36.979  20.070  1.00  0.00              
ATOM   1746  H   SER   112     101.299  34.438  19.585  1.00  0.00              
ATOM   1747  HA  SER   112     100.693  36.786  21.245  1.00  0.00              
ATOM   1748 1HB  SER   112     101.623  36.465  18.494  1.00  0.00              
ATOM   1749 2HB  SER   112     101.237  38.012  19.284  1.00  0.00              
ATOM   1750  HG  SER   112     102.967  37.838  20.468  1.00  0.00              
ATOM   1751  N   ILE   113      98.522  37.683  20.258  1.00  0.00              
ATOM   1752  CA  ILE   113      97.297  38.240  19.686  1.00  0.00              
ATOM   1753  C   ILE   113      97.501  39.670  19.207  1.00  0.00              
ATOM   1754  O   ILE   113      96.852  40.101  18.254  1.00  0.00              
ATOM   1755  CB  ILE   113      96.138  38.214  20.700  1.00  0.00              
ATOM   1756  CG1 ILE   113      96.463  39.102  21.904  1.00  0.00              
ATOM   1757  CG2 ILE   113      95.855  36.788  21.147  1.00  0.00              
ATOM   1758  CD1 ILE   113      95.302  39.290  22.854  1.00  0.00              
ATOM   1759  H   ILE   113      98.945  38.139  21.054  1.00  0.00              
ATOM   1760  HA  ILE   113      97.021  37.708  18.776  1.00  0.00              
ATOM   1761  HB  ILE   113      95.248  38.632  20.232  1.00  0.00              
ATOM   1762 1HG1 ILE   113      97.294  38.639  22.434  1.00  0.00              
ATOM   1763 2HG1 ILE   113      96.775  40.072  21.516  1.00  0.00              
ATOM   1764 1HG2 ILE   113      95.034  36.788  21.863  1.00  0.00              
ATOM   1765 2HG2 ILE   113      95.582  36.183  20.283  1.00  0.00              
ATOM   1766 3HG2 ILE   113      96.746  36.369  21.616  1.00  0.00              
ATOM   1767 1HD1 ILE   113      95.608  39.931  23.681  1.00  0.00              
ATOM   1768 2HD1 ILE   113      94.469  39.754  22.325  1.00  0.00              
ATOM   1769 3HD1 ILE   113      94.989  38.322  23.243  1.00  0.00              
ATOM   1770  N   ILE   114      98.407  40.437  19.816  1.00  0.00              
ATOM   1771  CA  ILE   114      98.719  41.773  19.280  1.00  0.00              
ATOM   1772  C   ILE   114     100.226  41.996  19.357  1.00  0.00              
ATOM   1773  O   ILE   114     100.815  41.744  20.419  1.00  0.00              
ATOM   1774  CB  ILE   114      97.993  42.895  20.045  1.00  0.00              
ATOM   1775  CG1 ILE   114      96.485  42.635  20.070  1.00  0.00              
ATOM   1776  CG2 ILE   114      98.293  44.247  19.415  1.00  0.00              
ATOM   1777  CD1 ILE   114      95.714  43.597  20.945  1.00  0.00              
ATOM   1778  H   ILE   114      98.886  40.115  20.645  1.00  0.00              
ATOM   1779  HA  ILE   114      98.442  41.839  18.229  1.00  0.00              
ATOM   1780  HB  ILE   114      98.330  42.894  21.081  1.00  0.00              
ATOM   1781 1HG1 ILE   114      96.125  42.709  19.044  1.00  0.00              
ATOM   1782 2HG1 ILE   114      96.338  41.617  20.433  1.00  0.00              
ATOM   1783 1HG2 ILE   114      97.772  45.029  19.967  1.00  0.00              
ATOM   1784 2HG2 ILE   114      99.365  44.434  19.448  1.00  0.00              
ATOM   1785 3HG2 ILE   114      97.955  44.249  18.379  1.00  0.00              
ATOM   1786 1HD1 ILE   114      94.653  43.349  20.913  1.00  0.00              
ATOM   1787 2HD1 ILE   114      96.072  43.523  21.972  1.00  0.00              
ATOM   1788 3HD1 ILE   114      95.858  44.614  20.584  1.00  0.00              
ATOM   1789  N   SER   115     100.833  42.467  18.266  1.00  0.00              
ATOM   1790  CA  SER   115     102.289  42.574  18.322  1.00  0.00              
ATOM   1791  C   SER   115     102.858  43.654  17.409  1.00  0.00              
ATOM   1792  O   SER   115     102.345  43.852  16.321  1.00  0.00              
ATOM   1793  CB  SER   115     102.908  41.233  17.977  1.00  0.00              
ATOM   1794  OG  SER   115     104.308  41.288  17.962  1.00  0.00              
ATOM   1795  H   SER   115     100.351  42.747  17.424  1.00  0.00              
ATOM   1796  HA  SER   115     102.674  42.713  19.333  1.00  0.00              
ATOM   1797 1HB  SER   115     102.589  40.502  18.719  1.00  0.00              
ATOM   1798 2HB  SER   115     102.554  40.929  16.993  1.00  0.00              
ATOM   1799  HG  SER   115     104.663  40.401  18.055  1.00  0.00              
ATOM   1800  N   SER   116     103.947  44.283  17.858  1.00  0.00              
ATOM   1801  CA  SER   116     104.780  45.093  16.982  1.00  0.00              
ATOM   1802  C   SER   116     106.151  44.441  16.801  1.00  0.00              
ATOM   1803  O   SER   116     107.045  45.074  16.219  1.00  0.00              
ATOM   1804  CB  SER   116     104.922  46.495  17.541  1.00  0.00              
ATOM   1805  OG  SER   116     105.526  46.499  18.806  1.00  0.00              
ATOM   1806  H   SER   116     104.199  44.194  18.832  1.00  0.00              
ATOM   1807  HA  SER   116     104.307  45.324  16.026  1.00  0.00              
ATOM   1808 1HB  SER   116     105.531  47.083  16.856  1.00  0.00              
ATOM   1809 2HB  SER   116     103.932  46.942  17.620  1.00  0.00              
ATOM   1810  HG  SER   116     105.900  47.366  18.979  1.00  0.00              
ATOM   1811  N   MET   117     106.363  43.226  17.297  1.00  0.00              
ATOM   1812  CA  MET   117     107.687  42.602  17.260  1.00  0.00              
ATOM   1813  C   MET   117     108.289  42.557  15.853  1.00  0.00              
ATOM   1814  O   MET   117     107.584  42.295  14.878  1.00  0.00              
ATOM   1815  CB  MET   117     107.605  41.189  17.833  1.00  0.00              
ATOM   1816  CG  MET   117     107.303  41.130  19.324  1.00  0.00              
ATOM   1817  SD  MET   117     108.637  41.809  20.331  1.00  0.00              
ATOM   1818  CE  MET   117     108.047  41.426  21.977  1.00  0.00              
ATOM   1819  H   MET   117     105.592  42.720  17.710  1.00  0.00              
ATOM   1820  HA  MET   117     108.382  43.169  17.879  1.00  0.00              
ATOM   1821 1HB  MET   117     106.822  40.668  17.283  1.00  0.00              
ATOM   1822 2HB  MET   117     108.566  40.711  17.639  1.00  0.00              
ATOM   1823 1HG  MET   117     106.391  41.698  19.508  1.00  0.00              
ATOM   1824 2HG  MET   117     107.144  40.087  19.597  1.00  0.00              
ATOM   1825 1HE  MET   117     108.766  41.784  22.715  1.00  0.00              
ATOM   1826 2HE  MET   117     107.085  41.913  22.141  1.00  0.00              
ATOM   1827 3HE  MET   117     107.929  40.347  22.079  1.00  0.00              
ATOM   1828  N   LYS   118     109.606  42.786  15.858  1.00  0.00              
ATOM   1829  CA  LYS   118     110.508  42.705  14.736  1.00  0.00              
ATOM   1830  C   LYS   118     111.671  41.742  14.984  1.00  0.00              
ATOM   1831  O   LYS   118     112.249  41.658  16.067  1.00  0.00              
ATOM   1832  CB  LYS   118     111.042  44.099  14.401  1.00  0.00              
ATOM   1833  CG  LYS   118     111.809  44.180  13.088  1.00  0.00              
ATOM   1834  CD  LYS   118     112.080  45.624  12.693  1.00  0.00              
ATOM   1835  CE  LYS   118     112.872  45.705  11.397  1.00  0.00              
ATOM   1836  NZ  LYS   118     113.005  47.106  10.912  1.00  0.00              
ATOM   1837  H   LYS   118     109.970  43.041  16.765  1.00  0.00              
ATOM   1838  HA  LYS   118     109.971  42.352  13.855  1.00  0.00              
ATOM   1839 1HB  LYS   118     110.182  44.768  14.361  1.00  0.00              
ATOM   1840 2HB  LYS   118     111.695  44.397  15.221  1.00  0.00              
ATOM   1841 1HG  LYS   118     112.755  43.651  13.207  1.00  0.00              
ATOM   1842 2HG  LYS   118     111.218  43.695  12.311  1.00  0.00              
ATOM   1843 1HD  LYS   118     111.125  46.135  12.569  1.00  0.00              
ATOM   1844 2HD  LYS   118     112.645  46.102  13.494  1.00  0.00              
ATOM   1845 1HE  LYS   118     113.862  45.288  11.575  1.00  0.00              
ATOM   1846 2HE  LYS   118     112.358  45.108  10.644  1.00  0.00              
ATOM   1847 1HZ  LYS   118     113.535  47.115  10.052  1.00  0.00              
ATOM   1848 2HZ  LYS   118     112.086  47.493  10.746  1.00  0.00              
ATOM   1849 3HZ  LYS   118     113.482  47.659  11.609  1.00  0.00              
ATOM   1850  N   LYS   119     112.022  41.017  13.923  1.00  0.00              
ATOM   1851  CA  LYS   119     113.196  40.146  14.024  1.00  0.00              
ATOM   1852  C   LYS   119     114.442  40.850  13.493  1.00  0.00              
ATOM   1853  O   LYS   119     114.509  41.362  12.377  1.00  0.00              
ATOM   1854  CB  LYS   119     112.966  38.839  13.264  1.00  0.00              
ATOM   1855  CG  LYS   119     114.105  37.835  13.379  1.00  0.00              
ATOM   1856  CD  LYS   119     113.805  36.565  12.596  1.00  0.00              
ATOM   1857  CE  LYS   119     114.945  35.563  12.707  1.00  0.00              
ATOM   1858  NZ  LYS   119     114.657  34.309  11.960  1.00  0.00              
ATOM   1859  H   LYS   119     111.506  41.049  13.055  1.00  0.00              
ATOM   1860  HA  LYS   119     113.399  39.921  15.071  1.00  0.00              
ATOM   1861 1HB  LYS   119     112.051  38.397  13.659  1.00  0.00              
ATOM   1862 2HB  LYS   119     112.818  39.100  12.216  1.00  0.00              
ATOM   1863 1HG  LYS   119     115.013  38.296  12.990  1.00  0.00              
ATOM   1864 2HG  LYS   119     114.245  37.589  14.431  1.00  0.00              
ATOM   1865 1HD  LYS   119     112.890  36.121  12.992  1.00  0.00              
ATOM   1866 2HD  LYS   119     113.655  36.829  11.550  1.00  0.00              
ATOM   1867 1HE  LYS   119     115.846  36.025  12.307  1.00  0.00              
ATOM   1868 2HE  LYS   119     115.094  35.331  13.761  1.00  0.00              
ATOM   1869 1HZ  LYS   119     115.436  33.673  12.059  1.00  0.00              
ATOM   1870 2HZ  LYS   119     113.822  33.879  12.332  1.00  0.00              
ATOM   1871 3HZ  LYS   119     114.519  34.523  10.983  1.00  0.00              
ATOM   1872  N   HIS   120     115.460  40.879  14.341  1.00  0.00              
ATOM   1873  CA  HIS   120     116.793  41.361  14.026  1.00  0.00              
ATOM   1874  C   HIS   120     117.806  40.225  14.159  1.00  0.00              
ATOM   1875  O   HIS   120     117.475  39.114  14.585  1.00  0.00              
ATOM   1876  CB  HIS   120     117.179  42.531  14.936  1.00  0.00              
ATOM   1877  CG  HIS   120     116.270  43.714  14.814  1.00  0.00              
ATOM   1878  ND1 HIS   120     116.374  44.628  13.786  1.00  0.00              
ATOM   1879  CD2 HIS   120     115.243  44.134  15.589  1.00  0.00              
ATOM   1880  CE1 HIS   120     115.447  45.559  13.934  1.00  0.00              
ATOM   1881  NE2 HIS   120     114.748  45.282  15.020  1.00  0.00              
ATOM   1882  H   HIS   120     115.268  40.534  15.271  1.00  0.00              
ATOM   1883  HA  HIS   120     116.827  41.693  12.989  1.00  0.00              
ATOM   1884 1HB  HIS   120     117.148  42.221  15.982  1.00  0.00              
ATOM   1885 2HB  HIS   120     118.182  42.881  14.692  1.00  0.00              
ATOM   1886  HD2 HIS   120     114.794  43.740  16.501  1.00  0.00              
ATOM   1887  HE1 HIS   120     115.362  46.377  13.219  1.00  0.00              
ATOM   1888  HE2 HIS   120     113.975  45.821  15.382  1.00  0.00              
ATOM   1889  N   SER   121     119.061  40.496  13.783  1.00  0.00              
ATOM   1890  CA  SER   121     120.061  39.434  13.871  1.00  0.00              
ATOM   1891  C   SER   121     120.516  39.264  15.320  1.00  0.00              
ATOM   1892  O   SER   121     120.107  40.027  16.194  1.00  0.00              
ATOM   1893  CB  SER   121     121.242  39.742  12.971  1.00  0.00              
ATOM   1894  OG  SER   121     121.974  40.847  13.422  1.00  0.00              
ATOM   1895  H   SER   121     119.338  41.406  13.442  1.00  0.00              
ATOM   1896  HA  SER   121     119.721  38.484  13.457  1.00  0.00              
ATOM   1897 1HB  SER   121     121.895  38.870  12.944  1.00  0.00              
ATOM   1898 2HB  SER   121     120.872  39.947  11.967  1.00  0.00              
ATOM   1899  HG  SER   121     122.710  41.008  12.827  1.00  0.00              
ATOM   1900  N   LEU   122     121.373  38.271  15.525  1.00  0.00              
ATOM   1901  CA  LEU   122     121.919  37.869  16.812  1.00  0.00              
ATOM   1902  C   LEU   122     120.889  36.995  17.558  1.00  0.00              
ATOM   1903  O   LEU   122     121.128  36.618  18.707  1.00  0.00              
ATOM   1904  CB  LEU   122     122.299  39.103  17.640  1.00  0.00              
ATOM   1905  CG  LEU   122     123.218  40.106  16.931  1.00  0.00              
ATOM   1906  CD1 LEU   122     123.499  41.292  17.844  1.00  0.00              
ATOM   1907  CD2 LEU   122     124.514  39.415  16.531  1.00  0.00              
ATOM   1908  H   LEU   122     121.652  37.769  14.694  1.00  0.00              
ATOM   1909  HA  LEU   122     122.794  37.238  16.657  1.00  0.00              
ATOM   1910 1HB  LEU   122     121.310  39.536  17.778  1.00  0.00              
ATOM   1911 2HB  LEU   122     122.713  38.827  18.609  1.00  0.00              
ATOM   1912  HG  LEU   122     122.712  40.420  16.018  1.00  0.00              
ATOM   1913 1HD1 LEU   122     124.152  41.999  17.333  1.00  0.00              
ATOM   1914 2HD1 LEU   122     122.561  41.785  18.099  1.00  0.00              
ATOM   1915 3HD1 LEU   122     123.985  40.943  18.755  1.00  0.00              
ATOM   1916 1HD2 LEU   122     125.165  40.130  16.027  1.00  0.00              
ATOM   1917 2HD2 LEU   122     125.013  39.033  17.422  1.00  0.00              
ATOM   1918 3HD2 LEU   122     124.292  38.588  15.857  1.00  0.00              
ATOM   1919  N   SER   123     119.794  36.716  16.869  1.00  0.00              
ATOM   1920  CA  SER   123     118.604  36.005  17.290  1.00  0.00              
ATOM   1921  C   SER   123     117.546  36.971  17.830  1.00  0.00              
ATOM   1922  O   SER   123     116.450  36.578  18.233  1.00  0.00              
ATOM   1923  CB  SER   123     118.965  34.968  18.336  1.00  0.00              
ATOM   1924  OG  SER   123     119.018  35.516  19.624  1.00  0.00              
ATOM   1925  H   SER   123     119.847  37.070  15.925  1.00  0.00              
ATOM   1926  HA  SER   123     118.188  35.359  16.515  1.00  0.00              
ATOM   1927 1HB  SER   123     118.215  34.178  18.316  1.00  0.00              
ATOM   1928 2HB  SER   123     119.939  34.548  18.089  1.00  0.00              
ATOM   1929  HG  SER   123     119.878  35.918  19.766  1.00  0.00              
ATOM   1930  N   ILE   124     117.897  38.248  17.841  1.00  0.00              
ATOM   1931  CA  ILE   124     117.166  39.293  18.542  1.00  0.00              
ATOM   1932  C   ILE   124     115.895  39.731  17.813  1.00  0.00              
ATOM   1933  O   ILE   124     115.940  39.942  16.602  1.00  0.00              
ATOM   1934  CB  ILE   124     118.058  40.528  18.768  1.00  0.00              
ATOM   1935  CG1 ILE   124     119.232  40.178  19.686  1.00  0.00              
ATOM   1936  CG2 ILE   124     117.243  41.672  19.351  1.00  0.00              
ATOM   1937  CD1 ILE   124     120.260  41.279  19.807  1.00  0.00              
ATOM   1938  H   ILE   124     118.729  38.492  17.323  1.00  0.00              
ATOM   1939  HA  ILE   124     116.785  38.923  19.493  1.00  0.00              
ATOM   1940  HB  ILE   124     118.486  40.836  17.814  1.00  0.00              
ATOM   1941 1HG1 ILE   124     118.819  39.956  20.669  1.00  0.00              
ATOM   1942 2HG1 ILE   124     119.704  39.283  19.281  1.00  0.00              
ATOM   1943 1HG2 ILE   124     117.889  42.537  19.505  1.00  0.00              
ATOM   1944 2HG2 ILE   124     116.442  41.936  18.663  1.00  0.00              
ATOM   1945 3HG2 ILE   124     116.816  41.365  20.306  1.00  0.00              
ATOM   1946 1HD1 ILE   124     121.061  40.957  20.474  1.00  0.00              
ATOM   1947 2HD1 ILE   124     120.675  41.501  18.824  1.00  0.00              
ATOM   1948 3HD1 ILE   124     119.791  42.174  20.213  1.00  0.00              
ATOM   1949  N   GLY   125     114.823  39.850  18.584  1.00  0.00              
ATOM   1950  CA  GLY   125     113.560  40.475  18.228  1.00  0.00              
ATOM   1951  C   GLY   125     113.369  41.768  19.013  1.00  0.00              
ATOM   1952  O   GLY   125     113.909  41.868  20.124  1.00  0.00              
ATOM   1953  H   GLY   125     114.933  39.454  19.506  1.00  0.00              
ATOM   1954 1HA  GLY   125     113.560  40.695  17.160  1.00  0.00              
ATOM   1955 2HA  GLY   125     112.746  39.788  18.456  1.00  0.00              
ATOM   1956  N   SER   126     112.644  42.741  18.464  1.00  0.00              
ATOM   1957  CA  SER   126     112.434  44.007  19.161  1.00  0.00              
ATOM   1958  C   SER   126     111.029  44.573  18.935  1.00  0.00              
ATOM   1959  O   SER   126     110.500  44.580  17.818  1.00  0.00              
ATOM   1960  CB  SER   126     113.480  45.013  18.720  1.00  0.00              
ATOM   1961  OG  SER   126     113.317  46.253  19.351  1.00  0.00              
ATOM   1962  H   SER   126     112.231  42.607  17.552  1.00  0.00              
ATOM   1963  HA  SER   126     112.615  43.945  20.235  1.00  0.00              
ATOM   1964 1HB  SER   126     114.466  44.618  18.963  1.00  0.00              
ATOM   1965 2HB  SER   126     113.400  45.150  17.642  1.00  0.00              
ATOM   1966  HG  SER   126     112.943  46.120  20.225  1.00  0.00              
ATOM   1967  N   GLY   127     110.451  45.074  20.016  1.00  0.00              
ATOM   1968  CA  GLY   127     109.068  45.531  20.046  1.00  0.00              
ATOM   1969  C   GLY   127     108.377  45.124  21.338  1.00  0.00              
ATOM   1970  O   GLY   127     108.990  44.905  22.379  1.00  0.00              
ATOM   1971  H   GLY   127     111.008  45.137  20.856  1.00  0.00              
ATOM   1972 1HA  GLY   127     109.050  46.618  19.963  1.00  0.00              
ATOM   1973 2HA  GLY   127     108.530  45.095  19.205  1.00  0.00              
ATOM   1974  N   TRP   128     107.047  45.066  21.295  1.00  0.00              
ATOM   1975  CA  TRP   128     106.163  44.611  22.342  1.00  0.00              
ATOM   1976  C   TRP   128     105.124  43.657  21.739  1.00  0.00              
ATOM   1977  O   TRP   128     104.837  43.617  20.539  1.00  0.00              
ATOM   1978  CB  TRP   128     105.483  45.797  23.028  1.00  0.00              
ATOM   1979  CG  TRP   128     104.711  46.671  22.087  1.00  0.00              
ATOM   1980  CD1 TRP   128     105.141  47.830  21.512  1.00  0.00              
ATOM   1981  CD2 TRP   128     103.377  46.457  21.611  1.00  0.00              
ATOM   1982  NE1 TRP   128     104.158  48.352  20.709  1.00  0.00              
ATOM   1983  CE2 TRP   128     103.064  47.525  20.752  1.00  0.00              
ATOM   1984  CE3 TRP   128     102.416  45.461  21.829  1.00  0.00              
ATOM   1985  CZ2 TRP   128     101.838  47.631  20.114  1.00  0.00              
ATOM   1986  CZ3 TRP   128     101.187  45.567  21.188  1.00  0.00              
ATOM   1987  CH2 TRP   128     100.907  46.620  20.354  1.00  0.00              
ATOM   1988  H   TRP   128     106.652  45.382  20.421  1.00  0.00              
ATOM   1989  HA  TRP   128     106.735  44.088  23.108  1.00  0.00              
ATOM   1990 1HB  TRP   128     104.775  45.445  23.778  1.00  0.00              
ATOM   1991 2HB  TRP   128     106.229  46.434  23.504  1.00  0.00              
ATOM   1992  HD1 TRP   128     106.148  48.158  21.760  1.00  0.00              
ATOM   1993  HE1 TRP   128     104.227  49.206  20.174  1.00  0.00              
ATOM   1994  HE3 TRP   128     102.588  44.603  22.478  1.00  0.00              
ATOM   1995  HZ2 TRP   128     101.657  48.484  19.460  1.00  0.00              
ATOM   1996  HZ3 TRP   128     100.448  44.786  21.367  1.00  0.00              
ATOM   1997  HH2 TRP   128      99.931  46.665  19.870  1.00  0.00              
ATOM   1998  N   SER   129     104.568  42.871  22.667  1.00  0.00              
ATOM   1999  CA  SER   129     103.526  41.915  22.295  1.00  0.00              
ATOM   2000  C   SER   129     102.632  41.624  23.477  1.00  0.00              
ATOM   2001  O   SER   129     103.037  41.589  24.627  1.00  0.00              
ATOM   2002  CB  SER   129     104.141  40.632  21.771  1.00  0.00              
ATOM   2003  OG  SER   129     103.168  39.707  21.369  1.00  0.00              
ATOM   2004  H   SER   129     104.861  42.929  23.632  1.00  0.00              
ATOM   2005  HA  SER   129     102.940  42.228  21.429  1.00  0.00              
ATOM   2006 1HB  SER   129     104.775  40.873  20.918  1.00  0.00              
ATOM   2007 2HB  SER   129     104.748  40.188  22.559  1.00  0.00              
ATOM   2008  HG  SER   129     102.377  40.176  21.092  1.00  0.00              
ATOM   2009  N   VAL   130     101.359  41.379  23.157  1.00  0.00              
ATOM   2010  CA  VAL   130     100.374  40.839  24.096  1.00  0.00              
ATOM   2011  C   VAL   130     100.185  39.374  23.708  1.00  0.00              
ATOM   2012  O   VAL   130      99.869  39.082  22.554  1.00  0.00              
ATOM   2013  CB  VAL   130      99.027  41.584  24.051  1.00  0.00              
ATOM   2014  CG1 VAL   130      98.039  40.957  25.023  1.00  0.00              
ATOM   2015  CG2 VAL   130      99.223  43.059  24.370  1.00  0.00              
ATOM   2016  H   VAL   130     101.075  41.583  22.209  1.00  0.00              
ATOM   2017  HA  VAL   130     100.729  40.906  25.125  1.00  0.00              
ATOM   2018  HB  VAL   130      98.625  41.530  23.039  1.00  0.00              
ATOM   2019 1HG1 VAL   130      97.092  41.497  24.978  1.00  0.00              
ATOM   2020 2HG1 VAL   130      97.875  39.914  24.753  1.00  0.00              
ATOM   2021 3HG1 VAL   130      98.439  41.013  26.035  1.00  0.00              
ATOM   2022 1HG2 VAL   130      98.261  43.570  24.333  1.00  0.00              
ATOM   2023 2HG2 VAL   130      99.651  43.161  25.367  1.00  0.00              
ATOM   2024 3HG2 VAL   130      99.898  43.503  23.638  1.00  0.00              
ATOM   2025  N   SER   131     100.389  38.433  24.633  1.00  0.00              
ATOM   2026  CA  SER   131     100.201  37.040  24.219  1.00  0.00              
ATOM   2027  C   SER   131      99.496  36.277  25.329  1.00  0.00              
ATOM   2028  O   SER   131      99.347  36.750  26.478  1.00  0.00              
ATOM   2029  CB  SER   131     101.531  36.393  23.884  1.00  0.00              
ATOM   2030  OG  SER   131     102.400  36.377  24.983  1.00  0.00              
ATOM   2031  H   SER   131     100.661  38.631  25.585  1.00  0.00              
ATOM   2032  HA  SER   131      99.656  36.937  23.280  1.00  0.00              
ATOM   2033 1HB  SER   131     101.348  35.368  23.562  1.00  0.00              
ATOM   2034 2HB  SER   131     101.996  36.950  23.072  1.00  0.00              
ATOM   2035  HG  SER   131     103.073  35.705  24.848  1.00  0.00              
ATOM   2036  N   LEU   132      99.033  35.095  24.956  1.00  0.00              
ATOM   2037  CA  LEU   132      98.382  34.204  25.930  1.00  0.00              
ATOM   2038  C   LEU   132      99.081  32.859  25.983  1.00  0.00              
ATOM   2039  O   LEU   132      99.599  32.440  24.953  1.00  0.00              
ATOM   2040  CB  LEU   132      96.900  34.016  25.583  1.00  0.00              
ATOM   2041  CG  LEU   132      96.042  35.284  25.674  1.00  0.00              
ATOM   2042  CD1 LEU   132      94.672  35.033  25.058  1.00  0.00              
ATOM   2043  CD2 LEU   132      95.908  35.704  27.131  1.00  0.00              
ATOM   2044  H   LEU   132      99.123  34.793  23.996  1.00  0.00              
ATOM   2045  HA  LEU   132      98.433  34.649  26.923  1.00  0.00              
ATOM   2046 1HB  LEU   132      96.999  33.705  24.544  1.00  0.00              
ATOM   2047 2HB  LEU   132      96.449  33.209  26.161  1.00  0.00              
ATOM   2048  HG  LEU   132      96.575  36.075  25.146  1.00  0.00              
ATOM   2049 1HD1 LEU   132      94.070  35.939  25.127  1.00  0.00              
ATOM   2050 2HD1 LEU   132      94.790  34.756  24.010  1.00  0.00              
ATOM   2051 3HD1 LEU   132      94.175  34.225  25.593  1.00  0.00              
ATOM   2052 1HD2 LEU   132      95.299  36.606  27.194  1.00  0.00              
ATOM   2053 2HD2 LEU   132      95.434  34.904  27.699  1.00  0.00              
ATOM   2054 3HD2 LEU   132      96.897  35.905  27.544  1.00  0.00              
ATOM   2055  N   LYS   133      99.064  32.238  27.152  1.00  0.00              
ATOM   2056  CA  LYS   133      99.616  30.898  27.381  1.00  0.00              
ATOM   2057  C   LYS   133      98.744  30.197  28.414  1.00  0.00              
ATOM   2058  O   LYS   133      98.841  30.452  29.614  1.00  0.00              
ATOM   2059  CB  LYS   133     101.069  30.963  27.853  1.00  0.00              
ATOM   2060  CG  LYS   133     101.738  29.605  28.019  1.00  0.00              
ATOM   2061  CD  LYS   133     103.177  29.751  28.493  1.00  0.00              
ATOM   2062  CE  LYS   133     103.869  28.399  28.588  1.00  0.00              
ATOM   2063  NZ  LYS   133     105.293  28.531  28.998  1.00  0.00              
ATOM   2064  H   LYS   133      98.640  32.734  27.923  1.00  0.00              
ATOM   2065  HA  LYS   133      99.577  30.320  26.457  1.00  0.00              
ATOM   2066 1HB  LYS   133     101.618  31.551  27.117  1.00  0.00              
ATOM   2067 2HB  LYS   133     101.072  31.487  28.810  1.00  0.00              
ATOM   2068 1HG  LYS   133     101.171  29.026  28.748  1.00  0.00              
ATOM   2069 2HG  LYS   133     101.723  29.092  27.058  1.00  0.00              
ATOM   2070 1HD  LYS   133     103.713  30.385  27.786  1.00  0.00              
ATOM   2071 2HD  LYS   133     103.172  30.226  29.474  1.00  0.00              
ATOM   2072 1HE  LYS   133     103.336  27.793  29.319  1.00  0.00              
ATOM   2073 2HE  LYS   133     103.815  27.919  27.611  1.00  0.00              
ATOM   2074 1HZ  LYS   133     105.715  27.614  29.049  1.00  0.00              
ATOM   2075 2HZ  LYS   133     105.789  29.092  28.319  1.00  0.00              
ATOM   2076 3HZ  LYS   133     105.343  28.975  29.903  1.00  0.00              
ATOM   2077  N   GLY   134      97.865  29.309  27.922  1.00  0.00              
ATOM   2078  CA  GLY   134      96.910  28.717  28.849  1.00  0.00              
ATOM   2079  C   GLY   134      96.104  29.844  29.485  1.00  0.00              
ATOM   2080  O   GLY   134      95.566  30.653  28.727  1.00  0.00              
ATOM   2081  H   GLY   134      97.839  29.038  26.949  1.00  0.00              
ATOM   2082 1HA  GLY   134      96.254  28.040  28.301  1.00  0.00              
ATOM   2083 2HA  GLY   134      97.452  28.158  29.611  1.00  0.00              
ATOM   2084  N   ASN   135      96.022  29.921  30.809  1.00  0.00              
ATOM   2085  CA  ASN   135      95.240  31.008  31.422  1.00  0.00              
ATOM   2086  C   ASN   135      96.175  32.084  31.937  1.00  0.00              
ATOM   2087  O   ASN   135      95.864  32.679  32.976  1.00  0.00              
ATOM   2088  CB  ASN   135      94.345  30.510  32.542  1.00  0.00              
ATOM   2089  CG  ASN   135      95.097  29.914  33.699  1.00  0.00              
ATOM   2090  OD1 ASN   135      96.302  29.649  33.612  1.00  0.00              
ATOM   2091  ND2 ASN   135      94.377  29.628  34.753  1.00  0.00              
ATOM   2092  H   ASN   135      96.484  29.250  31.406  1.00  0.00              
ATOM   2093  HA  ASN   135      94.574  31.449  30.679  1.00  0.00              
ATOM   2094 1HB  ASN   135      93.532  31.129  32.924  1.00  0.00              
ATOM   2095 2HB  ASN   135      93.932  29.701  31.938  1.00  0.00              
ATOM   2096 1HD2 ASN   135      94.812  29.229  35.562  1.00  0.00              
ATOM   2097 2HD2 ASN   135      93.394  29.807  34.751  1.00  0.00              
ATOM   2098  N   ASN   136      97.294  32.285  31.235  1.00  0.00              
ATOM   2099  CA  ASN   136      98.218  33.371  31.544  1.00  0.00              
ATOM   2100  C   ASN   136      98.087  34.503  30.526  1.00  0.00              
ATOM   2101  O   ASN   136      97.990  34.221  29.327  1.00  0.00              
ATOM   2102  CB  ASN   136      99.653  32.880  31.606  1.00  0.00              
ATOM   2103  CG  ASN   136      99.923  31.944  32.752  1.00  0.00              
ATOM   2104  OD1 ASN   136      99.277  32.015  33.803  1.00  0.00              
ATOM   2105  ND2 ASN   136     100.928  31.123  32.585  1.00  0.00              
ATOM   2106  H   ASN   136      97.504  31.664  30.467  1.00  0.00              
ATOM   2107  HA  ASN   136      98.018  33.753  32.546  1.00  0.00              
ATOM   2108 1HB  ASN   136     100.154  32.505  30.713  1.00  0.00              
ATOM   2109 2HB  ASN   136     100.046  33.865  31.857  1.00  0.00              
ATOM   2110 1HD2 ASN   136     101.166  30.472  33.306  1.00  0.00              
ATOM   2111 2HD2 ASN   136     101.458  31.147  31.738  1.00  0.00              
ATOM   2112  N   LEU   137      98.117  35.768  30.935  1.00  0.00              
ATOM   2113  CA  LEU   137      98.186  36.897  30.019  1.00  0.00              
ATOM   2114  C   LEU   137      99.564  37.541  30.176  1.00  0.00              
ATOM   2115  O   LEU   137      99.980  37.829  31.290  1.00  0.00              
ATOM   2116  CB  LEU   137      97.064  37.904  30.299  1.00  0.00              
ATOM   2117  CG  LEU   137      97.153  39.217  29.511  1.00  0.00              
ATOM   2118  CD1 LEU   137      96.955  38.949  28.025  1.00  0.00              
ATOM   2119  CD2 LEU   137      96.106  40.193  30.027  1.00  0.00              
ATOM   2120  H   LEU   137      98.090  35.942  31.929  1.00  0.00              
ATOM   2121  HA  LEU   137      98.066  36.544  28.995  1.00  0.00              
ATOM   2122 1HB  LEU   137      96.212  37.320  29.957  1.00  0.00              
ATOM   2123 2HB  LEU   137      96.960  38.107  31.365  1.00  0.00              
ATOM   2124  HG  LEU   137      98.136  39.647  29.708  1.00  0.00              
ATOM   2125 1HD1 LEU   137      97.020  39.886  27.473  1.00  0.00              
ATOM   2126 2HD1 LEU   137      97.729  38.267  27.672  1.00  0.00              
ATOM   2127 3HD1 LEU   137      95.975  38.501  27.864  1.00  0.00              
ATOM   2128 1HD2 LEU   137      96.171  41.126  29.466  1.00  0.00              
ATOM   2129 2HD2 LEU   137      95.113  39.762  29.901  1.00  0.00              
ATOM   2130 3HD2 LEU   137      96.283  40.392  31.084  1.00  0.00              
ATOM   2131  N   ILE   138     100.248  37.773  29.076  1.00  0.00              
ATOM   2132  CA  ILE   138     101.664  38.137  29.114  1.00  0.00              
ATOM   2133  C   ILE   138     101.985  39.368  28.286  1.00  0.00              
ATOM   2134  O   ILE   138     101.647  39.472  27.099  1.00  0.00              
ATOM   2135  CB  ILE   138     102.549  36.976  28.625  1.00  0.00              
ATOM   2136  CG1 ILE   138     102.342  35.740  29.504  1.00  0.00              
ATOM   2137  CG2 ILE   138     104.013  37.389  28.618  1.00  0.00              
ATOM   2138  CD1 ILE   138     103.011  34.493  28.972  1.00  0.00              
ATOM   2139  H   ILE   138      99.783  37.698  28.182  1.00  0.00              
ATOM   2140  HA  ILE   138     101.964  38.407  30.126  1.00  0.00              
ATOM   2141  HB  ILE   138     102.245  36.698  27.616  1.00  0.00              
ATOM   2142 1HG1 ILE   138     102.741  35.973  30.491  1.00  0.00              
ATOM   2143 2HG1 ILE   138     101.268  35.572  29.578  1.00  0.00              
ATOM   2144 1HG2 ILE   138     104.624  36.557  28.270  1.00  0.00              
ATOM   2145 2HG2 ILE   138     104.147  38.241  27.952  1.00  0.00              
ATOM   2146 3HG2 ILE   138     104.318  37.666  29.627  1.00  0.00              
ATOM   2147 1HD1 ILE   138     102.820  33.660  29.648  1.00  0.00              
ATOM   2148 2HD1 ILE   138     102.612  34.258  27.985  1.00  0.00              
ATOM   2149 3HD1 ILE   138     104.085  34.659  28.898  1.00  0.00              
ATOM   2150  N   TRP   139     102.688  40.292  28.944  1.00  0.00              
ATOM   2151  CA  TRP   139     103.204  41.470  28.260  1.00  0.00              
ATOM   2152  C   TRP   139     104.714  41.355  28.090  1.00  0.00              
ATOM   2153  O   TRP   139     105.378  41.147  29.117  1.00  0.00              
ATOM   2154  CB  TRP   139     102.850  42.742  29.032  1.00  0.00              
ATOM   2155  CG  TRP   139     103.532  43.970  28.508  1.00  0.00              
ATOM   2156  CD1 TRP   139     104.604  44.605  29.060  1.00  0.00              
ATOM   2157  CD2 TRP   139     103.190  44.708  27.329  1.00  0.00              
ATOM   2158  NE1 TRP   139     104.951  45.694  28.300  1.00  0.00              
ATOM   2159  CE2 TRP   139     104.097  45.778  27.229  1.00  0.00              
ATOM   2160  CE3 TRP   139     102.201  44.567  26.347  1.00  0.00              
ATOM   2161  CZ2 TRP   139     104.048  46.700  26.195  1.00  0.00              
ATOM   2162  CZ3 TRP   139     102.154  45.490  25.309  1.00  0.00              
ATOM   2163  CH2 TRP   139     103.051  46.526  25.235  1.00  0.00              
ATOM   2164  H   TRP   139     102.868  40.178  29.931  1.00  0.00              
ATOM   2165  HA  TRP   139     102.752  41.551  27.271  1.00  0.00              
ATOM   2166 1HB  TRP   139     101.778  42.933  28.976  1.00  0.00              
ATOM   2167 2HB  TRP   139     103.146  42.642  30.076  1.00  0.00              
ATOM   2168  HD1 TRP   139     105.011  44.180  29.976  1.00  0.00              
ATOM   2169  HE1 TRP   139     105.710  46.331  28.496  1.00  0.00              
ATOM   2170  HE3 TRP   139     101.467  43.762  26.356  1.00  0.00              
ATOM   2171  HZ2 TRP   139     104.780  47.507  26.175  1.00  0.00              
ATOM   2172  HZ3 TRP   139     101.379  45.369  24.552  1.00  0.00              
ATOM   2173  HH2 TRP   139     102.979  47.228  24.405  1.00  0.00              
ATOM   2174  N   THR   140     105.168  41.508  26.854  1.00  0.00              
ATOM   2175  CA  THR   140     106.597  41.393  26.547  1.00  0.00              
ATOM   2176  C   THR   140     107.097  42.671  25.872  1.00  0.00              
ATOM   2177  O   THR   140     106.467  43.212  24.961  1.00  0.00              
ATOM   2178  CB  THR   140     106.892  40.188  25.635  1.00  0.00              
ATOM   2179  OG1 THR   140     106.448  38.983  26.273  1.00  0.00              
ATOM   2180  CG2 THR   140     108.383  40.086  25.351  1.00  0.00              
ATOM   2181  H   THR   140     104.519  41.708  26.107  1.00  0.00              
ATOM   2182  HA  THR   140     107.166  41.288  27.471  1.00  0.00              
ATOM   2183  HB  THR   140     106.352  40.312  24.697  1.00  0.00              
ATOM   2184  HG1 THR   140     105.499  38.891  26.157  1.00  0.00              
ATOM   2185 1HG2 THR   140     108.571  39.229  24.705  1.00  0.00              
ATOM   2186 2HG2 THR   140     108.721  40.996  24.856  1.00  0.00              
ATOM   2187 3HG2 THR   140     108.923  39.960  26.288  1.00  0.00              
ATOM   2188  N   LEU   141     108.255  43.142  26.314  1.00  0.00              
ATOM   2189  CA  LEU   141     108.950  44.297  25.771  1.00  0.00              
ATOM   2190  C   LEU   141     110.377  43.892  25.423  1.00  0.00              
ATOM   2191  O   LEU   141     111.025  43.326  26.307  1.00  0.00              
ATOM   2192  CB  LEU   141     108.936  45.461  26.770  1.00  0.00              
ATOM   2193  CG  LEU   141     109.372  46.817  26.198  1.00  0.00              
ATOM   2194  CD1 LEU   141     108.361  47.297  25.166  1.00  0.00              
ATOM   2195  CD2 LEU   141     109.509  47.825  27.329  1.00  0.00              
ATOM   2196  H   LEU   141     108.665  42.641  27.089  1.00  0.00              
ATOM   2197  HA  LEU   141     108.438  44.643  24.874  1.00  0.00              
ATOM   2198 1HB  LEU   141     107.873  45.479  27.005  1.00  0.00              
ATOM   2199 2HB  LEU   141     109.504  45.228  27.670  1.00  0.00              
ATOM   2200  HG  LEU   141     110.357  46.679  25.753  1.00  0.00              
ATOM   2201 1HD1 LEU   141     108.678  48.260  24.766  1.00  0.00              
ATOM   2202 2HD1 LEU   141     108.296  46.572  24.355  1.00  0.00              
ATOM   2203 3HD1 LEU   141     107.384  47.405  25.637  1.00  0.00              
ATOM   2204 1HD2 LEU   141     109.819  48.788  26.922  1.00  0.00              
ATOM   2205 2HD2 LEU   141     108.550  47.937  27.836  1.00  0.00              
ATOM   2206 3HD2 LEU   141     110.257  47.475  28.041  1.00  0.00              
ATOM   2207  N   LYS   142     110.849  44.140  24.221  1.00  0.00              
ATOM   2208  CA  LYS   142     112.204  43.717  23.844  1.00  0.00              
ATOM   2209  C   LYS   142     112.971  44.823  23.142  1.00  0.00              
ATOM   2210  O   LYS   142     112.469  45.416  22.184  1.00  0.00              
ATOM   2211  CB  LYS   142     112.149  42.480  22.947  1.00  0.00              
ATOM   2212  CG  LYS   142     111.536  41.251  23.606  1.00  0.00              
ATOM   2213  CD  LYS   142     111.701  40.015  22.734  1.00  0.00              
ATOM   2214  CE  LYS   142     111.001  38.810  23.344  1.00  0.00              
ATOM   2215  NZ  LYS   142     111.286  37.559  22.589  1.00  0.00              
ATOM   2216  H   LYS   142     110.279  44.627  23.544  1.00  0.00              
ATOM   2217  HA  LYS   142     112.761  43.426  24.735  1.00  0.00              
ATOM   2218 1HB  LYS   142     111.564  42.749  22.067  1.00  0.00              
ATOM   2219 2HB  LYS   142     113.173  42.256  22.646  1.00  0.00              
ATOM   2220 1HG  LYS   142     112.030  41.090  24.564  1.00  0.00              
ATOM   2221 2HG  LYS   142     110.476  41.440  23.772  1.00  0.00              
ATOM   2222 1HD  LYS   142     111.277  40.224  21.751  1.00  0.00              
ATOM   2223 2HD  LYS   142     112.765  39.802  22.632  1.00  0.00              
ATOM   2224 1HE  LYS   142     111.344  38.699  24.372  1.00  0.00              
ATOM   2225 2HE  LYS   142     109.928  38.999  23.338  1.00  0.00              
ATOM   2226 1HZ  LYS   142     110.804  36.786  23.024  1.00  0.00              
ATOM   2227 2HZ  LYS   142     110.968  37.661  21.635  1.00  0.00              
ATOM   2228 3HZ  LYS   142     112.281  37.383  22.594  1.00  0.00              
ATOM   2229  N   ASP   143     114.202  45.083  23.577  1.00  0.00              
ATOM   2230  CA  ASP   143     114.966  46.148  22.893  1.00  0.00              
ATOM   2231  C   ASP   143     115.818  45.563  21.768  1.00  0.00              
ATOM   2232  O   ASP   143     115.885  44.343  21.551  1.00  0.00              
ATOM   2233  CB  ASP   143     115.855  46.904  23.883  1.00  0.00              
ATOM   2234  CG  ASP   143     117.079  46.127  24.351  1.00  0.00              
ATOM   2235  OD1 ASP   143     117.378  45.117  23.759  1.00  0.00              
ATOM   2236  OD2 ASP   143     117.791  46.628  25.188  1.00  0.00              
ATOM   2237  H   ASP   143     114.629  44.588  24.346  1.00  0.00              
ATOM   2238  HA  ASP   143     114.281  46.819  22.375  1.00  0.00              
ATOM   2239 1HB  ASP   143     116.164  47.887  23.526  1.00  0.00              
ATOM   2240 2HB  ASP   143     115.160  47.021  24.715  1.00  0.00              
ATOM   2241  N   SER   144     116.482  46.454  21.033  1.00  0.00              
ATOM   2242  CA  SER   144     117.270  46.045  19.886  1.00  0.00              
ATOM   2243  C   SER   144     118.593  45.395  20.278  1.00  0.00              
ATOM   2244  O   SER   144     119.305  44.935  19.388  1.00  0.00              
ATOM   2245  CB  SER   144     117.522  47.243  18.992  1.00  0.00              
ATOM   2246  OG  SER   144     118.356  48.189  19.602  1.00  0.00              
ATOM   2247  H   SER   144     116.438  47.433  21.276  1.00  0.00              
ATOM   2248  HA  SER   144     116.729  45.393  19.199  1.00  0.00              
ATOM   2249 1HB  SER   144     117.992  46.898  18.071  1.00  0.00              
ATOM   2250 2HB  SER   144     116.567  47.711  18.757  1.00  0.00              
ATOM   2251  HG  SER   144     118.123  48.269  20.530  1.00  0.00              
ATOM   2252  N   ALA   145     118.936  45.347  21.556  1.00  0.00              
ATOM   2253  CA  ALA   145     120.217  44.809  22.015  1.00  0.00              
ATOM   2254  C   ALA   145     120.002  43.460  22.691  1.00  0.00              
ATOM   2255  O   ALA   145     120.869  42.791  23.259  1.00  0.00              
ATOM   2256  CB  ALA   145     120.905  45.783  22.961  1.00  0.00              
ATOM   2257  H   ALA   145     118.278  45.699  22.237  1.00  0.00              
ATOM   2258  HA  ALA   145     120.863  44.657  21.150  1.00  0.00              
ATOM   2259 1HB  ALA   145     121.849  45.355  23.298  1.00  0.00              
ATOM   2260 2HB  ALA   145     121.097  46.721  22.441  1.00  0.00              
ATOM   2261 3HB  ALA   145     120.263  45.969  23.821  1.00  0.00              
ATOM   2262  N   GLY   146     118.755  42.982  22.632  1.00  0.00              
ATOM   2263  CA  GLY   146     118.525  41.650  23.164  1.00  0.00              
ATOM   2264  C   GLY   146     117.977  41.584  24.566  1.00  0.00              
ATOM   2265  O   GLY   146     117.822  40.486  25.115  1.00  0.00              
ATOM   2266  H   GLY   146     117.979  43.496  22.241  1.00  0.00              
ATOM   2267 1HA  GLY   146     117.810  41.130  22.526  1.00  0.00              
ATOM   2268 2HA  GLY   146     119.467  41.102  23.173  1.00  0.00              
ATOM   2269  N   GLU   147     117.675  42.744  25.171  1.00  0.00              
ATOM   2270  CA  GLU   147     117.080  42.721  26.501  1.00  0.00              
ATOM   2271  C   GLU   147     115.592  42.362  26.371  1.00  0.00              
ATOM   2272  O   GLU   147     114.971  42.741  25.376  1.00  0.00              
ATOM   2273  CB  GLU   147     117.257  44.069  27.204  1.00  0.00              
ATOM   2274  CG  GLU   147     118.686  44.373  27.630  1.00  0.00              
ATOM   2275  CD  GLU   147     119.173  43.384  28.653  1.00  0.00              
ATOM   2276  OE1 GLU   147     118.536  43.247  29.669  1.00  0.00              
ATOM   2277  OE2 GLU   147     120.118  42.685  28.371  1.00  0.00              
ATOM   2278  H   GLU   147     117.851  43.633  24.726  1.00  0.00              
ATOM   2279  HA  GLU   147     117.554  41.946  27.105  1.00  0.00              
ATOM   2280 1HB  GLU   147     116.914  44.837  26.511  1.00  0.00              
ATOM   2281 2HB  GLU   147     116.611  44.057  28.082  1.00  0.00              
ATOM   2282 1HG  GLU   147     119.389  44.408  26.798  1.00  0.00              
ATOM   2283 2HG  GLU   147     118.613  45.359  28.085  1.00  0.00              
ATOM   2284  N   VAL   148     115.082  41.638  27.357  1.00  0.00              
ATOM   2285  CA  VAL   148     113.664  41.255  27.337  1.00  0.00              
ATOM   2286  C   VAL   148     113.084  41.521  28.719  1.00  0.00              
ATOM   2287  O   VAL   148     113.677  41.132  29.733  1.00  0.00              
ATOM   2288  CB  VAL   148     113.456  39.776  26.962  1.00  0.00              
ATOM   2289  CG1 VAL   148     111.973  39.438  26.927  1.00  0.00              
ATOM   2290  CG2 VAL   148     114.103  39.470  25.620  1.00  0.00              
ATOM   2291  H   VAL   148     115.661  41.343  28.130  1.00  0.00              
ATOM   2292  HA  VAL   148     113.096  41.874  26.642  1.00  0.00              
ATOM   2293  HB  VAL   148     113.953  39.149  27.703  1.00  0.00              
ATOM   2294 1HG1 VAL   148     111.845  38.389  26.660  1.00  0.00              
ATOM   2295 2HG1 VAL   148     111.535  39.619  27.908  1.00  0.00              
ATOM   2296 3HG1 VAL   148     111.476  40.063  26.185  1.00  0.00              
ATOM   2297 1HG2 VAL   148     113.947  38.420  25.371  1.00  0.00              
ATOM   2298 2HG2 VAL   148     113.654  40.097  24.850  1.00  0.00              
ATOM   2299 3HG2 VAL   148     115.173  39.674  25.676  1.00  0.00              
ATOM   2300  N   ARG   149     111.925  42.163  28.801  1.00  0.00              
ATOM   2301  CA  ARG   149     111.248  42.393  30.076  1.00  0.00              
ATOM   2302  C   ARG   149     109.848  41.806  29.954  1.00  0.00              
ATOM   2303  O   ARG   149     109.318  41.790  28.839  1.00  0.00              
ATOM   2304  CB  ARG   149     111.232  43.855  30.498  1.00  0.00              
ATOM   2305  CG  ARG   149     112.604  44.486  30.670  1.00  0.00              
ATOM   2306  CD  ARG   149     113.410  43.909  31.777  1.00  0.00              
ATOM   2307  NE  ARG   149     114.725  44.507  31.940  1.00  0.00              
ATOM   2308  CZ  ARG   149     115.842  44.080  31.319  1.00  0.00              
ATOM   2309  NH1 ARG   149     115.817  43.034  30.524  1.00  0.00              
ATOM   2310  NH2 ARG   149     116.971  44.728  31.550  1.00  0.00              
ATOM   2311  H   ARG   149     111.500  42.503  27.950  1.00  0.00              
ATOM   2312  HA  ARG   149     111.802  41.908  30.881  1.00  0.00              
ATOM   2313 1HB  ARG   149     110.678  44.400  29.736  1.00  0.00              
ATOM   2314 2HB  ARG   149     110.693  43.906  31.444  1.00  0.00              
ATOM   2315 1HG  ARG   149     113.165  44.356  29.744  1.00  0.00              
ATOM   2316 2HG  ARG   149     112.473  45.550  30.869  1.00  0.00              
ATOM   2317 1HD  ARG   149     112.871  44.044  32.714  1.00  0.00              
ATOM   2318 2HD  ARG   149     113.555  42.845  31.591  1.00  0.00              
ATOM   2319  HE  ARG   149     115.009  45.293  32.510  1.00  0.00              
ATOM   2320 1HH1 ARG   149     114.950  42.539  30.372  1.00  0.00              
ATOM   2321 2HH1 ARG   149     116.665  42.730  30.068  1.00  0.00              
ATOM   2322 1HH2 ARG   149     116.976  45.520  32.178  1.00  0.00              
ATOM   2323 2HH2 ARG   149     117.822  44.429  31.098  1.00  0.00              
ATOM   2324  N   GLN   150     109.247  41.276  31.025  1.00  0.00              
ATOM   2325  CA  GLN   150     107.929  40.657  30.824  1.00  0.00              
ATOM   2326  C   GLN   150     107.079  40.777  32.071  1.00  0.00              
ATOM   2327  O   GLN   150     107.584  40.835  33.186  1.00  0.00              
ATOM   2328  CB  GLN   150     108.072  39.181  30.444  1.00  0.00              
ATOM   2329  CG  GLN   150     108.785  38.944  29.124  1.00  0.00              
ATOM   2330  CD  GLN   150     108.865  37.472  28.765  1.00  0.00              
ATOM   2331  OE1 GLN   150     109.627  36.712  29.369  1.00  0.00              
ATOM   2332  NE2 GLN   150     108.081  37.062  27.775  1.00  0.00              
ATOM   2333  H   GLN   150     109.652  41.282  31.950  1.00  0.00              
ATOM   2334  HA  GLN   150     107.407  41.164  30.012  1.00  0.00              
ATOM   2335 1HB  GLN   150     108.622  38.699  31.253  1.00  0.00              
ATOM   2336 2HB  GLN   150     107.064  38.769  30.396  1.00  0.00              
ATOM   2337 1HG  GLN   150     108.546  39.497  28.216  1.00  0.00              
ATOM   2338 2HG  GLN   150     109.761  39.262  29.495  1.00  0.00              
ATOM   2339 1HE2 GLN   150     108.091  36.102  27.493  1.00  0.00              
ATOM   2340 2HE2 GLN   150     107.480  37.713  27.310  1.00  0.00              
ATOM   2341  N   ILE   151     105.762  40.799  31.871  1.00  0.00              
ATOM   2342  CA  ILE   151     104.815  40.671  32.977  1.00  0.00              
ATOM   2343  C   ILE   151     103.973  39.431  32.696  1.00  0.00              
ATOM   2344  O   ILE   151     103.478  39.364  31.578  1.00  0.00              
ATOM   2345  CB  ILE   151     103.908  41.906  33.131  1.00  0.00              
ATOM   2346  CG1 ILE   151     104.749  43.155  33.406  1.00  0.00              
ATOM   2347  CG2 ILE   151     102.896  41.686  34.245  1.00  0.00              
ATOM   2348  CD1 ILE   151     103.962  44.444  33.358  1.00  0.00              
ATOM   2349  H   ILE   151     105.409  40.907  30.931  1.00  0.00              
ATOM   2350  HA  ILE   151     105.342  40.528  33.919  1.00  0.00              
ATOM   2351  HB  ILE   151     103.384  42.081  32.192  1.00  0.00              
ATOM   2352 1HG1 ILE   151     105.193  43.036  34.394  1.00  0.00              
ATOM   2353 2HG1 ILE   151     105.540  43.185  32.656  1.00  0.00              
ATOM   2354 1HG2 ILE   151     102.263  42.568  34.341  1.00  0.00              
ATOM   2355 2HG2 ILE   151     102.277  40.821  34.009  1.00  0.00              
ATOM   2356 3HG2 ILE   151     103.420  41.512  35.185  1.00  0.00              
ATOM   2357 1HD1 ILE   151     104.625  45.285  33.563  1.00  0.00              
ATOM   2358 2HD1 ILE   151     103.518  44.565  32.369  1.00  0.00              
ATOM   2359 3HD1 ILE   151     103.172  44.417  34.108  1.00  0.00              
ATOM   2360  N   THR   152     103.882  38.494  33.633  1.00  0.00              
ATOM   2361  CA  THR   152     103.103  37.286  33.400  1.00  0.00              
ATOM   2362  C   THR   152     101.940  37.316  34.368  1.00  0.00              
ATOM   2363  O   THR   152     102.169  37.300  35.583  1.00  0.00              
ATOM   2364  CB  THR   152     103.923  35.998  33.601  1.00  0.00              
ATOM   2365  OG1 THR   152     105.022  35.980  32.680  1.00  0.00              
ATOM   2366  CG2 THR   152     103.055  34.771  33.372  1.00  0.00              
ATOM   2367  H   THR   152     104.354  38.612  34.518  1.00  0.00              
ATOM   2368  HA  THR   152     102.720  37.285  32.379  1.00  0.00              
ATOM   2369  HB  THR   152     104.314  35.982  34.619  1.00  0.00              
ATOM   2370  HG1 THR   152     104.686  36.008  31.781  1.00  0.00              
ATOM   2371 1HG2 THR   152     103.652  33.871  33.519  1.00  0.00              
ATOM   2372 2HG2 THR   152     102.225  34.777  34.079  1.00  0.00              
ATOM   2373 3HG2 THR   152     102.665  34.786  32.355  1.00  0.00              
ATOM   2374  N   PHE   153     100.700  37.388  33.884  1.00  0.00              
ATOM   2375  CA  PHE   153      99.599  37.478  34.846  1.00  0.00              
ATOM   2376  C   PHE   153      98.900  36.134  34.936  1.00  0.00              
ATOM   2377  O   PHE   153      98.495  35.650  33.872  1.00  0.00              
ATOM   2378  CB  PHE   153      98.605  38.571  34.447  1.00  0.00              
ATOM   2379  CG  PHE   153      97.314  38.525  35.215  1.00  0.00              
ATOM   2380  CD1 PHE   153      97.284  38.831  36.567  1.00  0.00              
ATOM   2381  CD2 PHE   153      96.129  38.175  34.586  1.00  0.00              
ATOM   2382  CE1 PHE   153      96.097  38.790  37.274  1.00  0.00              
ATOM   2383  CE2 PHE   153      94.941  38.134  35.290  1.00  0.00              
ATOM   2384  CZ  PHE   153      94.926  38.441  36.636  1.00  0.00              
ATOM   2385  H   PHE   153     100.491  37.383  32.896  1.00  0.00              
ATOM   2386  HA  PHE   153      99.986  37.758  35.827  1.00  0.00              
ATOM   2387 1HB  PHE   153      99.038  39.554  34.624  1.00  0.00              
ATOM   2388 2HB  PHE   153      98.345  38.473  33.394  1.00  0.00              
ATOM   2389  HD1 PHE   153      98.210  39.108  37.071  1.00  0.00              
ATOM   2390  HD2 PHE   153      96.141  37.932  33.523  1.00  0.00              
ATOM   2391  HE1 PHE   153      96.087  39.032  38.336  1.00  0.00              
ATOM   2392  HE2 PHE   153      94.016  37.858  34.784  1.00  0.00              
ATOM   2393  HZ  PHE   153      93.990  38.407  37.192  1.00  0.00              
ATOM   2394  N   ARG   154      98.763  35.537  36.106  1.00  0.00              
ATOM   2395  CA  ARG   154      98.110  34.217  36.156  1.00  0.00              
ATOM   2396  C   ARG   154      96.650  34.449  36.496  1.00  0.00              
ATOM   2397  O   ARG   154      96.413  35.003  37.589  1.00  0.00              
ATOM   2398  CB  ARG   154      98.776  33.241  37.115  1.00  0.00              
ATOM   2399  CG  ARG   154     100.267  33.044  36.894  1.00  0.00              
ATOM   2400  CD  ARG   154     100.919  32.146  37.881  1.00  0.00              
ATOM   2401  NE  ARG   154     101.086  32.725  39.204  1.00  0.00              
ATOM   2402  CZ  ARG   154     101.403  32.025  40.311  1.00  0.00              
ATOM   2403  NH1 ARG   154     101.551  30.720  40.268  1.00  0.00              
ATOM   2404  NH2 ARG   154     101.538  32.684  41.449  1.00  0.00              
ATOM   2405  H   ARG   154      99.091  35.956  36.964  1.00  0.00              
ATOM   2406  HA  ARG   154      98.253  33.698  35.208  1.00  0.00              
ATOM   2407 1HB  ARG   154      98.609  33.621  38.122  1.00  0.00              
ATOM   2408 2HB  ARG   154      98.267  32.285  36.999  1.00  0.00              
ATOM   2409 1HG  ARG   154     100.417  32.618  35.902  1.00  0.00              
ATOM   2410 2HG  ARG   154     100.757  34.017  36.949  1.00  0.00              
ATOM   2411 1HD  ARG   154     100.316  31.245  37.993  1.00  0.00              
ATOM   2412 2HD  ARG   154     101.909  31.876  37.515  1.00  0.00              
ATOM   2413  HE  ARG   154     101.000  33.687  39.502  1.00  0.00              
ATOM   2414 1HH1 ARG   154     101.427  30.228  39.394  1.00  0.00              
ATOM   2415 2HH1 ARG   154     101.788  30.213  41.109  1.00  0.00              
ATOM   2416 1HH2 ARG   154     101.403  33.686  41.468  1.00  0.00              
ATOM   2417 2HH2 ARG   154     101.775  32.184  42.293  1.00  0.00              
ATOM   2418  N   ASP   155      95.709  34.056  35.641  1.00  0.00              
ATOM   2419  CA  ASP   155      94.301  34.348  35.958  1.00  0.00              
ATOM   2420  C   ASP   155      93.817  33.598  37.196  1.00  0.00              
ATOM   2421  O   ASP   155      94.397  32.583  37.622  1.00  0.00              
ATOM   2422  CB  ASP   155      93.404  34.004  34.766  1.00  0.00              
ATOM   2423  CG  ASP   155      92.062  34.723  34.761  1.00  0.00              
ATOM   2424  OD1 ASP   155      91.222  34.366  33.970  1.00  0.00              
ATOM   2425  OD2 ASP   155      91.830  35.512  35.646  1.00  0.00              
ATOM   2426  H   ASP   155      95.929  33.566  34.786  1.00  0.00              
ATOM   2427  HA  ASP   155      94.185  35.409  36.180  1.00  0.00              
ATOM   2428 1HB  ASP   155      93.893  34.142  33.801  1.00  0.00              
ATOM   2429 2HB  ASP   155      93.246  32.941  34.946  1.00  0.00              
ATOM   2430  N   LEU   156      92.734  34.069  37.798  1.00  0.00              
ATOM   2431  CA  LEU   156      92.075  33.467  38.938  1.00  0.00              
ATOM   2432  C   LEU   156      91.581  32.058  38.635  1.00  0.00              
ATOM   2433  O   LEU   156      91.120  31.740  37.534  1.00  0.00              
ATOM   2434  CB  LEU   156      90.909  34.354  39.392  1.00  0.00              
ATOM   2435  CG  LEU   156      91.310  35.727  39.946  1.00  0.00              
ATOM   2436  CD1 LEU   156      90.068  36.571  40.198  1.00  0.00              
ATOM   2437  CD2 LEU   156      92.108  35.546  41.228  1.00  0.00              
ATOM   2438  H   LEU   156      92.359  34.921  37.406  1.00  0.00              
ATOM   2439  HA  LEU   156      92.769  33.417  39.776  1.00  0.00              
ATOM   2440 1HB  LEU   156      90.394  34.471  38.440  1.00  0.00              
ATOM   2441 2HB  LEU   156      90.258  33.836  40.096  1.00  0.00              
ATOM   2442  HG  LEU   156      91.964  36.195  39.209  1.00  0.00              
ATOM   2443 1HD1 LEU   156      90.363  37.545  40.590  1.00  0.00              
ATOM   2444 2HD1 LEU   156      89.525  36.708  39.263  1.00  0.00              
ATOM   2445 3HD1 LEU   156      89.427  36.068  40.921  1.00  0.00              
ATOM   2446 1HD2 LEU   156      92.394  36.522  41.620  1.00  0.00              
ATOM   2447 2HD2 LEU   156      91.500  35.022  41.965  1.00  0.00              
ATOM   2448 3HD2 LEU   156      93.006  34.963  41.019  1.00  0.00              
ATOM   2449  N   PRO   157      91.665  31.160  39.628  1.00  0.00              
ATOM   2450  CA  PRO   157      91.174  29.801  39.415  1.00  0.00              
ATOM   2451  C   PRO   157      89.658  29.710  39.342  1.00  0.00              
ATOM   2452  O   PRO   157      89.184  28.812  38.640  1.00  0.00              
ATOM   2453  CB  PRO   157      91.728  29.026  40.615  1.00  0.00              
ATOM   2454  CG  PRO   157      91.870  30.052  41.687  1.00  0.00              
ATOM   2455  CD  PRO   157      92.255  31.321  40.975  1.00  0.00              
ATOM   2456  HA  PRO   157      91.565  29.347  38.493  1.00  0.00              
ATOM   2457 1HB  PRO   157      91.046  28.219  40.923  1.00  0.00              
ATOM   2458 2HB  PRO   157      92.695  28.558  40.380  1.00  0.00              
ATOM   2459 1HG  PRO   157      90.929  30.179  42.242  1.00  0.00              
ATOM   2460 2HG  PRO   157      92.638  29.759  42.417  1.00  0.00              
ATOM   2461 1HD  PRO   157      91.854  32.216  41.474  1.00  0.00              
ATOM   2462 2HD  PRO   157      93.346  31.449  40.914  1.00  0.00              
ATOM   2463  N   ASP   158      88.924  30.559  40.046  1.00  0.00              
ATOM   2464  CA  ASP   158      87.458  30.497  40.017  1.00  0.00              
ATOM   2465  C   ASP   158      86.990  31.191  38.740  1.00  0.00              
ATOM   2466  O   ASP   158      87.021  32.414  38.634  1.00  0.00              
ATOM   2467  CB  ASP   158      86.841  31.156  41.253  1.00  0.00              
ATOM   2468  CG  ASP   158      85.323  31.062  41.325  1.00  0.00              
ATOM   2469  OD1 ASP   158      84.774  31.403  42.346  1.00  0.00              
ATOM   2470  OD2 ASP   158      84.716  30.801  40.314  1.00  0.00              
ATOM   2471  H   ASP   158      89.376  31.262  40.613  1.00  0.00              
ATOM   2472  HA  ASP   158      87.132  29.457  40.030  1.00  0.00              
ATOM   2473 1HB  ASP   158      87.271  30.806  42.192  1.00  0.00              
ATOM   2474 2HB  ASP   158      87.133  32.193  41.084  1.00  0.00              
ATOM   2475  N   LYS   159      86.595  30.396  37.757  1.00  0.00              
ATOM   2476  CA  LYS   159      86.378  30.947  36.419  1.00  0.00              
ATOM   2477  C   LYS   159      85.107  31.775  36.382  1.00  0.00              
ATOM   2478  O   LYS   159      84.866  32.524  35.434  1.00  0.00              
ATOM   2479  CB  LYS   159      86.308  29.831  35.376  1.00  0.00              
ATOM   2480  CG  LYS   159      87.602  29.044  35.209  1.00  0.00              
ATOM   2481  CD  LYS   159      88.697  29.904  34.595  1.00  0.00              
ATOM   2482  CE  LYS   159      89.951  29.089  34.317  1.00  0.00              
ATOM   2483  NZ  LYS   159      91.055  29.931  33.782  1.00  0.00              
ATOM   2484  H   LYS   159      86.440  29.410  37.914  1.00  0.00              
ATOM   2485  HA  LYS   159      87.174  31.652  36.176  1.00  0.00              
ATOM   2486 1HB  LYS   159      85.510  29.155  35.684  1.00  0.00              
ATOM   2487 2HB  LYS   159      86.042  30.296  34.426  1.00  0.00              
ATOM   2488 1HG  LYS   159      87.922  28.692  36.190  1.00  0.00              
ATOM   2489 2HG  LYS   159      87.406  28.189  34.562  1.00  0.00              
ATOM   2490 1HD  LYS   159      88.324  30.329  33.663  1.00  0.00              
ATOM   2491 2HD  LYS   159      88.936  30.710  35.290  1.00  0.00              
ATOM   2492 1HE  LYS   159      90.269  28.622  35.248  1.00  0.00              
ATOM   2493 2HE  LYS   159      89.701  28.315  33.590  1.00  0.00              
ATOM   2494 1HZ  LYS   159      91.866  29.354  33.611  1.00  0.00              
ATOM   2495 2HZ  LYS   159      90.761  30.364  32.918  1.00  0.00              
ATOM   2496 3HZ  LYS   159      91.288  30.647  34.455  1.00  0.00              
ATOM   2497  N   PHE   160      84.271  31.704  37.426  1.00  0.00              
ATOM   2498  CA  PHE   160      83.105  32.607  37.391  1.00  0.00              
ATOM   2499  C   PHE   160      83.527  34.064  37.614  1.00  0.00              
ATOM   2500  O   PHE   160      82.804  34.957  37.180  1.00  0.00              
ATOM   2501  CB  PHE   160      82.073  32.194  38.442  1.00  0.00              
ATOM   2502  CG  PHE   160      80.729  32.838  38.258  1.00  0.00              
ATOM   2503  CD1 PHE   160      79.851  32.379  37.287  1.00  0.00              
ATOM   2504  CD2 PHE   160      80.339  33.905  39.053  1.00  0.00              
ATOM   2505  CE1 PHE   160      78.614  32.971  37.116  1.00  0.00              
ATOM   2506  CE2 PHE   160      79.103  34.498  38.886  1.00  0.00              
ATOM   2507  CZ  PHE   160      78.240  34.030  37.916  1.00  0.00              
ATOM   2508  H   PHE   160      84.390  31.084  38.215  1.00  0.00              
ATOM   2509  HA  PHE   160      82.631  32.562  36.409  1.00  0.00              
ATOM   2510 1HB  PHE   160      81.911  31.118  38.406  1.00  0.00              
ATOM   2511 2HB  PHE   160      82.419  32.475  39.436  1.00  0.00              
ATOM   2512  HD1 PHE   160      80.147  31.541  36.656  1.00  0.00              
ATOM   2513  HD2 PHE   160      81.022  34.275  39.820  1.00  0.00              
ATOM   2514  HE1 PHE   160      77.934  32.600  36.350  1.00  0.00              
ATOM   2515  HE2 PHE   160      78.809  35.335  39.518  1.00  0.00              
ATOM   2516  HZ  PHE   160      77.265  34.498  37.781  1.00  0.00              
ATOM   2517  N   ASN   161      84.650  34.291  38.274  1.00  0.00              
ATOM   2518  CA  ASN   161      85.192  35.592  38.618  1.00  0.00              
ATOM   2519  C   ASN   161      86.492  35.935  37.905  1.00  0.00              
ATOM   2520  O   ASN   161      87.109  36.963  38.200  1.00  0.00              
ATOM   2521  CB  ASN   161      85.391  35.704  40.118  1.00  0.00              
ATOM   2522  CG  ASN   161      84.109  35.681  40.903  1.00  0.00              
ATOM   2523  OD1 ASN   161      83.284  36.598  40.810  1.00  0.00              
ATOM   2524  ND2 ASN   161      83.974  34.680  41.735  1.00  0.00              
ATOM   2525  H   ASN   161      85.153  33.460  38.550  1.00  0.00              
ATOM   2526  HA  ASN   161      84.462  36.370  38.387  1.00  0.00              
ATOM   2527 1HB  ASN   161      86.135  35.091  40.630  1.00  0.00              
ATOM   2528 2HB  ASN   161      85.748  36.732  40.059  1.00  0.00              
ATOM   2529 1HD2 ASN   161      83.145  34.600  42.290  1.00  0.00              
ATOM   2530 2HD2 ASN   161      84.698  33.996  41.816  1.00  0.00              
ATOM   2531  N   ALA   162      86.935  35.114  36.986  1.00  0.00              
ATOM   2532  CA  ALA   162      88.202  35.245  36.287  1.00  0.00              
ATOM   2533  C   ALA   162      88.100  36.189  35.082  1.00  0.00              
ATOM   2534  O   ALA   162      87.014  36.462  34.562  1.00  0.00              
ATOM   2535  CB  ALA   162      88.697  33.874  35.851  1.00  0.00              
ATOM   2536  H   ALA   162      86.329  34.337  36.764  1.00  0.00              
ATOM   2537  HA  ALA   162      88.933  35.683  36.967  1.00  0.00              
ATOM   2538 1HB  ALA   162      89.654  33.979  35.340  1.00  0.00              
ATOM   2539 2HB  ALA   162      88.821  33.236  36.726  1.00  0.00              
ATOM   2540 3HB  ALA   162      87.972  33.424  35.173  1.00  0.00              
ATOM   2541  N   TYR   163      89.254  36.693  34.637  1.00  0.00              
ATOM   2542  CA  TYR   163      89.269  37.701  33.584  1.00  0.00              
ATOM   2543  C   TYR   163      89.428  37.113  32.200  1.00  0.00              
ATOM   2544  O   TYR   163      89.090  37.761  31.207  1.00  0.00              
ATOM   2545  CB  TYR   163      90.391  38.711  33.839  1.00  0.00              
ATOM   2546  CG  TYR   163      90.307  39.392  35.187  1.00  0.00              
ATOM   2547  CD1 TYR   163      91.147  39.022  36.226  1.00  0.00              
ATOM   2548  CD2 TYR   163      89.388  40.406  35.415  1.00  0.00              
ATOM   2549  CE1 TYR   163      91.075  39.641  37.459  1.00  0.00              
ATOM   2550  CE2 TYR   163      89.307  41.033  36.643  1.00  0.00              
ATOM   2551  CZ  TYR   163      90.153  40.647  37.663  1.00  0.00              
ATOM   2552  OH  TYR   163      90.077  41.269  38.889  1.00  0.00              
ATOM   2553  H   TYR   163      90.130  36.378  35.029  1.00  0.00              
ATOM   2554  HA  TYR   163      88.327  38.251  33.584  1.00  0.00              
ATOM   2555 1HB  TYR   163      91.335  38.170  33.763  1.00  0.00              
ATOM   2556 2HB  TYR   163      90.336  39.459  33.049  1.00  0.00              
ATOM   2557  HD1 TYR   163      91.874  38.226  36.058  1.00  0.00              
ATOM   2558  HD2 TYR   163      88.723  40.706  34.605  1.00  0.00              
ATOM   2559  HE1 TYR   163      91.741  39.339  38.267  1.00  0.00              
ATOM   2560  HE2 TYR   163      88.577  41.827  36.803  1.00  0.00              
ATOM   2561  HH  TYR   163      89.403  41.952  38.922  1.00  0.00              
ATOM   2562  N   LEU   164      89.965  35.888  32.120  1.00  0.00              
ATOM   2563  CA  LEU   164      90.107  35.248  30.805  1.00  0.00              
ATOM   2564  C   LEU   164      89.107  34.087  30.781  1.00  0.00              
ATOM   2565  O   LEU   164      89.440  32.928  30.524  1.00  0.00              
ATOM   2566  CB  LEU   164      91.542  34.761  30.565  1.00  0.00              
ATOM   2567  CG  LEU   164      92.620  35.851  30.625  1.00  0.00              
ATOM   2568  CD1 LEU   164      94.002  35.224  30.511  1.00  0.00              
ATOM   2569  CD2 LEU   164      92.389  36.857  29.507  1.00  0.00              
ATOM   2570  H   LEU   164      90.275  35.393  32.944  1.00  0.00              
ATOM   2571  HA  LEU   164      89.853  35.962  30.022  1.00  0.00              
ATOM   2572 1HB  LEU   164      91.644  34.087  31.414  1.00  0.00              
ATOM   2573 2HB  LEU   164      91.625  34.193  29.638  1.00  0.00              
ATOM   2574  HG  LEU   164      92.499  36.373  31.574  1.00  0.00              
ATOM   2575 1HD1 LEU   164      94.761  36.005  30.554  1.00  0.00              
ATOM   2576 2HD1 LEU   164      94.155  34.525  31.333  1.00  0.00              
ATOM   2577 3HD1 LEU   164      94.084  34.693  29.563  1.00  0.00              
ATOM   2578 1HD2 LEU   164      93.156  37.631  29.552  1.00  0.00              
ATOM   2579 2HD2 LEU   164      92.441  36.349  28.544  1.00  0.00              
ATOM   2580 3HD2 LEU   164      91.406  37.313  29.625  1.00  0.00              
ATOM   2581  N   ALA   165      87.846  34.453  31.073  1.00  0.00              
ATOM   2582  CA  ALA   165      86.788  33.440  31.109  1.00  0.00              
ATOM   2583  C   ALA   165      85.491  33.931  30.493  1.00  0.00              
ATOM   2584  O   ALA   165      84.417  33.748  31.102  1.00  0.00              
ATOM   2585  CB  ALA   165      86.544  32.986  32.541  1.00  0.00              
ATOM   2586  H   ALA   165      87.612  35.416  31.269  1.00  0.00              
ATOM   2587  HA  ALA   165      87.107  32.580  30.520  1.00  0.00              
ATOM   2588 1HB  ALA   165      85.760  32.229  32.553  1.00  0.00              
ATOM   2589 2HB  ALA   165      87.462  32.564  32.950  1.00  0.00              
ATOM   2590 3HB  ALA   165      86.235  33.838  33.145  1.00  0.00              
ATOM   2591  N   ASN   166      85.573  34.530  29.316  1.00  0.00              
ATOM   2592  CA  ASN   166      84.545  34.803  28.328  1.00  0.00              
ATOM   2593  C   ASN   166      83.749  36.080  28.587  1.00  0.00              
ATOM   2594  O   ASN   166      82.755  36.252  27.858  1.00  0.00              
ATOM   2595  CB  ASN   166      83.595  33.625  28.215  1.00  0.00              
ATOM   2596  CG  ASN   166      82.898  33.535  26.886  1.00  0.00              
ATOM   2597  OD1 ASN   166      83.444  33.927  25.848  1.00  0.00              
ATOM   2598  ND2 ASN   166      81.666  33.096  26.923  1.00  0.00              
ATOM   2599  H   ASN   166      86.523  34.820  29.131  1.00  0.00              
ATOM   2600  HA  ASN   166      85.002  34.943  27.347  1.00  0.00              
ATOM   2601 1HB  ASN   166      83.904  32.626  28.525  1.00  0.00              
ATOM   2602 2HB  ASN   166      82.900  34.034  28.949  1.00  0.00              
ATOM   2603 1HD2 ASN   166      81.141  33.009  26.075  1.00  0.00              
ATOM   2604 2HD2 ASN   166      81.250  32.847  27.797  1.00  0.00              
ATOM   2605  N   LYS   167      84.145  36.905  29.545  1.00  0.00              
ATOM   2606  CA  LYS   167      83.562  38.245  29.701  1.00  0.00              
ATOM   2607  C   LYS   167      84.437  39.295  29.019  1.00  0.00              
ATOM   2608  O   LYS   167      85.670  39.107  28.992  1.00  0.00              
ATOM   2609  CB  LYS   167      83.382  38.590  31.180  1.00  0.00              
ATOM   2610  CG  LYS   167      82.339  37.745  31.901  1.00  0.00              
ATOM   2611  CD  LYS   167      82.445  37.905  33.410  1.00  0.00              
ATOM   2612  CE  LYS   167      81.992  39.288  33.854  1.00  0.00              
ATOM   2613  NZ  LYS   167      82.152  39.481  35.321  1.00  0.00              
ATOM   2614  H   LYS   167      84.867  36.605  30.185  1.00  0.00              
ATOM   2615  HA  LYS   167      82.561  38.265  29.269  1.00  0.00              
ATOM   2616 1HB  LYS   167      84.352  38.455  31.660  1.00  0.00              
ATOM   2617 2HB  LYS   167      83.095  39.640  31.231  1.00  0.00              
ATOM   2618 1HG  LYS   167      81.349  38.061  31.569  1.00  0.00              
ATOM   2619 2HG  LYS   167      82.495  36.701  31.633  1.00  0.00              
ATOM   2620 1HD  LYS   167      81.819  37.147  33.884  1.00  0.00              
ATOM   2621 2HD  LYS   167      83.483  37.752  33.704  1.00  0.00              
ATOM   2622 1HE  LYS   167      82.587  40.029  33.323  1.00  0.00              
ATOM   2623 2HE  LYS   167      80.942  39.406  33.586  1.00  0.00              
ATOM   2624 1HZ  LYS   167      81.841  40.409  35.574  1.00  0.00              
ATOM   2625 2HZ  LYS   167      81.600  38.794  35.814  1.00  0.00              
ATOM   2626 3HZ  LYS   167      83.125  39.373  35.570  1.00  0.00              
ATOM   2627  N   TRP   168      83.809  40.373  28.534  1.00  0.00              
ATOM   2628  CA  TRP   168      84.584  41.547  28.135  1.00  0.00              
ATOM   2629  C   TRP   168      85.314  42.125  29.349  1.00  0.00              
ATOM   2630  O   TRP   168      84.688  42.383  30.394  1.00  0.00              
ATOM   2631  CB  TRP   168      83.678  42.605  27.503  1.00  0.00              
ATOM   2632  CG  TRP   168      83.281  42.289  26.093  1.00  0.00              
ATOM   2633  CD1 TRP   168      82.070  41.828  25.671  1.00  0.00              
ATOM   2634  CD2 TRP   168      84.096  42.410  24.921  1.00  0.00              
ATOM   2635  NE1 TRP   168      82.078  41.653  24.310  1.00  0.00              
ATOM   2636  CE2 TRP   168      83.312  42.005  23.825  1.00  0.00              
ATOM   2637  CE3 TRP   168      85.414  42.823  24.693  1.00  0.00              
ATOM   2638  CZ2 TRP   168      83.798  41.998  22.527  1.00  0.00              
ATOM   2639  CZ3 TRP   168      85.900  42.817  23.391  1.00  0.00              
ATOM   2640  CH2 TRP   168      85.115  42.417  22.339  1.00  0.00              
ATOM   2641  H   TRP   168      82.804  40.391  28.438  1.00  0.00              
ATOM   2642  HA  TRP   168      85.336  41.261  27.400  1.00  0.00              
ATOM   2643 1HB  TRP   168      82.754  42.701  28.074  1.00  0.00              
ATOM   2644 2HB  TRP   168      84.188  43.568  27.475  1.00  0.00              
ATOM   2645  HD1 TRP   168      81.309  41.673  26.434  1.00  0.00              
ATOM   2646  HE1 TRP   168      81.303  41.319  23.755  1.00  0.00              
ATOM   2647  HE3 TRP   168      86.079  43.152  25.491  1.00  0.00              
ATOM   2648  HZ2 TRP   168      83.140  41.673  21.721  1.00  0.00              
ATOM   2649  HZ3 TRP   168      86.929  43.140  23.227  1.00  0.00              
ATOM   2650  HH2 TRP   168      85.535  42.428  21.333  1.00  0.00              
ATOM   2651  N   VAL   169      86.640  42.328  29.274  1.00  0.00              
ATOM   2652  CA  VAL   169      87.400  42.970  30.354  1.00  0.00              
ATOM   2653  C   VAL   169      88.293  44.056  29.755  1.00  0.00              
ATOM   2654  O   VAL   169      88.618  43.967  28.567  1.00  0.00              
ATOM   2655  CB  VAL   169      88.265  41.964  31.136  1.00  0.00              
ATOM   2656  CG1 VAL   169      87.389  40.917  31.808  1.00  0.00              
ATOM   2657  CG2 VAL   169      89.274  41.298  30.213  1.00  0.00              
ATOM   2658  H   VAL   169      87.127  42.026  28.442  1.00  0.00              
ATOM   2659  HA  VAL   169      86.739  43.484  31.053  1.00  0.00              
ATOM   2660  HB  VAL   169      88.836  42.501  31.894  1.00  0.00              
ATOM   2661 1HG1 VAL   169      88.016  40.215  32.356  1.00  0.00              
ATOM   2662 2HG1 VAL   169      86.703  41.407  32.500  1.00  0.00              
ATOM   2663 3HG1 VAL   169      86.819  40.379  31.051  1.00  0.00              
ATOM   2664 1HG2 VAL   169      89.877  40.591  30.782  1.00  0.00              
ATOM   2665 2HG2 VAL   169      88.746  40.769  29.419  1.00  0.00              
ATOM   2666 3HG2 VAL   169      89.923  42.057  29.775  1.00  0.00              
ATOM   2667  N   PHE   170      88.635  45.068  30.555  1.00  0.00              
ATOM   2668  CA  PHE   170      89.406  46.194  30.009  1.00  0.00              
ATOM   2669  C   PHE   170      90.878  46.058  30.348  1.00  0.00              
ATOM   2670  O   PHE   170      91.179  46.069  31.545  1.00  0.00              
ATOM   2671  CB  PHE   170      88.871  47.526  30.538  1.00  0.00              
ATOM   2672  CG  PHE   170      89.544  48.729  29.941  1.00  0.00              
ATOM   2673  CD1 PHE   170      89.453  48.990  28.582  1.00  0.00              
ATOM   2674  CD2 PHE   170      90.270  49.602  30.737  1.00  0.00              
ATOM   2675  CE1 PHE   170      90.072  50.097  28.032  1.00  0.00              
ATOM   2676  CE2 PHE   170      90.888  50.710  30.191  1.00  0.00              
ATOM   2677  CZ  PHE   170      90.789  50.957  28.836  1.00  0.00              
ATOM   2678  H   PHE   170      88.375  45.077  31.531  1.00  0.00              
ATOM   2679  HA  PHE   170      89.335  46.198  28.920  1.00  0.00              
ATOM   2680 1HB  PHE   170      87.809  47.619  30.313  1.00  0.00              
ATOM   2681 2HB  PHE   170      89.020  47.588  31.615  1.00  0.00              
ATOM   2682  HD1 PHE   170      88.884  48.311  27.946  1.00  0.00              
ATOM   2683  HD2 PHE   170      90.348  49.407  31.807  1.00  0.00              
ATOM   2684  HE1 PHE   170      89.992  50.290  26.963  1.00  0.00              
ATOM   2685  HE2 PHE   170      91.455  51.388  30.828  1.00  0.00              
ATOM   2686  HZ  PHE   170      91.278  51.828  28.404  1.00  0.00              
ATOM   2687  N   ILE   171      91.737  45.945  29.335  1.00  0.00              
ATOM   2688  CA  ILE   171      93.168  45.859  29.602  1.00  0.00              
ATOM   2689  C   ILE   171      93.868  47.195  29.432  1.00  0.00              
ATOM   2690  O   ILE   171      93.572  47.904  28.457  1.00  0.00              
ATOM   2691  CB  ILE   171      93.847  44.825  28.685  1.00  0.00              
ATOM   2692  CG1 ILE   171      93.120  43.480  28.767  1.00  0.00              
ATOM   2693  CG2 ILE   171      95.312  44.665  29.057  1.00  0.00              
ATOM   2694  CD1 ILE   171      93.095  42.883  30.155  1.00  0.00              
ATOM   2695  H   ILE   171      91.412  45.918  28.379  1.00  0.00              
ATOM   2696  HA  ILE   171      93.349  45.587  30.641  1.00  0.00              
ATOM   2697  HB  ILE   171      93.769  45.161  27.652  1.00  0.00              
ATOM   2698 1HG1 ILE   171      92.099  43.642  28.422  1.00  0.00              
ATOM   2699 2HG1 ILE   171      93.627  42.796  28.087  1.00  0.00              
ATOM   2700 1HG2 ILE   171      95.777  43.930  28.400  1.00  0.00              
ATOM   2701 2HG2 ILE   171      95.822  45.621  28.949  1.00  0.00              
ATOM   2702 3HG2 ILE   171      95.391  44.327  30.091  1.00  0.00              
ATOM   2703 1HD1 ILE   171      92.563  41.931  30.134  1.00  0.00              
ATOM   2704 2HD1 ILE   171      94.116  42.720  30.501  1.00  0.00              
ATOM   2705 3HD1 ILE   171      92.587  43.565  30.836  1.00  0.00              
ATOM   2706  N   THR   172      94.810  47.480  30.361  1.00  0.00              
ATOM   2707  CA  THR   172      95.670  48.649  30.160  1.00  0.00              
ATOM   2708  C   THR   172      97.101  48.310  30.564  1.00  0.00              
ATOM   2709  O   THR   172      97.259  47.850  31.718  1.00  0.00              
ATOM   2710  CB  THR   172      95.186  49.868  30.968  1.00  0.00              
ATOM   2711  OG1 THR   172      93.843  50.194  30.587  1.00  0.00              
ATOM   2712  CG2 THR   172      96.087  51.067  30.714  1.00  0.00              
ATOM   2713  H   THR   172      94.937  46.912  31.186  1.00  0.00              
ATOM   2714  HA  THR   172      95.672  48.929  29.106  1.00  0.00              
ATOM   2715  HB  THR   172      95.204  49.619  32.029  1.00  0.00              
ATOM   2716  HG1 THR   172      93.818  50.401  29.650  1.00  0.00              
ATOM   2717 1HG2 THR   172      95.729  51.918  31.294  1.00  0.00              
ATOM   2718 2HG2 THR   172      97.107  50.826  31.013  1.00  0.00              
ATOM   2719 3HG2 THR   172      96.069  51.316  29.654  1.00  0.00              
ATOM   2720  N   ILE   173      98.055  48.535  29.663  1.00  0.00              
ATOM   2721  CA  ILE   173      99.461  48.326  30.010  1.00  0.00              
ATOM   2722  C   ILE   173     100.252  49.630  29.780  1.00  0.00              
ATOM   2723  O   ILE   173     100.351  50.019  28.617  1.00  0.00              
ATOM   2724  CB  ILE   173     100.089  47.186  29.187  1.00  0.00              
ATOM   2725  CG1 ILE   173      99.313  45.884  29.401  1.00  0.00              
ATOM   2726  CG2 ILE   173     101.552  47.005  29.560  1.00  0.00              
ATOM   2727  CD1 ILE   173      99.699  44.779  28.444  1.00  0.00              
ATOM   2728  H   ILE   173      97.820  48.851  28.733  1.00  0.00              
ATOM   2729  HA  ILE   173      99.566  48.110  31.073  1.00  0.00              
ATOM   2730  HB  ILE   173     100.010  47.428  28.128  1.00  0.00              
ATOM   2731 1HG1 ILE   173      99.499  45.559  30.424  1.00  0.00              
ATOM   2732 2HG1 ILE   173      98.254  46.114  29.281  1.00  0.00              
ATOM   2733 1HG2 ILE   173     101.981  46.195  28.969  1.00  0.00              
ATOM   2734 2HG2 ILE   173     102.096  47.927  29.358  1.00  0.00              
ATOM   2735 3HG2 ILE   173     101.631  46.762  30.619  1.00  0.00              
ATOM   2736 1HD1 ILE   173      99.107  43.889  28.657  1.00  0.00              
ATOM   2737 2HD1 ILE   173      99.512  45.102  27.419  1.00  0.00              
ATOM   2738 3HD1 ILE   173     100.757  44.547  28.563  1.00  0.00              
ATOM   2739  N   THR   174     100.720  50.135  30.905  1.00  0.00              
ATOM   2740  CA  THR   174     101.515  51.352  30.966  1.00  0.00              
ATOM   2741  C   THR   174     103.012  51.025  31.040  1.00  0.00              
ATOM   2742  O   THR   174     103.468  50.121  31.734  1.00  0.00              
ATOM   2743  CB  THR   174     101.122  52.220  32.176  1.00  0.00              
ATOM   2744  OG1 THR   174     101.391  51.505  33.388  1.00  0.00              
ATOM   2745  CG2 THR   174      99.644  52.576  32.119  1.00  0.00              
ATOM   2746  H   THR   174     100.509  49.642  31.761  1.00  0.00              
ATOM   2747  HA  THR   174     101.393  51.919  30.043  1.00  0.00              
ATOM   2748  HB  THR   174     101.716  53.134  32.164  1.00  0.00              
ATOM   2749  HG1 THR   174     100.882  50.691  33.399  1.00  0.00              
ATOM   2750 1HG2 THR   174      99.386  53.190  32.982  1.00  0.00              
ATOM   2751 2HG2 THR   174      99.439  53.130  31.203  1.00  0.00              
ATOM   2752 3HG2 THR   174      99.050  51.663  32.132  1.00  0.00              
ATOM   2753  N   ASN   175     103.799  51.801  30.303  1.00  0.00              
ATOM   2754  CA  ASN   175     105.249  51.655  30.243  1.00  0.00              
ATOM   2755  C   ASN   175     105.968  52.978  30.514  1.00  0.00              
ATOM   2756  O   ASN   175     105.958  53.889  29.681  1.00  0.00              
ATOM   2757  CB  ASN   175     105.687  51.087  28.906  1.00  0.00              
ATOM   2758  CG  ASN   175     105.197  49.688  28.653  1.00  0.00              
ATOM   2759  OD1 ASN   175     105.860  48.704  29.001  1.00  0.00              
ATOM   2760  ND2 ASN   175     104.081  49.594  27.976  1.00  0.00              
ATOM   2761  H   ASN   175     103.355  52.527  29.760  1.00  0.00              
ATOM   2762  HA  ASN   175     105.581  50.944  31.001  1.00  0.00              
ATOM   2763 1HB  ASN   175     105.587  51.672  27.991  1.00  0.00              
ATOM   2764 2HB  ASN   175     106.737  51.044  29.196  1.00  0.00              
ATOM   2765 1HD2 ASN   175     103.695  48.694  27.771  1.00  0.00              
ATOM   2766 2HD2 ASN   175     103.614  50.422  27.665  1.00  0.00              
ATOM   2767  N   ASP   176     106.596  53.090  31.685  1.00  0.00              
ATOM   2768  CA  ASP   176     107.418  54.233  32.061  1.00  0.00              
ATOM   2769  C   ASP   176     108.881  53.801  31.998  1.00  0.00              
ATOM   2770  O   ASP   176     109.304  53.099  32.923  1.00  0.00              
ATOM   2771  CB  ASP   176     107.058  54.744  33.458  1.00  0.00              
ATOM   2772  CG  ASP   176     107.895  55.925  33.931  1.00  0.00              
ATOM   2773  OD1 ASP   176     108.790  56.316  33.220  1.00  0.00              
ATOM   2774  OD2 ASP   176     107.539  56.522  34.919  1.00  0.00              
ATOM   2775  H   ASP   176     106.484  52.328  32.338  1.00  0.00              
ATOM   2776  HA  ASP   176     107.244  55.057  31.368  1.00  0.00              
ATOM   2777 1HB  ASP   176     106.000  54.981  33.575  1.00  0.00              
ATOM   2778 2HB  ASP   176     107.302  53.864  34.053  1.00  0.00              
ATOM   2779  N   ARG   177     109.550  54.252  30.953  1.00  0.00              
ATOM   2780  CA  ARG   177     110.935  53.828  30.705  1.00  0.00              
ATOM   2781  C   ARG   177     111.884  54.316  31.795  1.00  0.00              
ATOM   2782  O   ARG   177     113.052  53.893  31.774  1.00  0.00              
ATOM   2783  CB  ARG   177     111.423  54.246  29.326  1.00  0.00              
ATOM   2784  CG  ARG   177     110.785  53.497  28.167  1.00  0.00              
ATOM   2785  CD  ARG   177     111.349  52.144  27.927  1.00  0.00              
ATOM   2786  NE  ARG   177     112.759  52.134  27.571  1.00  0.00              
ATOM   2787  CZ  ARG   177     113.230  52.205  26.310  1.00  0.00              
ATOM   2788  NH1 ARG   177     112.411  52.254  25.283  1.00  0.00              
ATOM   2789  NH2 ARG   177     114.539  52.201  26.132  1.00  0.00              
ATOM   2790  H   ARG   177     109.111  54.897  30.312  1.00  0.00              
ATOM   2791  HA  ARG   177     110.997  52.740  30.728  1.00  0.00              
ATOM   2792 1HB  ARG   177     111.216  55.310  29.224  1.00  0.00              
ATOM   2793 2HB  ARG   177     112.501  54.083  29.308  1.00  0.00              
ATOM   2794 1HG  ARG   177     109.720  53.385  28.371  1.00  0.00              
ATOM   2795 2HG  ARG   177     110.921  54.084  27.258  1.00  0.00              
ATOM   2796 1HD  ARG   177     111.238  51.548  28.833  1.00  0.00              
ATOM   2797 2HD  ARG   177     110.803  51.672  27.112  1.00  0.00              
ATOM   2798  HE  ARG   177     113.574  52.076  28.166  1.00  0.00              
ATOM   2799 1HH1 ARG   177     111.412  52.238  25.435  1.00  0.00              
ATOM   2800 2HH1 ARG   177     112.784  52.307  24.346  1.00  0.00              
ATOM   2801 1HH2 ARG   177     115.155  52.145  26.932  1.00  0.00              
ATOM   2802 2HH2 ARG   177     114.919  52.252  25.198  1.00  0.00              
ATOM   2803  N   LEU   178     111.446  55.152  32.739  1.00  0.00              
ATOM   2804  CA  LEU   178     112.235  55.532  33.900  1.00  0.00              
ATOM   2805  C   LEU   178     111.850  54.709  35.129  1.00  0.00              
ATOM   2806  O   LEU   178     112.424  54.935  36.198  1.00  0.00              
ATOM   2807  CB  LEU   178     112.065  57.030  34.183  1.00  0.00              
ATOM   2808  CG  LEU   178     112.469  57.962  33.033  1.00  0.00              
ATOM   2809  CD1 LEU   178     112.160  59.407  33.400  1.00  0.00              
ATOM   2810  CD2 LEU   178     113.949  57.786  32.732  1.00  0.00              
ATOM   2811  H   LEU   178     110.517  55.533  32.629  1.00  0.00              
ATOM   2812  HA  LEU   178     113.290  55.349  33.700  1.00  0.00              
ATOM   2813 1HB  LEU   178     110.986  57.061  34.329  1.00  0.00              
ATOM   2814 2HB  LEU   178     112.564  57.325  35.106  1.00  0.00              
ATOM   2815  HG  LEU   178     111.909  57.649  32.151  1.00  0.00              
ATOM   2816 1HD1 LEU   178     112.450  60.061  32.578  1.00  0.00              
ATOM   2817 2HD1 LEU   178     111.092  59.515  33.589  1.00  0.00              
ATOM   2818 3HD1 LEU   178     112.717  59.682  34.295  1.00  0.00              
ATOM   2819 1HD2 LEU   178     114.235  58.448  31.914  1.00  0.00              
ATOM   2820 2HD2 LEU   178     114.534  58.031  33.619  1.00  0.00              
ATOM   2821 3HD2 LEU   178     114.142  56.752  32.445  1.00  0.00              
ATOM   2822  N   SER   179     110.908  53.762  35.006  1.00  0.00              
ATOM   2823  CA  SER   179     110.552  52.935  36.170  1.00  0.00              
ATOM   2824  C   SER   179     110.051  51.563  35.718  1.00  0.00              
ATOM   2825  O   SER   179     110.876  50.683  35.417  1.00  0.00              
ATOM   2826  CB  SER   179     109.502  53.631  37.014  1.00  0.00              
ATOM   2827  OG  SER   179     108.355  53.945  36.272  1.00  0.00              
ATOM   2828  H   SER   179     110.436  53.604  34.127  1.00  0.00              
ATOM   2829  HA  SER   179     111.379  52.787  36.866  1.00  0.00              
ATOM   2830 1HB  SER   179     109.223  52.972  37.836  1.00  0.00              
ATOM   2831 2HB  SER   179     109.928  54.550  37.414  1.00  0.00              
ATOM   2832  HG  SER   179     107.865  54.639  36.721  1.00  0.00              
ATOM   2833  N   SER   180     108.735  51.371  35.668  1.00  0.00              
ATOM   2834  CA  SER   180     108.170  50.055  35.382  1.00  0.00              
ATOM   2835  C   SER   180     107.103  50.068  34.293  1.00  0.00              
ATOM   2836  O   SER   180     106.533  51.097  33.910  1.00  0.00              
ATOM   2837  CB  SER   180     107.595  49.466  36.655  1.00  0.00              
ATOM   2838  OG  SER   180     106.504  50.206  37.131  1.00  0.00              
ATOM   2839  H   SER   180     108.112  52.149  35.831  1.00  0.00              
ATOM   2840  HA  SER   180     108.925  49.297  35.169  1.00  0.00              
ATOM   2841 1HB  SER   180     107.270  48.446  36.451  1.00  0.00              
ATOM   2842 2HB  SER   180     108.373  49.453  37.417  1.00  0.00              
ATOM   2843  HG  SER   180     105.724  49.646  37.154  1.00  0.00              
ATOM   2844  N   ALA   181     106.814  48.851  33.826  1.00  0.00              
ATOM   2845  CA  ALA   181     105.599  48.531  33.106  1.00  0.00              
ATOM   2846  C   ALA   181     104.553  48.049  34.115  1.00  0.00              
ATOM   2847  O   ALA   181     104.933  47.351  35.067  1.00  0.00              
ATOM   2848  CB  ALA   181     105.862  47.484  32.033  1.00  0.00              
ATOM   2849  H   ALA   181     107.493  48.122  33.993  1.00  0.00              
ATOM   2850  HA  ALA   181     105.250  49.428  32.594  1.00  0.00              
ATOM   2851 1HB  ALA   181     104.930  47.250  31.518  1.00  0.00              
ATOM   2852 2HB  ALA   181     106.585  47.872  31.316  1.00  0.00              
ATOM   2853 3HB  ALA   181     106.258  46.581  32.495  1.00  0.00              
ATOM   2854  N   ASN   182     103.292  48.448  33.888  1.00  0.00              
ATOM   2855  CA  ASN   182     102.242  48.027  34.828  1.00  0.00              
ATOM   2856  C   ASN   182     101.041  47.546  34.035  1.00  0.00              
ATOM   2857  O   ASN   182     100.635  48.099  33.001  1.00  0.00              
ATOM   2858  CB  ASN   182     101.841  49.136  35.783  1.00  0.00              
ATOM   2859  CG  ASN   182     103.009  49.848  36.408  1.00  0.00              
ATOM   2860  OD1 ASN   182     103.682  49.315  37.298  1.00  0.00              
ATOM   2861  ND2 ASN   182     103.201  51.079  36.006  1.00  0.00              
ATOM   2862  H   ASN   182     103.042  49.025  33.097  1.00  0.00              
ATOM   2863  HA  ASN   182     102.592  47.179  35.418  1.00  0.00              
ATOM   2864 1HB  ASN   182     101.084  49.869  35.501  1.00  0.00              
ATOM   2865 2HB  ASN   182     101.421  48.443  36.512  1.00  0.00              
ATOM   2866 1HD2 ASN   182     103.960  51.613  36.380  1.00  0.00              
ATOM   2867 2HD2 ASN   182     102.590  51.484  35.327  1.00  0.00              
ATOM   2868  N   LEU   183     100.482  46.434  34.511  1.00  0.00              
ATOM   2869  CA  LEU   183      99.344  45.790  33.851  1.00  0.00              
ATOM   2870  C   LEU   183      98.129  45.971  34.745  1.00  0.00              
ATOM   2871  O   LEU   183      98.216  45.607  35.931  1.00  0.00              
ATOM   2872  CB  LEU   183      99.619  44.304  33.587  1.00  0.00              
ATOM   2873  CG  LEU   183      98.388  43.470  33.209  1.00  0.00              
ATOM   2874  CD1 LEU   183      97.844  43.924  31.861  1.00  0.00              
ATOM   2875  CD2 LEU   183      98.765  41.996  33.170  1.00  0.00              
ATOM   2876  H   LEU   183     100.858  46.025  35.354  1.00  0.00              
ATOM   2877  HA  LEU   183      99.151  46.279  32.897  1.00  0.00              
ATOM   2878 1HB  LEU   183     100.285  44.397  32.731  1.00  0.00              
ATOM   2879 2HB  LEU   183     100.154  43.839  34.415  1.00  0.00              
ATOM   2880  HG  LEU   183      97.650  43.605  34.000  1.00  0.00              
ATOM   2881 1HD1 LEU   183      96.970  43.326  31.601  1.00  0.00              
ATOM   2882 2HD1 LEU   183      97.559  44.974  31.919  1.00  0.00              
ATOM   2883 3HD1 LEU   183      98.610  43.796  31.098  1.00  0.00              
ATOM   2884 1HD2 LEU   183      97.889  41.405  32.902  1.00  0.00              
ATOM   2885 2HD2 LEU   183      99.549  41.840  32.430  1.00  0.00              
ATOM   2886 3HD2 LEU   183      99.125  41.686  34.151  1.00  0.00              
ATOM   2887  N   TYR   184      97.087  46.529  34.131  1.00  0.00              
ATOM   2888  CA  TYR   184      95.830  46.733  34.822  1.00  0.00              
ATOM   2889  C   TYR   184      94.723  45.943  34.161  1.00  0.00              
ATOM   2890  O   TYR   184      94.667  45.793  32.940  1.00  0.00              
ATOM   2891  CB  TYR   184      95.469  48.220  34.857  1.00  0.00              
ATOM   2892  CG  TYR   184      96.507  49.087  35.534  1.00  0.00              
ATOM   2893  CD1 TYR   184      97.634  49.516  34.849  1.00  0.00              
ATOM   2894  CD2 TYR   184      96.355  49.476  36.857  1.00  0.00              
ATOM   2895  CE1 TYR   184      98.585  50.307  35.462  1.00  0.00              
ATOM   2896  CE2 TYR   184      97.299  50.269  37.480  1.00  0.00              
ATOM   2897  CZ  TYR   184      98.414  50.682  36.780  1.00  0.00              
ATOM   2898  OH  TYR   184      99.357  51.472  37.396  1.00  0.00              
ATOM   2899  H   TYR   184      97.170  46.817  33.166  1.00  0.00              
ATOM   2900  HA  TYR   184      95.926  46.425  35.863  1.00  0.00              
ATOM   2901 1HB  TYR   184      95.341  48.545  33.824  1.00  0.00              
ATOM   2902 2HB  TYR   184      94.520  48.308  35.386  1.00  0.00              
ATOM   2903  HD1 TYR   184      97.763  49.216  33.809  1.00  0.00              
ATOM   2904  HD2 TYR   184      95.472  49.146  37.405  1.00  0.00              
ATOM   2905  HE1 TYR   184      99.466  50.636  34.912  1.00  0.00              
ATOM   2906  HE2 TYR   184      97.162  50.563  38.521  1.00  0.00              
ATOM   2907  HH  TYR   184      99.139  51.674  38.309  1.00  0.00              
ATOM   2908  N   ILE   185      93.788  45.418  34.940  1.00  0.00              
ATOM   2909  CA  ILE   185      92.565  44.886  34.338  1.00  0.00              
ATOM   2910  C   ILE   185      91.378  45.497  35.079  1.00  0.00              
ATOM   2911  O   ILE   185      91.350  45.439  36.317  1.00  0.00              
ATOM   2912  CB  ILE   185      92.494  43.350  34.407  1.00  0.00              
ATOM   2913  CG1 ILE   185      93.727  42.728  33.747  1.00  0.00              
ATOM   2914  CG2 ILE   185      91.221  42.846  33.744  1.00  0.00              
ATOM   2915  CD1 ILE   185      93.822  41.229  33.921  1.00  0.00              
ATOM   2916  H   ILE   185      93.901  45.377  35.943  1.00  0.00              
ATOM   2917  HA  ILE   185      92.473  45.213  33.303  1.00  0.00              
ATOM   2918  HB  ILE   185      92.507  43.040  35.451  1.00  0.00              
ATOM   2919 1HG1 ILE   185      93.684  42.969  32.686  1.00  0.00              
ATOM   2920 2HG1 ILE   185      94.604  43.200  34.190  1.00  0.00              
ATOM   2921 1HG2 ILE   185      91.187  41.758  33.801  1.00  0.00              
ATOM   2922 2HG2 ILE   185      90.355  43.263  34.256  1.00  0.00              
ATOM   2923 3HG2 ILE   185      91.208  43.155  32.699  1.00  0.00              
ATOM   2924 1HD1 ILE   185      94.722  40.861  33.427  1.00  0.00              
ATOM   2925 2HD1 ILE   185      93.867  40.987  34.983  1.00  0.00              
ATOM   2926 3HD1 ILE   185      92.948  40.755  33.478  1.00  0.00              
ATOM   2927  N   ASN   186      90.455  46.067  34.302  1.00  0.00              
ATOM   2928  CA  ASN   186      89.292  46.775  34.837  1.00  0.00              
ATOM   2929  C   ASN   186      89.753  47.809  35.855  1.00  0.00              
ATOM   2930  O   ASN   186      89.188  47.957  36.937  1.00  0.00              
ATOM   2931  CB  ASN   186      88.284  45.826  35.459  1.00  0.00              
ATOM   2932  CG  ASN   186      87.641  44.893  34.470  1.00  0.00              
ATOM   2933  OD1 ASN   186      87.552  45.190  33.273  1.00  0.00              
ATOM   2934  ND2 ASN   186      87.122  43.804  34.977  1.00  0.00              
ATOM   2935  H   ASN   186      90.573  46.001  33.301  1.00  0.00              
ATOM   2936  HA  ASN   186      88.775  47.298  34.031  1.00  0.00              
ATOM   2937 1HB  ASN   186      88.524  45.274  36.368  1.00  0.00              
ATOM   2938 2HB  ASN   186      87.581  46.626  35.694  1.00  0.00              
ATOM   2939 1HD2 ASN   186      86.678  43.137  34.378  1.00  0.00              
ATOM   2940 2HD2 ASN   186      87.169  43.639  35.962  1.00  0.00              
ATOM   2941  N   GLY   187      90.829  48.495  35.471  1.00  0.00              
ATOM   2942  CA  GLY   187      91.363  49.578  36.274  1.00  0.00              
ATOM   2943  C   GLY   187      92.126  49.135  37.493  1.00  0.00              
ATOM   2944  O   GLY   187      92.586  49.986  38.268  1.00  0.00              
ATOM   2945  H   GLY   187      91.284  48.257  34.601  1.00  0.00              
ATOM   2946 1HA  GLY   187      92.044  50.172  35.664  1.00  0.00              
ATOM   2947 2HA  GLY   187      90.542  50.206  36.616  1.00  0.00              
ATOM   2948  N   VAL   188      92.283  47.843  37.729  1.00  0.00              
ATOM   2949  CA  VAL   188      92.971  47.421  38.960  1.00  0.00              
ATOM   2950  C   VAL   188      94.331  46.835  38.608  1.00  0.00              
ATOM   2951  O   VAL   188      94.436  46.023  37.681  1.00  0.00              
ATOM   2952  CB  VAL   188      92.159  46.380  39.753  1.00  0.00              
ATOM   2953  CG1 VAL   188      92.942  45.907  40.969  1.00  0.00              
ATOM   2954  CG2 VAL   188      90.819  46.961  40.179  1.00  0.00              
ATOM   2955  H   VAL   188      91.944  47.139  37.089  1.00  0.00              
ATOM   2956  HA  VAL   188      93.202  48.275  39.598  1.00  0.00              
ATOM   2957  HB  VAL   188      91.944  45.530  39.106  1.00  0.00              
ATOM   2958 1HG1 VAL   188      92.354  45.172  41.518  1.00  0.00              
ATOM   2959 2HG1 VAL   188      93.878  45.452  40.644  1.00  0.00              
ATOM   2960 3HG1 VAL   188      93.157  46.756  41.617  1.00  0.00              
ATOM   2961 1HG2 VAL   188      90.258  46.213  40.737  1.00  0.00              
ATOM   2962 2HG2 VAL   188      90.986  47.835  40.809  1.00  0.00              
ATOM   2963 3HG2 VAL   188      90.252  47.254  39.295  1.00  0.00              
ATOM   2964  N   LEU   189      95.383  47.236  39.318  1.00  0.00              
ATOM   2965  CA  LEU   189      96.746  46.798  39.058  1.00  0.00              
ATOM   2966  C   LEU   189      96.926  45.304  39.285  1.00  0.00              
ATOM   2967  O   LEU   189      96.659  44.859  40.399  1.00  0.00              
ATOM   2968  CB  LEU   189      97.724  47.587  39.938  1.00  0.00              
ATOM   2969  CG  LEU   189      99.200  47.197  39.786  1.00  0.00              
ATOM   2970  CD1 LEU   189      99.683  47.524  38.379  1.00  0.00              
ATOM   2971  CD2 LEU   189     100.030  47.933  40.826  1.00  0.00              
ATOM   2972  H   LEU   189      95.209  47.880  40.076  1.00  0.00              
ATOM   2973  HA  LEU   189      97.000  46.993  38.017  1.00  0.00              
ATOM   2974 1HB  LEU   189      97.558  48.585  39.537  1.00  0.00              
ATOM   2975 2HB  LEU   189      97.431  47.564  40.988  1.00  0.00              
ATOM   2976  HG  LEU   189      99.276  46.129  39.993  1.00  0.00              
ATOM   2977 1HD1 LEU   189     100.732  47.243  38.280  1.00  0.00              
ATOM   2978 2HD1 LEU   189      99.090  46.968  37.652  1.00  0.00              
ATOM   2979 3HD1 LEU   189      99.575  48.592  38.197  1.00  0.00              
ATOM   2980 1HD2 LEU   189     101.079  47.654  40.717  1.00  0.00              
ATOM   2981 2HD2 LEU   189      99.923  49.008  40.684  1.00  0.00              
ATOM   2982 3HD2 LEU   189      99.686  47.663  41.825  1.00  0.00              
ATOM   2983  N   MET   190      97.370  44.557  38.286  1.00  0.00              
ATOM   2984  CA  MET   190      97.499  43.108  38.401  1.00  0.00              
ATOM   2985  C   MET   190      98.932  42.593  38.348  1.00  0.00              
ATOM   2986  O   MET   190      99.191  41.417  38.651  1.00  0.00              
ATOM   2987  CB  MET   190      96.680  42.441  37.298  1.00  0.00              
ATOM   2988  CG  MET   190      95.179  42.679  37.397  1.00  0.00              
ATOM   2989  SD  MET   190      94.474  42.043  38.931  1.00  0.00              
ATOM   2990  CE  MET   190      92.834  42.761  38.871  1.00  0.00              
ATOM   2991  H   MET   190      97.627  45.006  37.419  1.00  0.00              
ATOM   2992  HA  MET   190      97.076  42.771  39.347  1.00  0.00              
ATOM   2993 1HB  MET   190      97.048  42.830  36.350  1.00  0.00              
ATOM   2994 2HB  MET   190      96.882  41.370  37.356  1.00  0.00              
ATOM   2995 1HG  MET   190      95.001  43.752  37.338  1.00  0.00              
ATOM   2996 2HG  MET   190      94.701  42.184  36.551  1.00  0.00              
ATOM   2997 1HE  MET   190      92.272  42.459  39.756  1.00  0.00              
ATOM   2998 2HE  MET   190      92.914  43.848  38.845  1.00  0.00              
ATOM   2999 3HE  MET   190      92.317  42.413  37.977  1.00  0.00              
ATOM   3000  N   GLY   191      99.904  43.402  37.942  1.00  0.00              
ATOM   3001  CA  GLY   191     101.270  42.949  37.774  1.00  0.00              
ATOM   3002  C   GLY   191     102.157  44.092  37.291  1.00  0.00              
ATOM   3003  O   GLY   191     101.690  45.069  36.699  1.00  0.00              
ATOM   3004  H   GLY   191      99.678  44.366  37.745  1.00  0.00              
ATOM   3005 1HA  GLY   191     101.643  42.581  38.730  1.00  0.00              
ATOM   3006 2HA  GLY   191     101.290  42.142  37.042  1.00  0.00              
ATOM   3007  N   SER   192     103.458  43.946  37.561  1.00  0.00              
ATOM   3008  CA  SER   192     104.415  45.008  37.235  1.00  0.00              
ATOM   3009  C   SER   192     105.766  44.388  36.895  1.00  0.00              
ATOM   3010  O   SER   192     106.010  43.271  37.369  1.00  0.00              
ATOM   3011  CB  SER   192     104.547  45.984  38.388  1.00  0.00              
ATOM   3012  OG  SER   192     105.121  45.387  39.519  1.00  0.00              
ATOM   3013  H   SER   192     103.793  43.098  37.994  1.00  0.00              
ATOM   3014  HA  SER   192     104.074  45.668  36.436  1.00  0.00              
ATOM   3015 1HB  SER   192     105.175  46.816  38.070  1.00  0.00              
ATOM   3016 2HB  SER   192     103.557  46.355  38.647  1.00  0.00              
ATOM   3017  HG  SER   192     104.772  44.499  39.623  1.00  0.00              
ATOM   3018  N   ALA   193     106.598  45.062  36.133  1.00  0.00              
ATOM   3019  CA  ALA   193     107.966  44.649  35.810  1.00  0.00              
ATOM   3020  C   ALA   193     108.836  45.901  35.699  1.00  0.00              
ATOM   3021  O   ALA   193     108.457  46.901  35.088  1.00  0.00              
ATOM   3022  CB  ALA   193     108.006  43.836  34.524  1.00  0.00              
ATOM   3023  H   ALA   193     106.243  45.928  35.753  1.00  0.00              
ATOM   3024  HA  ALA   193     108.340  44.019  36.617  1.00  0.00              
ATOM   3025 1HB  ALA   193     109.038  43.565  34.299  1.00  0.00              
ATOM   3026 2HB  ALA   193     107.412  42.930  34.647  1.00  0.00              
ATOM   3027 3HB  ALA   193     107.600  44.429  33.706  1.00  0.00              
ATOM   3028  N   GLU   194     110.032  45.856  36.281  1.00  0.00              
ATOM   3029  CA  GLU   194     110.907  47.036  36.091  1.00  0.00              
ATOM   3030  C   GLU   194     111.424  47.056  34.657  1.00  0.00              
ATOM   3031  O   GLU   194     111.723  45.982  34.090  1.00  0.00              
ATOM   3032  CB  GLU   194     112.078  47.025  37.076  1.00  0.00              
ATOM   3033  CG  GLU   194     113.004  48.228  36.965  1.00  0.00              
ATOM   3034  CD  GLU   194     114.138  48.138  37.948  1.00  0.00              
ATOM   3035  OE1 GLU   194     114.196  47.172  38.671  1.00  0.00              
ATOM   3036  OE2 GLU   194     115.008  48.975  37.900  1.00  0.00              
ATOM   3037  H   GLU   194     110.367  45.079  36.832  1.00  0.00              
ATOM   3038  HA  GLU   194     110.317  47.950  36.168  1.00  0.00              
ATOM   3039 1HB  GLU   194     111.651  46.987  38.078  1.00  0.00              
ATOM   3040 2HB  GLU   194     112.645  46.113  36.887  1.00  0.00              
ATOM   3041 1HG  GLU   194     113.404  48.377  35.963  1.00  0.00              
ATOM   3042 2HG  GLU   194     112.363  49.069  37.227  1.00  0.00              
ATOM   3043  N   ILE   195     111.527  48.230  34.015  1.00  0.00              
ATOM   3044  CA  ILE   195     111.945  48.343  32.620  1.00  0.00              
ATOM   3045  C   ILE   195     112.981  49.443  32.404  1.00  0.00              
ATOM   3046  O   ILE   195     113.188  49.960  31.304  1.00  0.00              
ATOM   3047  CB  ILE   195     110.740  48.611  31.700  1.00  0.00              
ATOM   3048  CG1 ILE   195     110.031  49.904  32.111  1.00  0.00              
ATOM   3049  CG2 ILE   195     109.774  47.437  31.734  1.00  0.00              
ATOM   3050  CD1 ILE   195     108.977  50.361  31.129  1.00  0.00              
ATOM   3051  H   ILE   195     111.302  49.069  34.531  1.00  0.00              
ATOM   3052  HA  ILE   195     112.478  47.447  32.305  1.00  0.00              
ATOM   3053  HB  ILE   195     111.097  48.758  30.681  1.00  0.00              
ATOM   3054 1HG1 ILE   195     109.571  49.727  33.082  1.00  0.00              
ATOM   3055 2HG1 ILE   195     110.796  50.675  32.207  1.00  0.00              
ATOM   3056 1HG2 ILE   195     108.927  47.643  31.079  1.00  0.00              
ATOM   3057 2HG2 ILE   195     110.283  46.536  31.395  1.00  0.00              
ATOM   3058 3HG2 ILE   195     109.415  47.289  32.753  1.00  0.00              
ATOM   3059 1HD1 ILE   195     108.519  51.283  31.488  1.00  0.00              
ATOM   3060 2HD1 ILE   195     109.437  50.540  30.156  1.00  0.00              
ATOM   3061 3HD1 ILE   195     108.211  49.592  31.032  1.00  0.00              
ATOM   3062  N   THR   196     113.687  49.859  33.451  1.00  0.00              
ATOM   3063  CA  THR   196     114.702  50.899  33.249  1.00  0.00              
ATOM   3064  C   THR   196     115.951  50.396  32.546  1.00  0.00              
ATOM   3065  O   THR   196     116.275  49.199  32.565  1.00  0.00              
ATOM   3066  CB  THR   196     115.123  51.530  34.589  1.00  0.00              
ATOM   3067  OG1 THR   196     115.786  50.548  35.396  1.00  0.00              
ATOM   3068  CG2 THR   196     113.908  52.058  35.335  1.00  0.00              
ATOM   3069  H   THR   196     113.546  49.482  34.377  1.00  0.00              
ATOM   3070  HA  THR   196     114.296  51.694  32.622  1.00  0.00              
ATOM   3071  HB  THR   196     115.813  52.351  34.393  1.00  0.00              
ATOM   3072  HG1 THR   196     115.130  49.991  35.823  1.00  0.00              
ATOM   3073 1HG2 THR   196     114.226  52.501  36.279  1.00  0.00              
ATOM   3074 2HG2 THR   196     113.409  52.814  34.729  1.00  0.00              
ATOM   3075 3HG2 THR   196     113.219  51.238  35.533  1.00  0.00              
ATOM   3076  N   GLY   197     116.684  51.316  31.916  1.00  0.00              
ATOM   3077  CA  GLY   197     117.969  50.952  31.345  1.00  0.00              
ATOM   3078  C   GLY   197     117.915  50.258  30.005  1.00  0.00              
ATOM   3079  O   GLY   197     118.944  49.801  29.470  1.00  0.00              
ATOM   3080  H   GLY   197     116.359  52.268  31.828  1.00  0.00              
ATOM   3081 1HA  GLY   197     118.566  51.854  31.208  1.00  0.00              
ATOM   3082 2HA  GLY   197     118.484  50.277  32.028  1.00  0.00              
ATOM   3083  N   LEU   198     116.725  50.157  29.413  1.00  0.00              
ATOM   3084  CA  LEU   198     116.616  49.511  28.113  1.00  0.00              
ATOM   3085  C   LEU   198     117.202  50.390  27.014  1.00  0.00              
ATOM   3086  O   LEU   198     117.231  51.609  27.150  1.00  0.00              
ATOM   3087  CB  LEU   198     115.150  49.178  27.808  1.00  0.00              
ATOM   3088  CG  LEU   198     114.497  48.173  28.765  1.00  0.00              
ATOM   3089  CD1 LEU   198     113.001  48.088  28.492  1.00  0.00              
ATOM   3090  CD2 LEU   198     115.153  46.810  28.598  1.00  0.00              
ATOM   3091  H   LEU   198     115.892  50.523  29.852  1.00  0.00              
ATOM   3092  HA  LEU   198     117.167  48.571  28.125  1.00  0.00              
ATOM   3093 1HB  LEU   198     114.712  50.165  27.946  1.00  0.00              
ATOM   3094 2HB  LEU   198     115.015  48.862  26.774  1.00  0.00              
ATOM   3095  HG  LEU   198     114.695  48.516  29.781  1.00  0.00              
ATOM   3096 1HD1 LEU   198     112.545  47.372  29.176  1.00  0.00              
ATOM   3097 2HD1 LEU   198     112.548  49.069  28.640  1.00  0.00              
ATOM   3098 3HD1 LEU   198     112.837  47.763  27.465  1.00  0.00              
ATOM   3099 1HD2 LEU   198     114.688  46.097  29.280  1.00  0.00              
ATOM   3100 2HD2 LEU   198     115.026  46.468  27.571  1.00  0.00              
ATOM   3101 3HD2 LEU   198     116.216  46.888  28.826  1.00  0.00              
ATOM   3102  N   GLY   199     117.628  49.752  25.938  1.00  0.00              
ATOM   3103  CA  GLY   199     118.153  50.436  24.768  1.00  0.00              
ATOM   3104  C   GLY   199     117.045  50.802  23.802  1.00  0.00              
ATOM   3105  O   GLY   199     115.862  50.765  24.131  1.00  0.00              
ATOM   3106  H   GLY   199     117.582  48.743  25.939  1.00  0.00              
ATOM   3107 1HA  GLY   199     118.661  51.347  25.086  1.00  0.00              
ATOM   3108 2HA  GLY   199     118.863  49.783  24.262  1.00  0.00              
ATOM   3109  N   ALA   200     117.417  51.162  22.581  1.00  0.00              
ATOM   3110  CA  ALA   200     116.460  51.486  21.543  1.00  0.00              
ATOM   3111  C   ALA   200     115.555  50.305  21.249  1.00  0.00              
ATOM   3112  O   ALA   200     116.045  49.197  20.987  1.00  0.00              
ATOM   3113  CB  ALA   200     117.180  51.936  20.280  1.00  0.00              
ATOM   3114  H   ALA   200     118.404  51.210  22.373  1.00  0.00              
ATOM   3115  HA  ALA   200     115.858  52.332  21.874  1.00  0.00              
ATOM   3116 1HB  ALA   200     116.447  52.176  19.510  1.00  0.00              
ATOM   3117 2HB  ALA   200     117.779  52.820  20.498  1.00  0.00              
ATOM   3118 3HB  ALA   200     117.828  51.136  19.927  1.00  0.00              
ATOM   3119  N   ILE   201     114.246  50.532  21.262  1.00  0.00              
ATOM   3120  CA  ILE   201     113.297  49.542  20.760  1.00  0.00              
ATOM   3121  C   ILE   201     113.038  49.837  19.290  1.00  0.00              
ATOM   3122  O   ILE   201     112.501  50.883  18.901  1.00  0.00              
ATOM   3123  CB  ILE   201     111.968  49.554  21.537  1.00  0.00              
ATOM   3124  CG1 ILE   201     112.210  49.232  23.014  1.00  0.00              
ATOM   3125  CG2 ILE   201     110.986  48.566  20.928  1.00  0.00              
ATOM   3126  CD1 ILE   201     110.993  49.425  23.889  1.00  0.00              
ATOM   3127  H   ILE   201     113.897  51.407  21.626  1.00  0.00              
ATOM   3128  HA  ILE   201     113.731  48.543  20.791  1.00  0.00              
ATOM   3129  HB  ILE   201     111.545  50.558  21.501  1.00  0.00              
ATOM   3130 1HG1 ILE   201     112.538  48.194  23.070  1.00  0.00              
ATOM   3131 2HG1 ILE   201     113.013  49.884  23.361  1.00  0.00              
ATOM   3132 1HG2 ILE   201     110.052  48.587  21.489  1.00  0.00              
ATOM   3133 2HG2 ILE   201     110.791  48.839  19.891  1.00  0.00              
ATOM   3134 3HG2 ILE   201     111.409  47.562  20.965  1.00  0.00              
ATOM   3135 1HD1 ILE   201     111.242  49.177  24.921  1.00  0.00              
ATOM   3136 2HD1 ILE   201     110.666  50.464  23.835  1.00  0.00              
ATOM   3137 3HD1 ILE   201     110.190  48.774  23.546  1.00  0.00              
ATOM   3138  N   ARG   202     113.447  48.913  18.439  1.00  0.00              
ATOM   3139  CA  ARG   202     113.308  49.082  16.987  1.00  0.00              
ATOM   3140  C   ARG   202     112.331  48.001  16.542  1.00  0.00              
ATOM   3141  O   ARG   202     112.742  46.843  16.372  1.00  0.00              
ATOM   3142  CB  ARG   202     114.626  49.036  16.229  1.00  0.00              
ATOM   3143  CG  ARG   202     115.669  50.039  16.696  1.00  0.00              
ATOM   3144  CD  ARG   202     117.030  49.809  16.148  1.00  0.00              
ATOM   3145  NE  ARG   202     117.182  50.159  14.745  1.00  0.00              
ATOM   3146  CZ  ARG   202     118.260  49.859  13.994  1.00  0.00              
ATOM   3147  NH1 ARG   202     119.296  49.239  14.514  1.00  0.00              
ATOM   3148  NH2 ARG   202     118.258  50.226  12.725  1.00  0.00              
ATOM   3149  H   ARG   202     113.867  48.067  18.798  1.00  0.00              
ATOM   3150  HA  ARG   202     112.900  50.069  16.768  1.00  0.00              
ATOM   3151 1HB  ARG   202     115.023  48.028  16.340  1.00  0.00              
ATOM   3152 2HB  ARG   202     114.396  49.221  15.179  1.00  0.00              
ATOM   3153 1HG  ARG   202     115.350  51.037  16.394  1.00  0.00              
ATOM   3154 2HG  ARG   202     115.731  49.992  17.784  1.00  0.00              
ATOM   3155 1HD  ARG   202     117.745  50.406  16.713  1.00  0.00              
ATOM   3156 2HD  ARG   202     117.278  48.753  16.250  1.00  0.00              
ATOM   3157  HE  ARG   202     116.548  50.654  14.132  1.00  0.00              
ATOM   3158 1HH1 ARG   202     119.289  48.980  15.491  1.00  0.00              
ATOM   3159 2HH1 ARG   202     120.094  49.023  13.935  1.00  0.00              
ATOM   3160 1HH2 ARG   202     117.461  50.718  12.346  1.00  0.00              
ATOM   3161 2HH2 ARG   202     119.053  50.015  12.140  1.00  0.00              
ATOM   3162  N   GLU   203     111.067  48.388  16.421  1.00  0.00              
ATOM   3163  CA  GLU   203     109.987  47.448  16.135  1.00  0.00              
ATOM   3164  C   GLU   203     109.505  47.518  14.687  1.00  0.00              
ATOM   3165  O   GLU   203     109.981  48.317  13.865  1.00  0.00              
ATOM   3166  CB  GLU   203     108.812  47.699  17.082  1.00  0.00              
ATOM   3167  CG  GLU   203     107.947  48.895  16.709  1.00  0.00              
ATOM   3168  CD  GLU   203     107.054  49.300  17.849  1.00  0.00              
ATOM   3169  OE1 GLU   203     107.145  48.699  18.892  1.00  0.00              
ATOM   3170  OE2 GLU   203     106.362  50.282  17.714  1.00  0.00              
ATOM   3171  H   GLU   203     110.850  49.368  16.532  1.00  0.00              
ATOM   3172  HA  GLU   203     110.338  46.426  16.280  1.00  0.00              
ATOM   3173 1HB  GLU   203     108.202  46.795  17.079  1.00  0.00              
ATOM   3174 2HB  GLU   203     109.231  47.850  18.077  1.00  0.00              
ATOM   3175 1HG  GLU   203     108.522  49.758  16.375  1.00  0.00              
ATOM   3176 2HG  GLU   203     107.339  48.524  15.886  1.00  0.00              
ATOM   3177  N   ASP   204     108.525  46.664  14.368  1.00  0.00              
ATOM   3178  CA  ASP   204     107.929  46.620  13.049  1.00  0.00              
ATOM   3179  C   ASP   204     107.250  47.930  12.675  1.00  0.00              
ATOM   3180  O   ASP   204     106.764  48.614  13.587  1.00  0.00              
ATOM   3181  CB  ASP   204     106.923  45.469  12.966  1.00  0.00              
ATOM   3182  CG  ASP   204     106.680  44.947  11.557  1.00  0.00              
ATOM   3183  OD1 ASP   204     106.092  45.656  10.775  1.00  0.00              
ATOM   3184  OD2 ASP   204     107.215  43.916  11.227  1.00  0.00              
ATOM   3185  H   ASP   204     108.193  46.028  15.079  1.00  0.00              
ATOM   3186  HA  ASP   204     108.694  46.397  12.305  1.00  0.00              
ATOM   3187 1HB  ASP   204     107.162  44.635  13.626  1.00  0.00              
ATOM   3188 2HB  ASP   204     106.026  45.973  13.327  1.00  0.00              
ATOM   3189  N   ASN   205     107.172  48.291  11.394  1.00  0.00              
ATOM   3190  CA  ASN   205     106.413  49.528  11.119  1.00  0.00              
ATOM   3191  C   ASN   205     104.906  49.264  11.230  1.00  0.00              
ATOM   3192  O   ASN   205     104.079  50.190  11.294  1.00  0.00              
ATOM   3193  CB  ASN   205     106.748  50.105   9.756  1.00  0.00              
ATOM   3194  CG  ASN   205     108.150  50.639   9.652  1.00  0.00              
ATOM   3195  OD1 ASN   205     108.801  50.928  10.662  1.00  0.00              
ATOM   3196  ND2 ASN   205     108.586  50.847   8.436  1.00  0.00              
ATOM   3197  H   ASN   205     107.587  47.787  10.623  1.00  0.00              
ATOM   3198  HA  ASN   205     106.664  50.289  11.860  1.00  0.00              
ATOM   3199 1HB  ASN   205     106.505  49.559   8.843  1.00  0.00              
ATOM   3200 2HB  ASN   205     106.061  50.943   9.871  1.00  0.00              
ATOM   3201 1HD2 ASN   205     109.511  51.201   8.291  1.00  0.00              
ATOM   3202 2HD2 ASN   205     107.996  50.651   7.653  1.00  0.00              
ATOM   3203  N   ASN   206     104.529  47.986  11.252  1.00  0.00              
ATOM   3204  CA  ASN   206     103.128  47.628  11.396  1.00  0.00              
ATOM   3205  C   ASN   206     102.797  47.079  12.779  1.00  0.00              
ATOM   3206  O   ASN   206     103.640  46.444  13.405  1.00  0.00              
ATOM   3207  CB  ASN   206     102.713  46.630  10.331  1.00  0.00              
ATOM   3208  CG  ASN   206     102.816  47.162   8.929  1.00  0.00              
ATOM   3209  OD1 ASN   206     102.789  48.377   8.701  1.00  0.00              
ATOM   3210  ND2 ASN   206     102.852  46.259   7.983  1.00  0.00              
ATOM   3211  H   ASN   206     105.218  47.252  11.168  1.00  0.00              
ATOM   3212  HA  ASN   206     102.501  48.499  11.196  1.00  0.00              
ATOM   3213 1HB  ASN   206     103.084  45.604  10.352  1.00  0.00              
ATOM   3214 2HB  ASN   206     101.666  46.643  10.636  1.00  0.00              
ATOM   3215 1HD2 ASN   206     102.921  46.541   7.025  1.00  0.00              
ATOM   3216 2HD2 ASN   206     102.811  45.288   8.217  1.00  0.00              
ATOM   3217  N   ILE   207     101.572  47.313  13.214  1.00  0.00              
ATOM   3218  CA  ILE   207     101.079  46.667  14.441  1.00  0.00              
ATOM   3219  C   ILE   207     100.083  45.605  14.001  1.00  0.00              
ATOM   3220  O   ILE   207      99.169  45.942  13.253  1.00  0.00              
ATOM   3221  CB  ILE   207     100.405  47.653  15.413  1.00  0.00              
ATOM   3222  CG1 ILE   207     101.399  48.732  15.852  1.00  0.00              
ATOM   3223  CG2 ILE   207      99.848  46.914  16.619  1.00  0.00              
ATOM   3224  CD1 ILE   207     100.765  49.869  16.621  1.00  0.00              
ATOM   3225  H   ILE   207     100.961  47.938  12.708  1.00  0.00              
ATOM   3226  HA  ILE   207     101.884  46.133  14.944  1.00  0.00              
ATOM   3227  HB  ILE   207      99.595  48.165  14.894  1.00  0.00              
ATOM   3228 1HG1 ILE   207     102.150  48.247  16.475  1.00  0.00              
ATOM   3229 2HG1 ILE   207     101.873  49.122  14.952  1.00  0.00              
ATOM   3230 1HG2 ILE   207      99.376  47.626  17.296  1.00  0.00              
ATOM   3231 2HG2 ILE   207      99.111  46.184  16.290  1.00  0.00              
ATOM   3232 3HG2 ILE   207     100.658  46.403  17.139  1.00  0.00              
ATOM   3233 1HD1 ILE   207     101.531  50.594  16.898  1.00  0.00              
ATOM   3234 2HD1 ILE   207     100.014  50.356  15.998  1.00  0.00              
ATOM   3235 3HD1 ILE   207     100.292  49.481  17.522  1.00  0.00              
ATOM   3236  N   THR   208     100.275  44.350  14.405  1.00  0.00              
ATOM   3237  CA  THR   208      99.468  43.264  13.865  1.00  0.00              
ATOM   3238  C   THR   208      98.532  42.709  14.927  1.00  0.00              
ATOM   3239  O   THR   208      98.973  42.339  16.022  1.00  0.00              
ATOM   3240  CB  THR   208     100.344  42.122  13.317  1.00  0.00              
ATOM   3241  OG1 THR   208     101.182  42.622  12.266  1.00  0.00              
ATOM   3242  CG2 THR   208      99.476  40.996  12.776  1.00  0.00              
ATOM   3243  H   THR   208     100.985  44.141  15.092  1.00  0.00              
ATOM   3244  HA  THR   208      98.841  43.638  13.055  1.00  0.00              
ATOM   3245  HB  THR   208     100.973  41.741  14.121  1.00  0.00              
ATOM   3246  HG1 THR   208     101.727  41.908  11.926  1.00  0.00              
ATOM   3247 1HG2 THR   208     100.113  40.199  12.394  1.00  0.00              
ATOM   3248 2HG2 THR   208      98.846  40.607  13.576  1.00  0.00              
ATOM   3249 3HG2 THR   208      98.848  41.377  11.972  1.00  0.00              
ATOM   3250  N   LEU   209      97.249  42.647  14.617  1.00  0.00              
ATOM   3251  CA  LEU   209      96.230  42.019  15.442  1.00  0.00              
ATOM   3252  C   LEU   209      95.887  40.677  14.795  1.00  0.00              
ATOM   3253  O   LEU   209      95.258  40.660  13.719  1.00  0.00              
ATOM   3254  CB  LEU   209      94.991  42.914  15.570  1.00  0.00              
ATOM   3255  CG  LEU   209      95.135  44.094  16.540  1.00  0.00              
ATOM   3256  CD1 LEU   209      95.934  45.213  15.885  1.00  0.00              
ATOM   3257  CD2 LEU   209      93.756  44.586  16.952  1.00  0.00              
ATOM   3258  H   LEU   209      96.980  43.072  13.741  1.00  0.00              
ATOM   3259  HA  LEU   209      96.616  41.872  16.450  1.00  0.00              
ATOM   3260 1HB  LEU   209      94.928  43.277  14.546  1.00  0.00              
ATOM   3261 2HB  LEU   209      94.098  42.335  15.806  1.00  0.00              
ATOM   3262  HG  LEU   209      95.637  43.720  17.433  1.00  0.00              
ATOM   3263 1HD1 LEU   209      96.031  46.046  16.580  1.00  0.00              
ATOM   3264 2HD1 LEU   209      96.925  44.845  15.619  1.00  0.00              
ATOM   3265 3HD1 LEU   209      95.418  45.550  14.986  1.00  0.00              
ATOM   3266 1HD2 LEU   209      93.860  45.424  17.642  1.00  0.00              
ATOM   3267 2HD2 LEU   209      93.205  44.908  16.068  1.00  0.00              
ATOM   3268 3HD2 LEU   209      93.213  43.778  17.443  1.00  0.00              
ATOM   3269  N   LYS   210      96.316  39.592  15.409  1.00  0.00              
ATOM   3270  CA  LYS   210      96.109  38.278  14.816  1.00  0.00              
ATOM   3271  C   LYS   210      96.595  37.158  15.736  1.00  0.00              
ATOM   3272  O   LYS   210      97.546  37.397  16.493  1.00  0.00              
ATOM   3273  CB  LYS   210      96.817  38.191  13.463  1.00  0.00              
ATOM   3274  CG  LYS   210      96.719  36.829  12.789  1.00  0.00              
ATOM   3275  CD  LYS   210      97.494  36.803  11.480  1.00  0.00              
ATOM   3276  CE  LYS   210      98.982  36.596  11.720  1.00  0.00              
ATOM   3277  NZ  LYS   210      99.722  36.347  10.453  1.00  0.00              
ATOM   3278  H   LYS   210      96.792  39.662  16.297  1.00  0.00              
ATOM   3279  HA  LYS   210      95.046  38.121  14.630  1.00  0.00              
ATOM   3280 1HB  LYS   210      96.370  38.948  12.819  1.00  0.00              
ATOM   3281 2HB  LYS   210      97.866  38.435  13.635  1.00  0.00              
ATOM   3282 1HG  LYS   210      97.125  36.077  13.467  1.00  0.00              
ATOM   3283 2HG  LYS   210      95.669  36.613  12.594  1.00  0.00              
ATOM   3284 1HD  LYS   210      97.109  35.989  10.864  1.00  0.00              
ATOM   3285 2HD  LYS   210      97.339  37.751  10.965  1.00  0.00              
ATOM   3286 1HE  LYS   210      99.378  37.489  12.202  1.00  0.00              
ATOM   3287 2HE  LYS   210      99.105  35.741  12.385  1.00  0.00              
ATOM   3288 1HZ  LYS   210     100.703  36.216  10.656  1.00  0.00              
ATOM   3289 2HZ  LYS   210      99.356  35.518  10.006  1.00  0.00              
ATOM   3290 3HZ  LYS   210      99.609  37.140   9.837  1.00  0.00              
ATOM   3291  N   LEU   211      95.992  35.978  15.673  1.00  0.00              
ATOM   3292  CA  LEU   211      96.524  34.853  16.432  1.00  0.00              
ATOM   3293  C   LEU   211      97.805  34.349  15.787  1.00  0.00              
ATOM   3294  O   LEU   211      97.748  33.948  14.618  1.00  0.00              
ATOM   3295  CB  LEU   211      95.487  33.727  16.525  1.00  0.00              
ATOM   3296  CG  LEU   211      94.158  34.116  17.185  1.00  0.00              
ATOM   3297  CD1 LEU   211      93.201  32.931  17.172  1.00  0.00              
ATOM   3298  CD2 LEU   211      94.415  34.585  18.610  1.00  0.00              
ATOM   3299  H   LEU   211      95.167  35.843  15.106  1.00  0.00              
ATOM   3300  HA  LEU   211      96.743  35.171  17.451  1.00  0.00              
ATOM   3301 1HB  LEU   211      95.336  33.537  15.464  1.00  0.00              
ATOM   3302 2HB  LEU   211      95.900  32.836  16.998  1.00  0.00              
ATOM   3303  HG  LEU   211      93.753  34.959  16.625  1.00  0.00              
ATOM   3304 1HD1 LEU   211      92.261  33.217  17.642  1.00  0.00              
ATOM   3305 2HD1 LEU   211      93.013  32.628  16.142  1.00  0.00              
ATOM   3306 3HD1 LEU   211      93.643  32.101  17.721  1.00  0.00              
ATOM   3307 1HD2 LEU   211      93.470  34.862  19.077  1.00  0.00              
ATOM   3308 2HD2 LEU   211      94.881  33.780  19.180  1.00  0.00              
ATOM   3309 3HD2 LEU   211      95.079  35.449  18.594  1.00  0.00              
ATOM   3310  N   ASP   212      98.925  34.383  16.493  1.00  0.00              
ATOM   3311  CA  ASP   212     100.220  33.989  15.925  1.00  0.00              
ATOM   3312  C   ASP   212     100.824  32.820  16.698  1.00  0.00              
ATOM   3313  O   ASP   212     101.118  32.964  17.882  1.00  0.00              
ATOM   3314  CB  ASP   212     101.191  35.172  15.921  1.00  0.00              
ATOM   3315  CG  ASP   212     102.492  34.916  15.172  1.00  0.00              
ATOM   3316  OD1 ASP   212     102.681  33.816  14.708  1.00  0.00              
ATOM   3317  OD2 ASP   212     103.211  35.857  14.932  1.00  0.00              
ATOM   3318  H   ASP   212      98.883  34.691  17.454  1.00  0.00              
ATOM   3319  HA  ASP   212     100.085  33.650  14.898  1.00  0.00              
ATOM   3320 1HB  ASP   212     100.744  36.100  15.565  1.00  0.00              
ATOM   3321 2HB  ASP   212     101.398  35.254  16.989  1.00  0.00              
ATOM   3322  N   ARG   213     100.999  31.684  16.029  1.00  0.00              
ATOM   3323  CA  ARG   213     101.596  30.464  16.556  1.00  0.00              
ATOM   3324  C   ARG   213     100.621  29.748  17.470  1.00  0.00              
ATOM   3325  O   ARG   213     101.001  29.085  18.435  1.00  0.00              
ATOM   3326  CB  ARG   213     102.927  30.719  17.248  1.00  0.00              
ATOM   3327  CG  ARG   213     104.012  31.299  16.354  1.00  0.00              
ATOM   3328  CD  ARG   213     105.389  31.157  16.892  1.00  0.00              
ATOM   3329  NE  ARG   213     105.622  31.859  18.144  1.00  0.00              
ATOM   3330  CZ  ARG   213     105.917  33.170  18.243  1.00  0.00              
ATOM   3331  NH1 ARG   213     106.053  33.916  17.170  1.00  0.00              
ATOM   3332  NH2 ARG   213     106.090  33.681  19.449  1.00  0.00              
ATOM   3333  H   ARG   213     100.679  31.701  15.071  1.00  0.00              
ATOM   3334  HA  ARG   213     101.878  29.806  15.733  1.00  0.00              
ATOM   3335 1HB  ARG   213     102.732  31.408  18.069  1.00  0.00              
ATOM   3336 2HB  ARG   213     103.265  29.764  17.649  1.00  0.00              
ATOM   3337 1HG  ARG   213     103.974  30.791  15.389  1.00  0.00              
ATOM   3338 2HG  ARG   213     103.813  32.362  16.213  1.00  0.00              
ATOM   3339 1HD  ARG   213     105.594  30.101  17.066  1.00  0.00              
ATOM   3340 2HD  ARG   213     106.096  31.548  16.162  1.00  0.00              
ATOM   3341  HE  ARG   213     105.604  31.508  19.092  1.00  0.00              
ATOM   3342 1HH1 ARG   213     105.935  33.506  16.254  1.00  0.00              
ATOM   3343 2HH1 ARG   213     106.274  34.897  17.265  1.00  0.00              
ATOM   3344 1HH2 ARG   213     105.999  33.089  20.263  1.00  0.00              
ATOM   3345 2HH2 ARG   213     106.312  34.660  19.552  1.00  0.00              
ATOM   3346  N   CYS   214      99.324  29.873  17.200  1.00  0.00              
ATOM   3347  CA  CYS   214      98.357  29.226  18.085  1.00  0.00              
ATOM   3348  C   CYS   214      98.054  27.838  17.530  1.00  0.00              
ATOM   3349  O   CYS   214      97.674  27.747  16.357  1.00  0.00              
ATOM   3350  CB  CYS   214      97.130  30.134  17.999  1.00  0.00              
ATOM   3351  SG  CYS   214      95.731  29.602  19.014  1.00  0.00              
ATOM   3352  H   CYS   214      98.989  30.399  16.406  1.00  0.00              
ATOM   3353  HA  CYS   214      98.719  29.103  19.106  1.00  0.00              
ATOM   3354 1HB  CYS   214      97.381  31.141  18.334  1.00  0.00              
ATOM   3355 2HB  CYS   214      96.762  30.173  16.974  1.00  0.00              
ATOM   3356  HG  CYS   214      96.372  29.663  20.177  1.00  0.00              
ATOM   3357  N   ASN   215      98.233  26.780  18.317  1.00  0.00              
ATOM   3358  CA  ASN   215      98.073  25.434  17.768  1.00  0.00              
ATOM   3359  C   ASN   215      96.642  24.910  17.806  1.00  0.00              
ATOM   3360  O   ASN   215      96.392  23.870  17.184  1.00  0.00              
ATOM   3361  CB  ASN   215      98.987  24.454  18.480  1.00  0.00              
ATOM   3362  CG  ASN   215     100.442  24.630  18.144  1.00  0.00              
ATOM   3363  OD1 ASN   215     100.796  25.144  17.077  1.00  0.00              
ATOM   3364  ND2 ASN   215     101.286  24.133  19.012  1.00  0.00              
ATOM   3365  H   ASN   215      98.478  26.888  19.291  1.00  0.00              
ATOM   3366  HA  ASN   215      98.358  25.428  16.715  1.00  0.00              
ATOM   3367 1HB  ASN   215      98.887  24.274  19.551  1.00  0.00              
ATOM   3368 2HB  ASN   215      98.601  23.596  17.930  1.00  0.00              
ATOM   3369 1HD2 ASN   215     102.271  24.214  18.854  1.00  0.00              
ATOM   3370 2HD2 ASN   215     100.947  23.673  19.833  1.00  0.00              
ATOM   3371  N   ASN   216      95.737  25.578  18.498  1.00  0.00              
ATOM   3372  CA  ASN   216      94.333  25.178  18.550  1.00  0.00              
ATOM   3373  C   ASN   216      93.531  25.887  17.459  1.00  0.00              
ATOM   3374  O   ASN   216      93.182  27.067  17.533  1.00  0.00              
ATOM   3375  CB  ASN   216      93.725  25.449  19.914  1.00  0.00              
ATOM   3376  CG  ASN   216      92.322  24.930  20.065  1.00  0.00              
ATOM   3377  OD1 ASN   216      91.639  24.632  19.079  1.00  0.00              
ATOM   3378  ND2 ASN   216      91.861  24.899  21.289  1.00  0.00              
ATOM   3379  H   ASN   216      96.035  26.397  19.009  1.00  0.00              
ATOM   3380  HA  ASN   216      94.248  24.103  18.386  1.00  0.00              
ATOM   3381 1HB  ASN   216      94.285  25.237  20.826  1.00  0.00              
ATOM   3382 2HB  ASN   216      93.686  26.526  19.754  1.00  0.00              
ATOM   3383 1HD2 ASN   216      90.934  24.565  21.465  1.00  0.00              
ATOM   3384 2HD2 ASN   216      92.434  25.208  22.048  1.00  0.00              
ATOM   3385  N   ASN   217      93.234  25.113  16.416  1.00  0.00              
ATOM   3386  CA  ASN   217      92.498  25.606  15.268  1.00  0.00              
ATOM   3387  C   ASN   217      91.155  26.244  15.600  1.00  0.00              
ATOM   3388  O   ASN   217      90.583  27.008  14.811  1.00  0.00              
ATOM   3389  CB  ASN   217      92.293  24.493  14.257  1.00  0.00              
ATOM   3390  CG  ASN   217      93.539  24.124  13.501  1.00  0.00              
ATOM   3391  OD1 ASN   217      94.499  24.900  13.431  1.00  0.00              
ATOM   3392  ND2 ASN   217      93.498  22.980  12.868  1.00  0.00              
ATOM   3393  H   ASN   217      93.535  24.149  16.431  1.00  0.00              
ATOM   3394  HA  ASN   217      93.062  26.404  14.782  1.00  0.00              
ATOM   3395 1HB  ASN   217      91.758  23.582  14.530  1.00  0.00              
ATOM   3396 2HB  ASN   217      91.661  25.106  13.615  1.00  0.00              
ATOM   3397 1HD2 ASN   217      94.292  22.669  12.345  1.00  0.00              
ATOM   3398 2HD2 ASN   217      92.674  22.416  12.908  1.00  0.00              
ATOM   3399  N   ASN   218      90.568  25.979  16.759  1.00  0.00              
ATOM   3400  CA  ASN   218      89.218  26.499  16.980  1.00  0.00              
ATOM   3401  C   ASN   218      89.280  27.671  17.942  1.00  0.00              
ATOM   3402  O   ASN   218      88.258  28.184  18.365  1.00  0.00              
ATOM   3403  CB  ASN   218      88.273  25.432  17.501  1.00  0.00              
ATOM   3404  CG  ASN   218      87.999  24.332  16.514  1.00  0.00              
ATOM   3405  OD1 ASN   218      87.425  24.559  15.443  1.00  0.00              
ATOM   3406  ND2 ASN   218      88.333  23.128  16.904  1.00  0.00              
ATOM   3407  H   ASN   218      91.012  25.438  17.487  1.00  0.00              
ATOM   3408  HA  ASN   218      88.795  26.844  16.035  1.00  0.00              
ATOM   3409 1HB  ASN   218      88.413  24.998  18.492  1.00  0.00              
ATOM   3410 2HB  ASN   218      87.418  26.109  17.519  1.00  0.00              
ATOM   3411 1HD2 ASN   218      88.180  22.346  16.299  1.00  0.00              
ATOM   3412 2HD2 ASN   218      88.740  22.990  17.806  1.00  0.00              
ATOM   3413  N   GLN   219      90.504  28.081  18.300  1.00  0.00              
ATOM   3414  CA  GLN   219      90.631  29.228  19.197  1.00  0.00              
ATOM   3415  C   GLN   219      90.216  30.537  18.541  1.00  0.00              
ATOM   3416  O   GLN   219      90.374  30.693  17.329  1.00  0.00              
ATOM   3417  CB  GLN   219      92.073  29.349  19.697  1.00  0.00              
ATOM   3418  CG  GLN   219      92.290  30.460  20.710  1.00  0.00              
ATOM   3419  CD  GLN   219      91.528  30.223  22.000  1.00  0.00              
ATOM   3420  OE1 GLN   219      91.577  29.133  22.575  1.00  0.00              
ATOM   3421  NE2 GLN   219      90.814  31.244  22.461  1.00  0.00              
ATOM   3422  H   GLN   219      91.340  27.621  17.968  1.00  0.00              
ATOM   3423  HA  GLN   219      89.967  29.098  20.052  1.00  0.00              
ATOM   3424 1HB  GLN   219      92.334  28.388  20.141  1.00  0.00              
ATOM   3425 2HB  GLN   219      92.696  29.524  18.820  1.00  0.00              
ATOM   3426 1HG  GLN   219      93.279  30.837  20.969  1.00  0.00              
ATOM   3427 2HG  GLN   219      91.757  31.213  20.128  1.00  0.00              
ATOM   3428 1HE2 GLN   219      90.290  31.147  23.308  1.00  0.00              
ATOM   3429 2HE2 GLN   219      90.801  32.111  21.961  1.00  0.00              
ATOM   3430  N   TYR   220      89.695  31.464  19.348  1.00  0.00              
ATOM   3431  CA  TYR   220      89.337  32.793  18.829  1.00  0.00              
ATOM   3432  C   TYR   220      89.485  33.778  19.978  1.00  0.00              
ATOM   3433  O   TYR   220      89.503  33.363  21.140  1.00  0.00              
ATOM   3434  CB  TYR   220      87.913  32.820  18.268  1.00  0.00              
ATOM   3435  CG  TYR   220      86.840  32.587  19.308  1.00  0.00              
ATOM   3436  CD1 TYR   220      86.285  33.647  20.010  1.00  0.00              
ATOM   3437  CD2 TYR   220      86.383  31.306  19.582  1.00  0.00              
ATOM   3438  CE1 TYR   220      85.305  33.439  20.961  1.00  0.00              
ATOM   3439  CE2 TYR   220      85.403  31.087  20.530  1.00  0.00              
ATOM   3440  CZ  TYR   220      84.866  32.156  21.218  1.00  0.00              
ATOM   3441  OH  TYR   220      83.889  31.942  22.163  1.00  0.00              
ATOM   3442  H   TYR   220      89.542  31.260  20.325  1.00  0.00              
ATOM   3443  HA  TYR   220      90.025  33.077  18.032  1.00  0.00              
ATOM   3444 1HB  TYR   220      87.767  33.799  17.808  1.00  0.00              
ATOM   3445 2HB  TYR   220      87.854  32.046  17.503  1.00  0.00              
ATOM   3446  HD1 TYR   220      86.637  34.657  19.802  1.00  0.00              
ATOM   3447  HD2 TYR   220      86.811  30.466  19.036  1.00  0.00              
ATOM   3448  HE1 TYR   220      84.879  34.281  21.506  1.00  0.00              
ATOM   3449  HE2 TYR   220      85.058  30.072  20.733  1.00  0.00              
ATOM   3450  HH  TYR   220      83.586  32.753  22.579  1.00  0.00              
ATOM   3451  N   VAL   221      89.589  35.065  19.652  1.00  0.00              
ATOM   3452  CA  VAL   221      89.534  36.135  20.655  1.00  0.00              
ATOM   3453  C   VAL   221      88.814  37.335  20.036  1.00  0.00              
ATOM   3454  O   VAL   221      88.705  37.430  18.801  1.00  0.00              
ATOM   3455  CB  VAL   221      90.934  36.559  21.138  1.00  0.00              
ATOM   3456  CG1 VAL   221      91.651  35.385  21.788  1.00  0.00              
ATOM   3457  CG2 VAL   221      91.753  37.108  19.981  1.00  0.00              
ATOM   3458  H   VAL   221      89.710  35.308  18.679  1.00  0.00              
ATOM   3459  HA  VAL   221      88.950  35.833  21.525  1.00  0.00              
ATOM   3460  HB  VAL   221      90.828  37.366  21.863  1.00  0.00              
ATOM   3461 1HG1 VAL   221      92.639  35.702  22.124  1.00  0.00              
ATOM   3462 2HG1 VAL   221      91.074  35.033  22.642  1.00  0.00              
ATOM   3463 3HG1 VAL   221      91.758  34.578  21.063  1.00  0.00              
ATOM   3464 1HG2 VAL   221      92.739  37.404  20.340  1.00  0.00              
ATOM   3465 2HG2 VAL   221      91.861  36.340  19.215  1.00  0.00              
ATOM   3466 3HG2 VAL   221      91.248  37.976  19.556  1.00  0.00              
ATOM   3467  N   SER   222      88.344  38.248  20.900  1.00  0.00              
ATOM   3468  CA  SER   222      87.761  39.504  20.411  1.00  0.00              
ATOM   3469  C   SER   222      88.487  40.672  21.082  1.00  0.00              
ATOM   3470  O   SER   222      88.853  40.556  22.262  1.00  0.00              
ATOM   3471  CB  SER   222      86.272  39.556  20.693  1.00  0.00              
ATOM   3472  OG  SER   222      85.575  38.537  20.031  1.00  0.00              
ATOM   3473  H   SER   222      88.387  38.080  21.895  1.00  0.00              
ATOM   3474  HA  SER   222      87.761  39.587  19.323  1.00  0.00              
ATOM   3475 1HB  SER   222      86.117  39.453  21.766  1.00  0.00              
ATOM   3476 2HB  SER   222      85.888  40.520  20.362  1.00  0.00              
ATOM   3477  HG  SER   222      85.704  38.624  19.084  1.00  0.00              
ATOM   3478  N   ILE   223      88.647  41.760  20.334  1.00  0.00              
ATOM   3479  CA  ILE   223      89.389  42.943  20.756  1.00  0.00              
ATOM   3480  C   ILE   223      88.627  44.210  20.392  1.00  0.00              
ATOM   3481  O   ILE   223      88.227  44.304  19.244  1.00  0.00              
ATOM   3482  CB  ILE   223      90.791  42.993  20.121  1.00  0.00              
ATOM   3483  CG1 ILE   223      91.593  41.745  20.498  1.00  0.00              
ATOM   3484  CG2 ILE   223      91.525  44.253  20.553  1.00  0.00              
ATOM   3485  CD1 ILE   223      92.817  41.524  19.640  1.00  0.00              
ATOM   3486  H   ILE   223      88.220  41.747  19.419  1.00  0.00              
ATOM   3487  HA  ILE   223      89.503  42.958  21.839  1.00  0.00              
ATOM   3488  HB  ILE   223      90.690  42.985  19.036  1.00  0.00              
ATOM   3489 1HG1 ILE   223      91.894  41.856  21.540  1.00  0.00              
ATOM   3490 2HG1 ILE   223      90.924  40.890  20.404  1.00  0.00              
ATOM   3491 1HG2 ILE   223      92.514  44.273  20.096  1.00  0.00              
ATOM   3492 2HG2 ILE   223      90.962  45.130  20.236  1.00  0.00              
ATOM   3493 3HG2 ILE   223      91.628  44.261  21.638  1.00  0.00              
ATOM   3494 1HD1 ILE   223      93.334  40.621  19.967  1.00  0.00              
ATOM   3495 2HD1 ILE   223      92.517  41.412  18.598  1.00  0.00              
ATOM   3496 3HD1 ILE   223      93.488  42.377  19.734  1.00  0.00              
ATOM   3497  N   ASP   224      88.445  45.170  21.293  1.00  0.00              
ATOM   3498  CA  ASP   224      87.712  46.404  21.013  1.00  0.00              
ATOM   3499  C   ASP   224      88.517  47.618  21.452  1.00  0.00              
ATOM   3500  O   ASP   224      89.265  47.522  22.433  1.00  0.00              
ATOM   3501  CB  ASP   224      86.349  46.396  21.710  1.00  0.00              
ATOM   3502  CG  ASP   224      85.338  47.372  21.125  1.00  0.00              
ATOM   3503  OD1 ASP   224      84.304  47.557  21.724  1.00  0.00              
ATOM   3504  OD2 ASP   224      85.668  48.041  20.175  1.00  0.00              
ATOM   3505  H   ASP   224      88.837  45.029  22.213  1.00  0.00              
ATOM   3506  HA  ASP   224      87.497  46.472  19.946  1.00  0.00              
ATOM   3507 1HB  ASP   224      85.900  45.404  21.775  1.00  0.00              
ATOM   3508 2HB  ASP   224      86.641  46.729  22.706  1.00  0.00              
ATOM   3509  N   LYS   225      88.307  48.730  20.757  1.00  0.00              
ATOM   3510  CA  LYS   225      88.799  50.035  21.185  1.00  0.00              
ATOM   3511  C   LYS   225      90.315  50.022  21.284  1.00  0.00              
ATOM   3512  O   LYS   225      90.857  50.636  22.204  1.00  0.00              
ATOM   3513  CB  LYS   225      88.184  50.434  22.528  1.00  0.00              
ATOM   3514  CG  LYS   225      86.662  50.425  22.550  1.00  0.00              
ATOM   3515  CD  LYS   225      86.087  51.367  21.502  1.00  0.00              
ATOM   3516  CE  LYS   225      84.566  51.348  21.514  1.00  0.00              
ATOM   3517  NZ  LYS   225      83.990  52.156  20.405  1.00  0.00              
ATOM   3518  H   LYS   225      87.783  48.660  19.896  1.00  0.00              
ATOM   3519  HA  LYS   225      88.521  50.793  20.452  1.00  0.00              
ATOM   3520 1HB  LYS   225      88.562  49.733  23.273  1.00  0.00              
ATOM   3521 2HB  LYS   225      88.544  51.437  22.759  1.00  0.00              
ATOM   3522 1HG  LYS   225      86.318  49.409  22.352  1.00  0.00              
ATOM   3523 2HG  LYS   225      86.328  50.734  23.540  1.00  0.00              
ATOM   3524 1HD  LYS   225      86.440  52.378  21.713  1.00  0.00              
ATOM   3525 2HD  LYS   225      86.446  51.056  20.521  1.00  0.00              
ATOM   3526 1HE  LYS   225      84.236  50.315  21.419  1.00  0.00              
ATOM   3527 2HE  LYS   225      84.227  51.750  22.469  1.00  0.00              
ATOM   3528 1HZ  LYS   225      82.982  52.118  20.449  1.00  0.00              
ATOM   3529 2HZ  LYS   225      84.295  53.116  20.493  1.00  0.00              
ATOM   3530 3HZ  LYS   225      84.304  51.784  19.520  1.00  0.00              
ATOM   3531  N   PHE   226      90.993  49.341  20.358  1.00  0.00              
ATOM   3532  CA  PHE   226      92.468  49.310  20.532  1.00  0.00              
ATOM   3533  C   PHE   226      93.037  50.713  20.445  1.00  0.00              
ATOM   3534  O   PHE   226      92.705  51.437  19.490  1.00  0.00              
ATOM   3535  CB  PHE   226      93.131  48.415  19.483  1.00  0.00              
ATOM   3536  CG  PHE   226      94.623  48.319  19.624  1.00  0.00              
ATOM   3537  CD1 PHE   226      95.191  47.556  20.633  1.00  0.00              
ATOM   3538  CD2 PHE   226      95.462  48.991  18.748  1.00  0.00              
ATOM   3539  CE1 PHE   226      96.564  47.467  20.764  1.00  0.00              
ATOM   3540  CE2 PHE   226      96.835  48.903  18.876  1.00  0.00              
ATOM   3541  CZ  PHE   226      97.386  48.140  19.885  1.00  0.00              
ATOM   3542  H   PHE   226      90.580  48.861  19.571  1.00  0.00              
ATOM   3543  HA  PHE   226      92.715  48.968  21.538  1.00  0.00              
ATOM   3544 1HB  PHE   226      92.744  47.399  19.558  1.00  0.00              
ATOM   3545 2HB  PHE   226      92.937  48.803  18.484  1.00  0.00              
ATOM   3546  HD1 PHE   226      94.541  47.023  21.328  1.00  0.00              
ATOM   3547  HD2 PHE   226      95.026  49.594  17.951  1.00  0.00              
ATOM   3548  HE1 PHE   226      96.997  46.864  21.562  1.00  0.00              
ATOM   3549  HE2 PHE   226      97.483  49.436  18.180  1.00  0.00              
ATOM   3550  HZ  PHE   226      98.468  48.072  19.988  1.00  0.00              
ATOM   3551  N   ARG   227      93.859  51.099  21.418  1.00  0.00              
ATOM   3552  CA  ARG   227      94.338  52.472  21.585  1.00  0.00              
ATOM   3553  C   ARG   227      95.759  52.557  22.147  1.00  0.00              
ATOM   3554  O   ARG   227      96.180  51.771  22.991  1.00  0.00              
ATOM   3555  CB  ARG   227      93.374  53.300  22.422  1.00  0.00              
ATOM   3556  CG  ARG   227      92.027  53.567  21.768  1.00  0.00              
ATOM   3557  CD  ARG   227      91.130  54.452  22.555  1.00  0.00              
ATOM   3558  NE  ARG   227      91.667  55.778  22.812  1.00  0.00              
ATOM   3559  CZ  ARG   227      90.999  56.764  23.443  1.00  0.00              
ATOM   3560  NH1 ARG   227      89.761  56.592  23.848  1.00  0.00              
ATOM   3561  NH2 ARG   227      91.616  57.919  23.623  1.00  0.00              
ATOM   3562  H   ARG   227      94.160  50.390  22.071  1.00  0.00              
ATOM   3563  HA  ARG   227      94.337  52.983  20.622  1.00  0.00              
ATOM   3564 1HB  ARG   227      93.219  52.761  23.356  1.00  0.00              
ATOM   3565 2HB  ARG   227      93.867  54.250  22.628  1.00  0.00              
ATOM   3566 1HG  ARG   227      92.198  54.037  20.800  1.00  0.00              
ATOM   3567 2HG  ARG   227      91.517  52.613  21.624  1.00  0.00              
ATOM   3568 1HD  ARG   227      90.193  54.579  22.012  1.00  0.00              
ATOM   3569 2HD  ARG   227      90.930  53.987  23.519  1.00  0.00              
ATOM   3570  HE  ARG   227      92.572  56.164  22.579  1.00  0.00              
ATOM   3571 1HH1 ARG   227      89.297  55.709  23.687  1.00  0.00              
ATOM   3572 2HH1 ARG   227      89.278  57.344  24.319  1.00  0.00              
ATOM   3573 1HH2 ARG   227      92.563  58.041  23.289  1.00  0.00              
ATOM   3574 2HH2 ARG   227      91.139  58.675  24.092  1.00  0.00              
ATOM   3575  N   ILE   228      96.546  53.543  21.690  1.00  0.00              
ATOM   3576  CA  ILE   228      97.893  53.722  22.261  1.00  0.00              
ATOM   3577  C   ILE   228      98.098  55.186  22.646  1.00  0.00              
ATOM   3578  O   ILE   228      97.647  56.027  21.846  1.00  0.00              
ATOM   3579  CB  ILE   228      99.000  53.293  21.281  1.00  0.00              
ATOM   3580  CG1 ILE   228      98.842  51.816  20.909  1.00  0.00              
ATOM   3581  CG2 ILE   228     100.373  53.549  21.884  1.00  0.00              
ATOM   3582  CD1 ILE   228      99.789  51.354  19.826  1.00  0.00              
ATOM   3583  H   ILE   228      96.234  54.168  20.960  1.00  0.00              
ATOM   3584  HA  ILE   228      97.980  53.197  23.211  1.00  0.00              
ATOM   3585  HB  ILE   228      98.897  53.862  20.357  1.00  0.00              
ATOM   3586 1HG1 ILE   228      99.012  51.234  21.814  1.00  0.00              
ATOM   3587 2HG1 ILE   228      97.813  51.675  20.577  1.00  0.00              
ATOM   3588 1HG2 ILE   228     101.144  53.240  21.178  1.00  0.00              
ATOM   3589 2HG2 ILE   228     100.483  54.611  22.099  1.00  0.00              
ATOM   3590 3HG2 ILE   228     100.477  52.979  22.807  1.00  0.00              
ATOM   3591 1HD1 ILE   228      99.617  50.298  19.617  1.00  0.00              
ATOM   3592 2HD1 ILE   228      99.618  51.935  18.919  1.00  0.00              
ATOM   3593 3HD1 ILE   228     100.817  51.494  20.157  1.00  0.00              
ATOM   3594  N   PHE   229      98.693  55.476  23.792  1.00  0.00              
ATOM   3595  CA  PHE   229      99.011  56.780  24.366  1.00  0.00              
ATOM   3596  C   PHE   229     100.525  57.026  24.440  1.00  0.00              
ATOM   3597  O   PHE   229     101.283  56.072  24.663  1.00  0.00              
ATOM   3598  CB  PHE   229      98.391  56.904  25.759  1.00  0.00              
ATOM   3599  CG  PHE   229      96.908  56.665  25.786  1.00  0.00              
ATOM   3600  CD1 PHE   229      96.400  55.374  25.795  1.00  0.00              
ATOM   3601  CD2 PHE   229      96.019  57.728  25.802  1.00  0.00              
ATOM   3602  CE1 PHE   229      95.036  55.153  25.819  1.00  0.00              
ATOM   3603  CE2 PHE   229      94.655  57.510  25.828  1.00  0.00              
ATOM   3604  CZ  PHE   229      94.164  56.220  25.836  1.00  0.00              
ATOM   3605  H   PHE   229      98.941  54.640  24.302  1.00  0.00              
ATOM   3606  HA  PHE   229      98.575  57.570  23.754  1.00  0.00              
ATOM   3607 1HB  PHE   229      98.837  56.175  26.435  1.00  0.00              
ATOM   3608 2HB  PHE   229      98.551  57.907  26.152  1.00  0.00              
ATOM   3609  HD1 PHE   229      97.090  54.530  25.783  1.00  0.00              
ATOM   3610  HD2 PHE   229      96.408  58.747  25.795  1.00  0.00              
ATOM   3611  HE1 PHE   229      94.650  54.134  25.826  1.00  0.00              
ATOM   3612  HE2 PHE   229      93.967  58.355  25.840  1.00  0.00              
ATOM   3613  HZ  PHE   229      93.089  56.047  25.854  1.00  0.00              
ATOM   3614  N   CYS   230     100.910  58.299  24.262  1.00  0.00              
ATOM   3615  CA  CYS   230     102.349  58.601  24.308  1.00  0.00              
ATOM   3616  C   CYS   230     102.752  58.948  25.736  1.00  0.00              
ATOM   3617  O   CYS   230     103.820  59.517  25.965  1.00  0.00              
ATOM   3618  CB  CYS   230     102.483  59.820  23.395  1.00  0.00              
ATOM   3619  SG  CYS   230     101.560  61.275  23.947  1.00  0.00              
ATOM   3620  H   CYS   230     100.255  59.050  24.099  1.00  0.00              
ATOM   3621  HA  CYS   230     102.978  57.759  24.019  1.00  0.00              
ATOM   3622 1HB  CYS   230     103.526  60.130  23.330  1.00  0.00              
ATOM   3623 2HB  CYS   230     102.110  59.586  22.398  1.00  0.00              
ATOM   3624  N   LYS   231     101.878  58.548  26.654  1.00  0.00              
ATOM   3625  CA  LYS   231     102.146  58.722  28.072  1.00  0.00              
ATOM   3626  C   LYS   231     101.947  57.427  28.838  1.00  0.00              
ATOM   3627  O   LYS   231     101.115  56.610  28.426  1.00  0.00              
ATOM   3628  CB  LYS   231     101.251  59.818  28.654  1.00  0.00              
ATOM   3629  CG  LYS   231     101.216  59.859  30.176  1.00  0.00              
ATOM   3630  CD  LYS   231     100.502  61.104  30.680  1.00  0.00              
ATOM   3631  CE  LYS   231     100.705  61.292  32.176  1.00  0.00              
ATOM   3632  NZ  LYS   231      99.924  62.444  32.703  1.00  0.00              
ATOM   3633  H   LYS   231     101.012  58.115  26.366  1.00  0.00              
ATOM   3634  HA  LYS   231     103.171  59.065  28.214  1.00  0.00              
ATOM   3635 1HB  LYS   231     101.624  60.769  28.274  1.00  0.00              
ATOM   3636 2HB  LYS   231     100.245  59.645  28.273  1.00  0.00              
ATOM   3637 1HG  LYS   231     100.695  58.970  30.534  1.00  0.00              
ATOM   3638 2HG  LYS   231     102.241  59.852  30.546  1.00  0.00              
ATOM   3639 1HD  LYS   231     100.898  61.970  30.147  1.00  0.00              
ATOM   3640 2HD  LYS   231      99.438  61.004  30.468  1.00  0.00              
ATOM   3641 1HE  LYS   231     100.390  60.380  32.681  1.00  0.00              
ATOM   3642 2HE  LYS   231     101.766  61.459  32.359  1.00  0.00              
ATOM   3643 1HZ  LYS   231     100.086  62.535  33.696  1.00  0.00              
ATOM   3644 2HZ  LYS   231     100.217  63.291  32.236  1.00  0.00              
ATOM   3645 3HZ  LYS   231      98.941  62.290  32.535  1.00  0.00              
ATOM   3646  N   ALA   232     102.661  57.246  29.937  1.00  0.00              
ATOM   3647  CA  ALA   232     102.364  56.192  30.902  1.00  0.00              
ATOM   3648  C   ALA   232     101.258  56.639  31.857  1.00  0.00              
ATOM   3649  O   ALA   232     101.434  57.381  32.833  1.00  0.00              
ATOM   3650  CB  ALA   232     103.618  55.804  31.672  1.00  0.00              
ATOM   3651  H   ALA   232     103.441  57.865  30.109  1.00  0.00              
ATOM   3652  HA  ALA   232     102.022  55.309  30.361  1.00  0.00              
ATOM   3653 1HB  ALA   232     103.375  55.021  32.390  1.00  0.00              
ATOM   3654 2HB  ALA   232     104.374  55.438  30.978  1.00  0.00              
ATOM   3655 3HB  ALA   232     104.002  56.674  32.202  1.00  0.00              
ATOM   3656  N   LEU   233     100.031  56.181  31.584  1.00  0.00              
ATOM   3657  CA  LEU   233      98.910  56.673  32.381  1.00  0.00              
ATOM   3658  C   LEU   233      99.054  56.325  33.856  1.00  0.00              
ATOM   3659  O   LEU   233      99.593  55.279  34.230  1.00  0.00              
ATOM   3660  CB  LEU   233      97.592  56.110  31.835  1.00  0.00              
ATOM   3661  CG  LEU   233      97.264  56.504  30.389  1.00  0.00              
ATOM   3662  CD1 LEU   233      95.957  55.853  29.955  1.00  0.00              
ATOM   3663  CD2 LEU   233      97.173  58.019  30.282  1.00  0.00              
ATOM   3664  H   LEU   233      99.856  55.510  30.849  1.00  0.00              
ATOM   3665  HA  LEU   233      98.882  57.761  32.338  1.00  0.00              
ATOM   3666 1HB  LEU   233      97.817  55.046  31.890  1.00  0.00              
ATOM   3667 2HB  LEU   233      96.753  56.338  32.491  1.00  0.00              
ATOM   3668  HG  LEU   233      98.096  56.175  29.766  1.00  0.00              
ATOM   3669 1HD1 LEU   233      95.732  56.138  28.927  1.00  0.00              
ATOM   3670 2HD1 LEU   233      96.052  54.769  30.017  1.00  0.00              
ATOM   3671 3HD1 LEU   233      95.151  56.185  30.607  1.00  0.00              
ATOM   3672 1HD2 LEU   233      96.940  58.297  29.254  1.00  0.00              
ATOM   3673 2HD2 LEU   233      96.388  58.384  30.944  1.00  0.00              
ATOM   3674 3HD2 LEU   233      98.127  58.462  30.570  1.00  0.00              
ATOM   3675  N   ASN   234      98.560  57.211  34.711  1.00  0.00              
ATOM   3676  CA  ASN   234      98.502  56.979  36.150  1.00  0.00              
ATOM   3677  C   ASN   234      97.178  56.305  36.491  1.00  0.00              
ATOM   3678  O   ASN   234      96.252  56.270  35.655  1.00  0.00              
ATOM   3679  CB  ASN   234      98.673  58.262  36.942  1.00  0.00              
ATOM   3680  CG  ASN   234      97.537  59.233  36.776  1.00  0.00              
ATOM   3681  OD1 ASN   234      96.369  58.896  36.998  1.00  0.00              
ATOM   3682  ND2 ASN   234      97.865  60.410  36.307  1.00  0.00              
ATOM   3683  H   ASN   234      98.211  58.083  34.339  1.00  0.00              
ATOM   3684  HA  ASN   234      99.299  56.295  36.447  1.00  0.00              
ATOM   3685 1HB  ASN   234      98.970  58.235  37.992  1.00  0.00              
ATOM   3686 2HB  ASN   234      99.515  58.599  36.336  1.00  0.00              
ATOM   3687 1HD2 ASN   234      97.160  61.107  36.171  1.00  0.00              
ATOM   3688 2HD2 ASN   234      98.818  60.613  36.086  1.00  0.00              
ATOM   3689  N   PRO   235      97.047  55.741  37.685  1.00  0.00              
ATOM   3690  CA  PRO   235      95.813  55.022  38.040  1.00  0.00              
ATOM   3691  C   PRO   235      94.573  55.893  37.908  1.00  0.00              
ATOM   3692  O   PRO   235      93.479  55.398  37.617  1.00  0.00              
ATOM   3693  CB  PRO   235      96.043  54.583  39.490  1.00  0.00              
ATOM   3694  CG  PRO   235      97.526  54.504  39.623  1.00  0.00              
ATOM   3695  CD  PRO   235      98.063  55.621  38.769  1.00  0.00              
ATOM   3696  HA  PRO   235      95.632  54.146  37.400  1.00  0.00              
ATOM   3697 1HB  PRO   235      95.617  55.305  40.202  1.00  0.00              
ATOM   3698 2HB  PRO   235      95.572  53.611  39.696  1.00  0.00              
ATOM   3699 1HG  PRO   235      97.838  54.622  40.671  1.00  0.00              
ATOM   3700 2HG  PRO   235      97.904  53.528  39.282  1.00  0.00              
ATOM   3701 1HD  PRO   235      98.158  56.563  39.328  1.00  0.00              
ATOM   3702 2HD  PRO   235      99.057  55.389  38.359  1.00  0.00              
ATOM   3703  N   LYS   236      94.664  57.219  38.110  1.00  0.00              
ATOM   3704  CA  LYS   236      93.387  57.947  38.042  1.00  0.00              
ATOM   3705  C   LYS   236      92.988  58.166  36.588  1.00  0.00              
ATOM   3706  O   LYS   236      91.799  58.182  36.223  1.00  0.00              
ATOM   3707  CB  LYS   236      93.480  59.288  38.772  1.00  0.00              
ATOM   3708  CG  LYS   236      93.620  59.173  40.284  1.00  0.00              
ATOM   3709  CD  LYS   236      93.706  60.543  40.938  1.00  0.00              
ATOM   3710  CE  LYS   236      93.854  60.429  42.448  1.00  0.00              
ATOM   3711  NZ  LYS   236      93.941  61.763  43.101  1.00  0.00              
ATOM   3712  H   LYS   236      95.513  57.732  38.298  1.00  0.00              
ATOM   3713  HA  LYS   236      92.593  57.340  38.478  1.00  0.00              
ATOM   3714 1HB  LYS   236      94.345  59.813  38.367  1.00  0.00              
ATOM   3715 2HB  LYS   236      92.574  59.845  38.534  1.00  0.00              
ATOM   3716 1HG  LYS   236      92.752  58.638  40.672  1.00  0.00              
ATOM   3717 2HG  LYS   236      94.524  58.606  40.506  1.00  0.00              
ATOM   3718 1HD  LYS   236      94.568  61.071  40.527  1.00  0.00              
ATOM   3719 2HD  LYS   236      92.798  61.098  40.704  1.00  0.00              
ATOM   3720 1HE  LYS   236      92.990  59.891  42.836  1.00  0.00              
ATOM   3721 2HE  LYS   236      94.760  59.862  42.660  1.00  0.00              
ATOM   3722 1HZ  LYS   236      94.038  61.643  44.100  1.00  0.00              
ATOM   3723 2HZ  LYS   236      94.743  62.263  42.743  1.00  0.00              
ATOM   3724 3HZ  LYS   236      93.101  62.289  42.906  1.00  0.00              
ATOM   3725  N   GLU   237      94.011  58.334  35.745  1.00  0.00              
ATOM   3726  CA  GLU   237      93.730  58.437  34.312  1.00  0.00              
ATOM   3727  C   GLU   237      93.135  57.119  33.835  1.00  0.00              
ATOM   3728  O   GLU   237      92.230  57.142  33.001  1.00  0.00              
ATOM   3729  CB  GLU   237      94.995  58.775  33.520  1.00  0.00              
ATOM   3730  CG  GLU   237      95.464  60.215  33.670  1.00  0.00              
ATOM   3731  CD  GLU   237      96.907  60.364  33.274  1.00  0.00              
ATOM   3732  OE1 GLU   237      97.563  59.364  33.107  1.00  0.00              
ATOM   3733  OE2 GLU   237      97.324  61.471  33.030  1.00  0.00              
ATOM   3734  H   GLU   237      94.967  58.392  36.064  1.00  0.00              
ATOM   3735  HA  GLU   237      92.986  59.215  34.136  1.00  0.00              
ATOM   3736 1HB  GLU   237      95.778  58.101  33.868  1.00  0.00              
ATOM   3737 2HB  GLU   237      94.779  58.571  32.472  1.00  0.00              
ATOM   3738 1HG  GLU   237      94.860  60.929  33.110  1.00  0.00              
ATOM   3739 2HG  GLU   237      95.358  60.410  34.736  1.00  0.00              
ATOM   3740  N   ILE   238      93.646  56.001  34.349  1.00  0.00              
ATOM   3741  CA  ILE   238      93.150  54.692  33.882  1.00  0.00              
ATOM   3742  C   ILE   238      91.705  54.505  34.316  1.00  0.00              
ATOM   3743  O   ILE   238      90.853  54.016  33.554  1.00  0.00              
ATOM   3744  CB  ILE   238      93.995  53.523  34.421  1.00  0.00              
ATOM   3745  CG1 ILE   238      95.410  53.575  33.839  1.00  0.00              
ATOM   3746  CG2 ILE   238      93.331  52.193  34.096  1.00  0.00              
ATOM   3747  CD1 ILE   238      96.387  52.647  34.526  1.00  0.00              
ATOM   3748  H   ILE   238      94.368  56.030  35.054  1.00  0.00              
ATOM   3749  HA  ILE   238      93.088  54.670  32.795  1.00  0.00              
ATOM   3750  HB  ILE   238      94.095  53.625  35.501  1.00  0.00              
ATOM   3751 1HG1 ILE   238      95.338  53.311  32.785  1.00  0.00              
ATOM   3752 2HG1 ILE   238      95.761  54.603  33.932  1.00  0.00              
ATOM   3753 1HG2 ILE   238      93.942  51.378  34.483  1.00  0.00              
ATOM   3754 2HG2 ILE   238      92.345  52.158  34.556  1.00  0.00              
ATOM   3755 3HG2 ILE   238      93.232  52.090  33.016  1.00  0.00              
ATOM   3756 1HD1 ILE   238      97.368  52.740  34.059  1.00  0.00              
ATOM   3757 2HD1 ILE   238      96.461  52.912  35.581  1.00  0.00              
ATOM   3758 3HD1 ILE   238      96.039  51.619  34.434  1.00  0.00              
ATOM   3759  N   GLU   239      91.410  54.892  35.555  1.00  0.00              
ATOM   3760  CA  GLU   239      90.020  54.714  35.997  1.00  0.00              
ATOM   3761  C   GLU   239      89.061  55.492  35.124  1.00  0.00              
ATOM   3762  O   GLU   239      87.991  55.016  34.725  1.00  0.00              
ATOM   3763  CB  GLU   239      89.855  55.144  37.456  1.00  0.00              
ATOM   3764  CG  GLU   239      88.446  54.972  38.007  1.00  0.00              
ATOM   3765  CD  GLU   239      88.372  55.375  39.453  1.00  0.00              
ATOM   3766  OE1 GLU   239      89.383  55.747  39.999  1.00  0.00              
ATOM   3767  OE2 GLU   239      87.286  55.419  39.982  1.00  0.00              
ATOM   3768  H   GLU   239      92.082  55.294  36.193  1.00  0.00              
ATOM   3769  HA  GLU   239      89.733  53.666  35.902  1.00  0.00              
ATOM   3770 1HB  GLU   239      90.550  54.545  38.045  1.00  0.00              
ATOM   3771 2HB  GLU   239      90.141  56.194  37.514  1.00  0.00              
ATOM   3772 1HG  GLU   239      87.690  55.515  37.440  1.00  0.00              
ATOM   3773 2HG  GLU   239      88.266  53.902  37.919  1.00  0.00              
ATOM   3774  N   LYS   240      89.392  56.747  34.793  1.00  0.00              
ATOM   3775  CA  LYS   240      88.447  57.500  33.965  1.00  0.00              
ATOM   3776  C   LYS   240      88.334  56.896  32.571  1.00  0.00              
ATOM   3777  O   LYS   240      87.264  56.896  31.964  1.00  0.00              
ATOM   3778  CB  LYS   240      88.867  58.967  33.867  1.00  0.00              
ATOM   3779  CG  LYS   240      88.756  59.742  35.173  1.00  0.00              
ATOM   3780  CD  LYS   240      87.304  59.907  35.597  1.00  0.00              
ATOM   3781  CE  LYS   240      87.189  60.718  36.879  1.00  0.00              
ATOM   3782  NZ  LYS   240      85.774  60.886  37.307  1.00  0.00              
ATOM   3783  H   LYS   240      90.252  57.190  35.085  1.00  0.00              
ATOM   3784  HA  LYS   240      87.452  57.457  34.409  1.00  0.00              
ATOM   3785 1HB  LYS   240      89.903  58.981  33.525  1.00  0.00              
ATOM   3786 2HB  LYS   240      88.231  59.433  33.115  1.00  0.00              
ATOM   3787 1HG  LYS   240      89.301  59.199  35.946  1.00  0.00              
ATOM   3788 2HG  LYS   240      89.208  60.724  35.034  1.00  0.00              
ATOM   3789 1HD  LYS   240      86.764  60.414  34.796  1.00  0.00              
ATOM   3790 2HD  LYS   240      86.874  58.918  35.754  1.00  0.00              
ATOM   3791 1HE  LYS   240      87.746  60.202  37.661  1.00  0.00              
ATOM   3792 2HE  LYS   240      87.634  61.698  36.704  1.00  0.00              
ATOM   3793 1HZ  LYS   240      85.742  61.428  38.159  1.00  0.00              
ATOM   3794 2HZ  LYS   240      85.258  61.365  36.583  1.00  0.00              
ATOM   3795 3HZ  LYS   240      85.362  59.978  37.470  1.00  0.00              
ATOM   3796  N   LEU   241      89.450  56.404  32.043  1.00  0.00              
ATOM   3797  CA  LEU   241      89.498  55.852  30.702  1.00  0.00              
ATOM   3798  C   LEU   241      88.606  54.609  30.692  1.00  0.00              
ATOM   3799  O   LEU   241      87.811  54.447  29.765  1.00  0.00              
ATOM   3800  CB  LEU   241      90.938  55.516  30.293  1.00  0.00              
ATOM   3801  CG  LEU   241      91.104  54.994  28.860  1.00  0.00              
ATOM   3802  CD1 LEU   241      90.673  56.061  27.863  1.00  0.00              
ATOM   3803  CD2 LEU   241      92.554  54.594  28.629  1.00  0.00              
ATOM   3804  H   LEU   241      90.292  56.417  32.600  1.00  0.00              
ATOM   3805  HA  LEU   241      89.116  56.585  29.992  1.00  0.00              
ATOM   3806 1HB  LEU   241      91.383  56.505  30.385  1.00  0.00              
ATOM   3807 2HB  LEU   241      91.411  54.837  31.002  1.00  0.00              
ATOM   3808  HG  LEU   241      90.492  54.097  28.769  1.00  0.00              
ATOM   3809 1HD1 LEU   241      90.795  55.682  26.848  1.00  0.00              
ATOM   3810 2HD1 LEU   241      89.627  56.315  28.031  1.00  0.00              
ATOM   3811 3HD1 LEU   241      91.289  56.950  27.993  1.00  0.00              
ATOM   3812 1HD2 LEU   241      92.670  54.223  27.610  1.00  0.00              
ATOM   3813 2HD2 LEU   241      93.199  55.461  28.776  1.00  0.00              
ATOM   3814 3HD2 LEU   241      92.832  53.811  29.334  1.00  0.00              
ATOM   3815  N   TYR   242      88.751  53.789  31.721  1.00  0.00              
ATOM   3816  CA  TYR   242      87.953  52.557  31.833  1.00  0.00              
ATOM   3817  C   TYR   242      86.464  52.873  31.856  1.00  0.00              
ATOM   3818  O   TYR   242      85.696  52.369  31.028  1.00  0.00              
ATOM   3819  CB  TYR   242      88.338  51.773  33.090  1.00  0.00              
ATOM   3820  CG  TYR   242      87.404  50.627  33.408  1.00  0.00              
ATOM   3821  CD1 TYR   242      87.155  49.630  32.475  1.00  0.00              
ATOM   3822  CD2 TYR   242      86.775  50.543  34.641  1.00  0.00              
ATOM   3823  CE1 TYR   242      86.302  48.582  32.760  1.00  0.00              
ATOM   3824  CE2 TYR   242      85.921  49.499  34.937  1.00  0.00              
ATOM   3825  CZ  TYR   242      85.687  48.519  33.994  1.00  0.00              
ATOM   3826  OH  TYR   242      84.838  47.476  34.284  1.00  0.00              
ATOM   3827  H   TYR   242      89.420  54.009  32.445  1.00  0.00              
ATOM   3828  HA  TYR   242      88.108  51.934  30.952  1.00  0.00              
ATOM   3829 1HB  TYR   242      89.347  51.387  32.933  1.00  0.00              
ATOM   3830 2HB  TYR   242      88.344  52.478  33.920  1.00  0.00              
ATOM   3831  HD1 TYR   242      87.645  49.686  31.503  1.00  0.00              
ATOM   3832  HD2 TYR   242      86.964  51.321  35.381  1.00  0.00              
ATOM   3833  HE1 TYR   242      86.116  47.806  32.017  1.00  0.00              
ATOM   3834  HE2 TYR   242      85.435  49.452  35.912  1.00  0.00              
ATOM   3835  HH  TYR   242      84.747  46.854  33.559  1.00  0.00              
ATOM   3836  N   THR   243      86.034  53.702  32.807  1.00  0.00              
ATOM   3837  CA  THR   243      84.621  54.049  32.909  1.00  0.00              
ATOM   3838  C   THR   243      84.015  54.845  31.763  1.00  0.00              
ATOM   3839  O   THR   243      82.781  54.939  31.660  1.00  0.00              
ATOM   3840  CB  THR   243      84.370  54.841  34.205  1.00  0.00              
ATOM   3841  OG1 THR   243      85.146  56.046  34.190  1.00  0.00              
ATOM   3842  CG2 THR   243      84.754  54.011  35.421  1.00  0.00              
ATOM   3843  H   THR   243      86.687  54.098  33.468  1.00  0.00              
ATOM   3844  HA  THR   243      84.021  53.140  32.964  1.00  0.00              
ATOM   3845  HB  THR   243      83.313  55.101  34.263  1.00  0.00              
ATOM   3846  HG1 THR   243      84.773  56.674  34.814  1.00  0.00              
ATOM   3847 1HG2 THR   243      84.569  54.587  36.327  1.00  0.00              
ATOM   3848 2HG2 THR   243      84.157  53.099  35.441  1.00  0.00              
ATOM   3849 3HG2 THR   243      85.810  53.752  35.364  1.00  0.00              
ATOM   3850  N   SER   244      84.815  55.437  30.902  1.00  0.00              
ATOM   3851  CA  SER   244      84.345  56.299  29.822  1.00  0.00              
ATOM   3852  C   SER   244      83.664  55.469  28.751  1.00  0.00              
ATOM   3853  O   SER   244      82.884  55.941  27.924  1.00  0.00              
ATOM   3854  CB  SER   244      85.497  57.089  29.231  1.00  0.00              
ATOM   3855  OG  SER   244      86.387  56.271  28.523  1.00  0.00              
ATOM   3856  H   SER   244      85.807  55.276  31.007  1.00  0.00              
ATOM   3857  HA  SER   244      83.652  57.073  30.156  1.00  0.00              
ATOM   3858 1HB  SER   244      85.092  57.841  28.555  1.00  0.00              
ATOM   3859 2HB  SER   244      86.035  57.581  30.040  1.00  0.00              
ATOM   3860  HG  SER   244      87.232  56.718  28.436  1.00  0.00              
ATOM   3861  N   TYR   245      83.959  54.156  28.741  1.00  0.00              
ATOM   3862  CA  TYR   245      83.423  53.321  27.678  1.00  0.00              
ATOM   3863  C   TYR   245      82.125  52.646  28.127  1.00  0.00              
ATOM   3864  O   TYR   245      81.414  51.964  27.363  1.00  0.00              
ATOM   3865  CB  TYR   245      84.451  52.270  27.253  1.00  0.00              
ATOM   3866  CG  TYR   245      85.740  52.854  26.719  1.00  0.00              
ATOM   3867  CD1 TYR   245      86.919  52.760  27.444  1.00  0.00              
ATOM   3868  CD2 TYR   245      85.774  53.496  25.490  1.00  0.00              
ATOM   3869  CE1 TYR   245      88.099  53.292  26.961  1.00  0.00              
ATOM   3870  CE2 TYR   245      86.948  54.031  24.997  1.00  0.00              
ATOM   3871  CZ  TYR   245      88.109  53.927  25.736  1.00  0.00              
ATOM   3872  OH  TYR   245      89.282  54.457  25.249  1.00  0.00              
ATOM   3873  H   TYR   245      84.542  53.735  29.451  1.00  0.00              
ATOM   3874  HA  TYR   245      83.208  53.931  26.801  1.00  0.00              
ATOM   3875 1HB  TYR   245      84.665  51.655  28.128  1.00  0.00              
ATOM   3876 2HB  TYR   245      83.984  51.656  26.483  1.00  0.00              
ATOM   3877  HD1 TYR   245      86.903  52.256  28.411  1.00  0.00              
ATOM   3878  HD2 TYR   245      84.854  53.576  24.912  1.00  0.00              
ATOM   3879  HE1 TYR   245      89.018  53.211  27.541  1.00  0.00              
ATOM   3880  HE2 TYR   245      86.954  54.533  24.029  1.00  0.00              
ATOM   3881  HH  TYR   245      90.059  54.146  25.720  1.00  0.00              
ATOM   3882  N   LEU   246      81.802  52.799  29.411  1.00  0.00              
ATOM   3883  CA  LEU   246      80.645  52.028  29.889  1.00  0.00              
ATOM   3884  C   LEU   246      79.364  52.746  29.487  1.00  0.00              
ATOM   3885  O   LEU   246      78.785  53.412  30.333  1.00  0.00              
ATOM   3886  CB  LEU   246      80.704  51.836  31.410  1.00  0.00              
ATOM   3887  CG  LEU   246      81.963  51.132  31.931  1.00  0.00              
ATOM   3888  CD1 LEU   246      81.924  51.049  33.451  1.00  0.00              
ATOM   3889  CD2 LEU   246      82.061  49.743  31.317  1.00  0.00              
ATOM   3890  H   LEU   246      82.294  53.399  30.057  1.00  0.00              
ATOM   3891  HA  LEU   246      80.608  51.069  29.374  1.00  0.00              
ATOM   3892 1HB  LEU   246      80.703  52.879  31.720  1.00  0.00              
ATOM   3893 2HB  LEU   246      79.808  51.343  31.789  1.00  0.00              
ATOM   3894  HG  LEU   246      82.822  51.709  31.587  1.00  0.00              
ATOM   3895 1HD1 LEU   246      82.822  50.548  33.811  1.00  0.00              
ATOM   3896 2HD1 LEU   246      81.878  52.055  33.869  1.00  0.00              
ATOM   3897 3HD1 LEU   246      81.045  50.486  33.762  1.00  0.00              
ATOM   3898 1HD2 LEU   246      82.957  49.244  31.688  1.00  0.00              
ATOM   3899 2HD2 LEU   246      81.181  49.161  31.592  1.00  0.00              
ATOM   3900 3HD2 LEU   246      82.115  49.827  30.232  1.00  0.00              
ATOM   3901  N   SER   247      78.968  52.610  28.224  1.00  0.00              
ATOM   3902  CA  SER   247      77.789  53.255  27.648  1.00  0.00              
ATOM   3903  C   SER   247      76.493  52.907  28.373  1.00  0.00              
ATOM   3904  O   SER   247      76.162  51.743  28.601  1.00  0.00              
ATOM   3905  CB  SER   247      77.673  52.884  26.182  1.00  0.00              
ATOM   3906  OG  SER   247      76.529  53.433  25.589  1.00  0.00              
ATOM   3907  H   SER   247      79.537  52.014  27.640  1.00  0.00              
ATOM   3908  HA  SER   247      77.870  54.342  27.600  1.00  0.00              
ATOM   3909 1HB  SER   247      78.555  53.252  25.659  1.00  0.00              
ATOM   3910 2HB  SER   247      77.630  51.799  26.099  1.00  0.00              
ATOM   3911  HG  SER   247      76.497  53.181  24.663  1.00  0.00              
ATOM   3912  N   ILE   248      75.740  53.949  28.741  1.00  0.00              
ATOM   3913  CA  ILE   248      74.526  53.737  29.524  1.00  0.00              
ATOM   3914  C   ILE   248      73.354  53.283  28.657  1.00  0.00              
ATOM   3915  O   ILE   248      72.289  52.937  29.190  1.00  0.00              
ATOM   3916  CB  ILE   248      74.120  55.015  30.281  1.00  0.00              
ATOM   3917  CG1 ILE   248      73.773  56.133  29.295  1.00  0.00              
ATOM   3918  CG2 ILE   248      75.235  55.454  31.218  1.00  0.00              
ATOM   3919  CD1 ILE   248      73.200  57.369  29.949  1.00  0.00              
ATOM   3920  H   ILE   248      76.001  54.890  28.483  1.00  0.00              
ATOM   3921  HA  ILE   248      74.669  52.932  30.244  1.00  0.00              
ATOM   3922  HB  ILE   248      73.218  54.814  30.858  1.00  0.00              
ATOM   3923 1HG1 ILE   248      74.689  56.393  28.765  1.00  0.00              
ATOM   3924 2HG1 ILE   248      73.049  55.727  28.588  1.00  0.00              
ATOM   3925 1HG2 ILE   248      74.932  56.359  31.745  1.00  0.00              
ATOM   3926 2HG2 ILE   248      75.436  54.664  31.940  1.00  0.00              
ATOM   3927 3HG2 ILE   248      76.138  55.656  30.641  1.00  0.00              
ATOM   3928 1HD1 ILE   248      72.978  58.116  29.187  1.00  0.00              
ATOM   3929 2HD1 ILE   248      72.282  57.109  30.479  1.00  0.00              
ATOM   3930 3HD1 ILE   248      73.922  57.776  30.655  1.00  0.00              
ATOM   3931  N   THR   249      73.576  53.314  27.347  1.00  0.00              
ATOM   3932  CA  THR   249      72.544  53.080  26.341  1.00  0.00              
ATOM   3933  C   THR   249      71.934  51.685  26.410  1.00  0.00              
ATOM   3934  O   THR   249      70.759  51.459  26.735  1.00  0.00              
ATOM   3935  CB  THR   249      73.100  53.299  24.922  1.00  0.00              
ATOM   3936  OG1 THR   249      73.574  54.646  24.794  1.00  0.00              
ATOM   3937  CG2 THR   249      72.021  53.044  23.881  1.00  0.00              
ATOM   3938  H   THR   249      74.520  53.513  27.047  1.00  0.00              
ATOM   3939  HA  THR   249      71.700  53.747  26.516  1.00  0.00              
ATOM   3940  HB  THR   249      73.932  52.614  24.757  1.00  0.00              
ATOM   3941  HG1 THR   249      74.273  54.801  25.434  1.00  0.00              
ATOM   3942 1HG2 THR   249      72.433  53.204  22.885  1.00  0.00              
ATOM   3943 2HG2 THR   249      71.667  52.017  23.968  1.00  0.00              
ATOM   3944 3HG2 THR   249      71.190  53.730  24.044  1.00  0.00              
ATOM   3945  N   PHE   250      72.712  50.639  26.094  1.00  0.00              
ATOM   3946  CA  PHE   250      72.006  49.356  26.201  1.00  0.00              
ATOM   3947  C   PHE   250      72.352  48.683  27.507  1.00  0.00              
ATOM   3948  O   PHE   250      73.399  48.906  28.109  1.00  0.00              
ATOM   3949  CB  PHE   250      72.353  48.436  25.029  1.00  0.00              
ATOM   3950  CG  PHE   250      71.959  48.988  23.688  1.00  0.00              
ATOM   3951  CD1 PHE   250      72.925  49.389  22.777  1.00  0.00              
ATOM   3952  CD2 PHE   250      70.624  49.109  23.336  1.00  0.00              
ATOM   3953  CE1 PHE   250      72.564  49.897  21.543  1.00  0.00              
ATOM   3954  CE2 PHE   250      70.260  49.616  22.104  1.00  0.00              
ATOM   3955  CZ  PHE   250      71.232  50.010  21.206  1.00  0.00              
ATOM   3956  H   PHE   250      73.680  50.645  25.806  1.00  0.00              
ATOM   3957  HA  PHE   250      70.929  49.526  26.216  1.00  0.00              
ATOM   3958 1HB  PHE   250      73.428  48.264  24.992  1.00  0.00              
ATOM   3959 2HB  PHE   250      71.837  47.483  25.136  1.00  0.00              
ATOM   3960  HD1 PHE   250      73.978  49.298  23.043  1.00  0.00              
ATOM   3961  HD2 PHE   250      69.856  48.798  24.045  1.00  0.00              
ATOM   3962  HE1 PHE   250      73.333  50.208  20.836  1.00  0.00              
ATOM   3963  HE2 PHE   250      69.206  49.705  21.839  1.00  0.00              
ATOM   3964  HZ  PHE   250      70.947  50.412  20.235  1.00  0.00              
ATOM   3965  N   LEU   251      71.417  47.841  27.929  1.00  0.00              
ATOM   3966  CA  LEU   251      71.733  46.975  29.073  1.00  0.00              
ATOM   3967  C   LEU   251      72.690  45.879  28.624  1.00  0.00              
ATOM   3968  O   LEU   251      72.821  45.686  27.412  1.00  0.00              
ATOM   3969  CB  LEU   251      70.457  46.369  29.671  1.00  0.00              
ATOM   3970  CG  LEU   251      69.447  47.384  30.220  1.00  0.00              
ATOM   3971  CD1 LEU   251      68.155  46.678  30.607  1.00  0.00              
ATOM   3972  CD2 LEU   251      70.049  48.102  31.419  1.00  0.00              
ATOM   3973  H   LEU   251      70.506  47.774  27.498  1.00  0.00              
ATOM   3974  HA  LEU   251      72.258  47.552  29.833  1.00  0.00              
ATOM   3975 1HB  LEU   251      70.056  45.887  28.780  1.00  0.00              
ATOM   3976 2HB  LEU   251      70.683  45.612  30.422  1.00  0.00              
ATOM   3977  HG  LEU   251      69.275  48.125  29.439  1.00  0.00              
ATOM   3978 1HD1 LEU   251      67.443  47.407  30.996  1.00  0.00              
ATOM   3979 2HD1 LEU   251      67.730  46.190  29.729  1.00  0.00              
ATOM   3980 3HD1 LEU   251      68.363  45.931  31.372  1.00  0.00              
ATOM   3981 1HD2 LEU   251      69.330  48.824  31.808  1.00  0.00              
ATOM   3982 2HD2 LEU   251      70.291  47.376  32.195  1.00  0.00              
ATOM   3983 3HD2 LEU   251      70.956  48.623  31.114  1.00  0.00              
ATOM   3984  N   ARG   252      73.362  45.179  29.531  1.00  0.00              
ATOM   3985  CA  ARG   252      74.332  44.143  29.156  1.00  0.00              
ATOM   3986  C   ARG   252      74.045  42.777  29.772  1.00  0.00              
ATOM   3987  O   ARG   252      73.599  42.675  30.920  1.00  0.00              
ATOM   3988  CB  ARG   252      75.758  44.579  29.460  1.00  0.00              
ATOM   3989  CG  ARG   252      76.286  45.699  28.579  1.00  0.00              
ATOM   3990  CD  ARG   252      77.549  46.314  29.061  1.00  0.00              
ATOM   3991  NE  ARG   252      78.068  47.372  28.209  1.00  0.00              
ATOM   3992  CZ  ARG   252      77.763  48.678  28.338  1.00  0.00              
ATOM   3993  NH1 ARG   252      76.916  49.087  29.256  1.00  0.00              
ATOM   3994  NH2 ARG   252      78.320  49.535  27.501  1.00  0.00              
ATOM   3995  H   ARG   252      73.198  45.368  30.509  1.00  0.00              
ATOM   3996  HA  ARG   252      74.354  44.033  28.071  1.00  0.00              
ATOM   3997 1HB  ARG   252      75.777  44.901  30.501  1.00  0.00              
ATOM   3998 2HB  ARG   252      76.391  43.700  29.340  1.00  0.00              
ATOM   3999 1HG  ARG   252      76.467  45.300  27.580  1.00  0.00              
ATOM   4000 2HG  ARG   252      75.529  46.483  28.525  1.00  0.00              
ATOM   4001 1HD  ARG   252      77.380  46.744  30.048  1.00  0.00              
ATOM   4002 2HD  ARG   252      78.315  45.543  29.127  1.00  0.00              
ATOM   4003  HE  ARG   252      78.705  47.314  27.425  1.00  0.00              
ATOM   4004 1HH1 ARG   252      76.484  48.417  29.877  1.00  0.00              
ATOM   4005 2HH1 ARG   252      76.700  50.070  29.337  1.00  0.00              
ATOM   4006 1HH2 ARG   252      78.956  49.201  26.789  1.00  0.00              
ATOM   4007 2HH2 ARG   252      78.108  50.519  27.576  1.00  0.00              
ATOM   4008  N   ASP   253      74.339  41.713  29.016  1.00  0.00              
ATOM   4009  CA  ASP   253      74.209  40.331  29.499  1.00  0.00              
ATOM   4010  C   ASP   253      75.432  40.004  30.350  1.00  0.00              
ATOM   4011  O   ASP   253      76.292  40.865  30.496  1.00  0.00              
ATOM   4012  CB  ASP   253      74.078  39.342  28.339  1.00  0.00              
ATOM   4013  CG  ASP   253      75.338  39.188  27.497  1.00  0.00              
ATOM   4014  OD1 ASP   253      76.382  39.598  27.946  1.00  0.00              
ATOM   4015  OD2 ASP   253      75.277  38.527  26.488  1.00  0.00              
ATOM   4016  H   ASP   253      74.664  41.876  28.074  1.00  0.00              
ATOM   4017  HA  ASP   253      73.346  40.251  30.161  1.00  0.00              
ATOM   4018 1HB  ASP   253      73.724  38.357  28.645  1.00  0.00              
ATOM   4019 2HB  ASP   253      73.307  39.838  27.749  1.00  0.00              
ATOM   4020  N   PHE   254      75.543  38.811  30.899  1.00  0.00              
ATOM   4021  CA  PHE   254      76.595  38.409  31.817  1.00  0.00              
ATOM   4022  C   PHE   254      77.982  38.541  31.195  1.00  0.00              
ATOM   4023  O   PHE   254      78.956  38.757  31.938  1.00  0.00              
ATOM   4024  CB  PHE   254      76.365  36.970  32.281  1.00  0.00              
ATOM   4025  CG  PHE   254      77.451  36.439  33.174  1.00  0.00              
ATOM   4026  CD1 PHE   254      77.698  37.019  34.409  1.00  0.00              
ATOM   4027  CD2 PHE   254      78.228  35.361  32.779  1.00  0.00              
ATOM   4028  CE1 PHE   254      78.697  36.532  35.231  1.00  0.00              
ATOM   4029  CE2 PHE   254      79.226  34.871  33.599  1.00  0.00              
ATOM   4030  CZ  PHE   254      79.461  35.458  34.826  1.00  0.00              
ATOM   4031  H   PHE   254      74.829  38.143  30.646  1.00  0.00              
ATOM   4032  HA  PHE   254      76.574  39.043  32.704  1.00  0.00              
ATOM   4033 1HB  PHE   254      75.436  36.902  32.847  1.00  0.00              
ATOM   4034 2HB  PHE   254      76.315  36.303  31.422  1.00  0.00              
ATOM   4035  HD1 PHE   254      77.093  37.868  34.730  1.00  0.00              
ATOM   4036  HD2 PHE   254      78.042  34.897  31.810  1.00  0.00              
ATOM   4037  HE1 PHE   254      78.880  36.998  36.199  1.00  0.00              
ATOM   4038  HE2 PHE   254      79.829  34.023  33.277  1.00  0.00              
ATOM   4039  HZ  PHE   254      80.249  35.075  35.472  1.00  0.00              
ATOM   4040  N   TRP   255      78.084  38.408  29.867  1.00  0.00              
ATOM   4041  CA  TRP   255      79.373  38.404  29.193  1.00  0.00              
ATOM   4042  C   TRP   255      79.822  39.820  28.828  1.00  0.00              
ATOM   4043  O   TRP   255      80.946  39.946  28.332  1.00  0.00              
ATOM   4044  CB  TRP   255      79.308  37.533  27.937  1.00  0.00              
ATOM   4045  CG  TRP   255      78.770  36.157  28.190  1.00  0.00              
ATOM   4046  CD1 TRP   255      77.644  35.610  27.650  1.00  0.00              
ATOM   4047  CD2 TRP   255      79.334  35.155  29.045  1.00  0.00              
ATOM   4048  NE1 TRP   255      77.471  34.330  28.116  1.00  0.00              
ATOM   4049  CE2 TRP   255      78.498  34.027  28.974  1.00  0.00              
ATOM   4050  CE3 TRP   255      80.469  35.104  29.864  1.00  0.00              
ATOM   4051  CZ2 TRP   255      78.754  32.866  29.686  1.00  0.00              
ATOM   4052  CZ3 TRP   255      80.726  33.940  30.577  1.00  0.00              
ATOM   4053  CH2 TRP   255      79.893  32.853  30.491  1.00  0.00              
ATOM   4054  H   TRP   255      77.242  38.308  29.319  1.00  0.00              
ATOM   4055  HA  TRP   255      80.132  37.980  29.850  1.00  0.00              
ATOM   4056 1HB  TRP   255      78.656  37.991  27.193  1.00  0.00              
ATOM   4057 2HB  TRP   255      80.305  37.406  27.516  1.00  0.00              
ATOM   4058  HD1 TRP   255      77.074  36.233  26.964  1.00  0.00              
ATOM   4059  HE1 TRP   255      76.711  33.712  27.869  1.00  0.00              
ATOM   4060  HE3 TRP   255      81.164  35.937  29.967  1.00  0.00              
ATOM   4061  HZ2 TRP   255      78.066  32.026  29.589  1.00  0.00              
ATOM   4062  HZ3 TRP   255      81.612  33.913  31.212  1.00  0.00              
ATOM   4063  HH2 TRP   255      80.131  31.958  31.067  1.00  0.00              
ATOM   4064  N   GLY   256      78.972  40.830  29.066  1.00  0.00              
ATOM   4065  CA  GLY   256      79.232  42.214  28.659  1.00  0.00              
ATOM   4066  C   GLY   256      78.690  42.586  27.299  1.00  0.00              
ATOM   4067  O   GLY   256      78.894  43.721  26.815  1.00  0.00              
ATOM   4068  H   GLY   256      78.113  40.613  29.551  1.00  0.00              
ATOM   4069 1HA  GLY   256      78.777  42.890  29.383  1.00  0.00              
ATOM   4070 2HA  GLY   256      80.308  42.382  28.634  1.00  0.00              
ATOM   4071  N   ASN   257      77.963  41.702  26.599  1.00  0.00              
ATOM   4072  CA  ASN   257      77.415  42.034  25.282  1.00  0.00              
ATOM   4073  C   ASN   257      76.039  42.669  25.407  1.00  0.00              
ATOM   4074  O   ASN   257      75.417  42.528  26.454  1.00  0.00              
ATOM   4075  CB  ASN   257      77.347  40.815  24.381  1.00  0.00              
ATOM   4076  CG  ASN   257      78.693  40.237  24.042  1.00  0.00              
ATOM   4077  OD1 ASN   257      79.500  40.859  23.340  1.00  0.00              
ATOM   4078  ND2 ASN   257      78.908  39.018  24.467  1.00  0.00              
ATOM   4079  H   ASN   257      77.789  40.786  26.988  1.00  0.00              
ATOM   4080  HA  ASN   257      78.085  42.723  24.765  1.00  0.00              
ATOM   4081 1HB  ASN   257      76.652  40.002  24.593  1.00  0.00              
ATOM   4082 2HB  ASN   257      76.986  41.388  23.526  1.00  0.00              
ATOM   4083 1HD2 ASN   257      79.782  38.570  24.279  1.00  0.00              
ATOM   4084 2HD2 ASN   257      78.199  38.536  24.980  1.00  0.00              
ATOM   4085  N   PRO   258      75.483  43.364  24.422  1.00  0.00              
ATOM   4086  CA  PRO   258      74.157  43.986  24.628  1.00  0.00              
ATOM   4087  C   PRO   258      73.070  42.942  24.909  1.00  0.00              
ATOM   4088  O   PRO   258      73.002  41.886  24.265  1.00  0.00              
ATOM   4089  CB  PRO   258      73.894  44.744  23.323  1.00  0.00              
ATOM   4090  CG  PRO   258      75.250  44.979  22.750  1.00  0.00              
ATOM   4091  CD  PRO   258      76.056  43.763  23.120  1.00  0.00              
ATOM   4092  HA  PRO   258      74.146  44.696  25.468  1.00  0.00              
ATOM   4093 1HB  PRO   258      73.267  44.157  22.635  1.00  0.00              
ATOM   4094 2HB  PRO   258      73.369  45.693  23.507  1.00  0.00              
ATOM   4095 1HG  PRO   258      75.204  45.106  21.658  1.00  0.00              
ATOM   4096 2HG  PRO   258      75.702  45.894  23.161  1.00  0.00              
ATOM   4097 1HD  PRO   258      75.963  42.960  22.375  1.00  0.00              
ATOM   4098 2HD  PRO   258      77.128  43.988  23.217  1.00  0.00              
ATOM   4099  N   LEU   259      72.221  43.265  25.874  1.00  0.00              
ATOM   4100  CA  LEU   259      71.053  42.441  26.234  1.00  0.00              
ATOM   4101  C   LEU   259      70.038  42.448  25.103  1.00  0.00              
ATOM   4102  O   LEU   259      69.855  43.479  24.434  1.00  0.00              
ATOM   4103  CB  LEU   259      70.409  42.946  27.531  1.00  0.00              
ATOM   4104  CG  LEU   259      69.387  41.995  28.166  1.00  0.00              
ATOM   4105  CD1 LEU   259      70.085  40.736  28.664  1.00  0.00              
ATOM   4106  CD2 LEU   259      68.673  42.703  29.308  1.00  0.00              
ATOM   4107  H   LEU   259      72.394  44.121  26.381  1.00  0.00              
ATOM   4108  HA  LEU   259      71.365  41.407  26.374  1.00  0.00              
ATOM   4109 1HB  LEU   259      71.298  43.012  28.156  1.00  0.00              
ATOM   4110 2HB  LEU   259      69.978  43.940  27.407  1.00  0.00              
ATOM   4111  HG  LEU   259      68.644  41.761  27.403  1.00  0.00              
ATOM   4112 1HD1 LEU   259      69.351  40.066  29.113  1.00  0.00              
ATOM   4113 2HD1 LEU   259      70.569  40.233  27.827  1.00  0.00              
ATOM   4114 3HD1 LEU   259      70.833  41.005  29.408  1.00  0.00              
ATOM   4115 1HD2 LEU   259      67.947  42.026  29.758  1.00  0.00              
ATOM   4116 2HD2 LEU   259      69.402  43.007  30.060  1.00  0.00              
ATOM   4117 3HD2 LEU   259      68.158  43.584  28.925  1.00  0.00              
ATOM   4118  N   ARG   260      69.348  41.336  24.819  1.00  0.00              
ATOM   4119  CA  ARG   260      68.467  41.252  23.665  1.00  0.00              
ATOM   4120  C   ARG   260      67.085  40.682  23.986  1.00  0.00              
ATOM   4121  O   ARG   260      66.933  39.925  24.950  1.00  0.00              
ATOM   4122  CB  ARG   260      69.122  40.482  22.527  1.00  0.00              
ATOM   4123  CG  ARG   260      70.415  41.089  22.006  1.00  0.00              
ATOM   4124  CD  ARG   260      71.013  40.362  20.857  1.00  0.00              
ATOM   4125  NE  ARG   260      70.306  40.539  19.598  1.00  0.00              
ATOM   4126  CZ  ARG   260      70.643  39.937  18.441  1.00  0.00              
ATOM   4127  NH1 ARG   260      71.693  39.150  18.367  1.00  0.00              
ATOM   4128  NH2 ARG   260      69.902  40.177  17.373  1.00  0.00              
ATOM   4129  H   ARG   260      69.443  40.533  25.425  1.00  0.00              
ATOM   4130  HA  ARG   260      68.329  42.244  23.233  1.00  0.00              
ATOM   4131 1HB  ARG   260      69.320  39.477  22.896  1.00  0.00              
ATOM   4132 2HB  ARG   260      68.395  40.435  21.716  1.00  0.00              
ATOM   4133 1HG  ARG   260      70.214  42.112  21.688  1.00  0.00              
ATOM   4134 2HG  ARG   260      71.145  41.097  22.816  1.00  0.00              
ATOM   4135 1HD  ARG   260      72.034  40.711  20.710  1.00  0.00              
ATOM   4136 2HD  ARG   260      71.022  39.295  21.079  1.00  0.00              
ATOM   4137  HE  ARG   260      69.495  41.105  19.388  1.00  0.00              
ATOM   4138 1HH1 ARG   260      72.260  38.990  19.188  1.00  0.00              
ATOM   4139 2HH1 ARG   260      71.929  38.708  17.490  1.00  0.00              
ATOM   4140 1HH2 ARG   260      69.108  40.799  17.443  1.00  0.00              
ATOM   4141 2HH2 ARG   260      70.132  39.740  16.494  1.00  0.00              
ATOM   4142  N   TYR   261      66.115  41.064  23.166  1.00  0.00              
ATOM   4143  CA  TYR   261      64.745  40.593  23.209  1.00  0.00              
ATOM   4144  C   TYR   261      64.704  39.172  22.635  1.00  0.00              
ATOM   4145  O   TYR   261      65.580  38.816  21.831  1.00  0.00              
ATOM   4146  CB  TYR   261      63.819  41.528  22.428  1.00  0.00              
ATOM   4147  CG  TYR   261      63.537  42.838  23.129  1.00  0.00              
ATOM   4148  CD1 TYR   261      62.653  42.900  24.196  1.00  0.00              
ATOM   4149  CD2 TYR   261      64.157  44.010  22.722  1.00  0.00              
ATOM   4150  CE1 TYR   261      62.392  44.094  24.840  1.00  0.00              
ATOM   4151  CE2 TYR   261      63.905  45.209  23.358  1.00  0.00              
ATOM   4152  CZ  TYR   261      63.021  45.248  24.417  1.00  0.00              
ATOM   4153  OH  TYR   261      62.766  46.440  25.055  1.00  0.00              
ATOM   4154  H   TYR   261      66.381  41.739  22.464  1.00  0.00              
ATOM   4155  HA  TYR   261      64.393  40.571  24.241  1.00  0.00              
ATOM   4156 1HB  TYR   261      64.295  41.725  21.466  1.00  0.00              
ATOM   4157 2HB  TYR   261      62.883  40.993  22.267  1.00  0.00              
ATOM   4158  HD1 TYR   261      62.160  41.984  24.525  1.00  0.00              
ATOM   4159  HD2 TYR   261      64.854  43.973  21.884  1.00  0.00              
ATOM   4160  HE1 TYR   261      61.695  44.128  25.677  1.00  0.00              
ATOM   4161  HE2 TYR   261      64.402  46.120  23.022  1.00  0.00              
ATOM   4162  HH  TYR   261      63.256  47.177  24.683  1.00  0.00              
ATOM   4163  N   ASP   262      63.727  38.379  23.024  1.00  0.00              
ATOM   4164  CA  ASP   262      63.503  37.104  22.352  1.00  0.00              
ATOM   4165  C   ASP   262      64.666  36.143  22.508  1.00  0.00              
ATOM   4166  O   ASP   262      64.912  35.374  21.571  1.00  0.00              
ATOM   4167  CB  ASP   262      63.224  37.334  20.865  1.00  0.00              
ATOM   4168  CG  ASP   262      61.976  38.158  20.578  1.00  0.00              
ATOM   4169  OD1 ASP   262      60.938  37.827  21.099  1.00  0.00              
ATOM   4170  OD2 ASP   262      62.101  39.196  19.973  1.00  0.00              
ATOM   4171  H   ASP   262      63.124  38.644  23.790  1.00  0.00              
ATOM   4172  HA  ASP   262      62.628  36.611  22.777  1.00  0.00              
ATOM   4173 1HB  ASP   262      64.071  37.758  20.325  1.00  0.00              
ATOM   4174 2HB  ASP   262      63.063  36.306  20.539  1.00  0.00              
ATOM   4175  N   THR   263      65.379  36.192  23.623  1.00  0.00              
ATOM   4176  CA  THR   263      66.609  35.434  23.837  1.00  0.00              
ATOM   4177  C   THR   263      66.560  34.718  25.166  1.00  0.00              
ATOM   4178  O   THR   263      66.261  35.364  26.167  1.00  0.00              
ATOM   4179  CB  THR   263      67.857  36.336  23.798  1.00  0.00              
ATOM   4180  OG1 THR   263      67.927  37.003  22.531  1.00  0.00              
ATOM   4181  CG2 THR   263      69.118  35.511  24.003  1.00  0.00              
ATOM   4182  H   THR   263      65.038  36.794  24.359  1.00  0.00              
ATOM   4183  HA  THR   263      66.717  34.679  23.058  1.00  0.00              
ATOM   4184  HB  THR   263      67.779  37.083  24.588  1.00  0.00              
ATOM   4185  HG1 THR   263      67.139  37.538  22.407  1.00  0.00              
ATOM   4186 1HG2 THR   263      69.989  36.166  23.972  1.00  0.00              
ATOM   4187 2HG2 THR   263      69.072  35.011  24.970  1.00  0.00              
ATOM   4188 3HG2 THR   263      69.196  34.765  23.213  1.00  0.00              
ATOM   4189  N   GLU   264      66.824  33.416  25.178  1.00  0.00              
ATOM   4190  CA  GLU   264      66.823  32.728  26.479  1.00  0.00              
ATOM   4191  C   GLU   264      67.966  33.151  27.390  1.00  0.00              
ATOM   4192  O   GLU   264      69.121  33.147  26.978  1.00  0.00              
ATOM   4193  CB  GLU   264      66.877  31.213  26.272  1.00  0.00              
ATOM   4194  CG  GLU   264      65.627  30.620  25.636  1.00  0.00              
ATOM   4195  CD  GLU   264      65.792  29.149  25.374  1.00  0.00              
ATOM   4196  OE1 GLU   264      66.879  28.652  25.551  1.00  0.00              
ATOM   4197  OE2 GLU   264      64.809  28.500  25.106  1.00  0.00              
ATOM   4198  H   GLU   264      67.023  32.886  24.341  1.00  0.00              
ATOM   4199  HA  GLU   264      65.912  32.973  27.026  1.00  0.00              
ATOM   4200 1HB  GLU   264      67.738  31.009  25.636  1.00  0.00              
ATOM   4201 2HB  GLU   264      67.033  30.762  27.252  1.00  0.00              
ATOM   4202 1HG  GLU   264      64.723  30.785  26.222  1.00  0.00              
ATOM   4203 2HG  GLU   264      65.546  31.151  24.688  1.00  0.00              
ATOM   4204  N   TYR   265      67.703  33.494  28.642  1.00  0.00              
ATOM   4205  CA  TYR   265      68.708  33.804  29.632  1.00  0.00              
ATOM   4206  C   TYR   265      68.466  33.023  30.924  1.00  0.00              
ATOM   4207  O   TYR   265      67.319  32.877  31.351  1.00  0.00              
ATOM   4208  CB  TYR   265      68.727  35.308  29.914  1.00  0.00              
ATOM   4209  CG  TYR   265      69.095  36.152  28.714  1.00  0.00              
ATOM   4210  CD1 TYR   265      68.119  36.802  27.973  1.00  0.00              
ATOM   4211  CD2 TYR   265      70.419  36.298  28.326  1.00  0.00              
ATOM   4212  CE1 TYR   265      68.449  37.574  26.876  1.00  0.00              
ATOM   4213  CE2 TYR   265      70.761  37.067  27.232  1.00  0.00              
ATOM   4214  CZ  TYR   265      69.773  37.704  26.509  1.00  0.00              
ATOM   4215  OH  TYR   265      70.109  38.473  25.418  1.00  0.00              
ATOM   4216  H   TYR   265      66.728  33.536  28.901  1.00  0.00              
ATOM   4217  HA  TYR   265      69.698  33.563  29.243  1.00  0.00              
ATOM   4218 1HB  TYR   265      67.729  35.584  30.260  1.00  0.00              
ATOM   4219 2HB  TYR   265      69.448  35.477  30.712  1.00  0.00              
ATOM   4220  HD1 TYR   265      67.075  36.695  28.269  1.00  0.00              
ATOM   4221  HD2 TYR   265      71.194  35.792  28.901  1.00  0.00              
ATOM   4222  HE1 TYR   265      67.672  38.079  26.303  1.00  0.00              
ATOM   4223  HE2 TYR   265      71.808  37.168  26.943  1.00  0.00              
ATOM   4224  HH  TYR   265      71.053  38.478  25.239  1.00  0.00              
ATOM   4225  N   TYR   266      69.544  32.569  31.545  1.00  0.00              
ATOM   4226  CA  TYR   266      69.469  32.098  32.914  1.00  0.00              
ATOM   4227  C   TYR   266      69.733  33.262  33.862  1.00  0.00              
ATOM   4228  O   TYR   266      70.654  34.008  33.546  1.00  0.00              
ATOM   4229  CB  TYR   266      70.469  30.966  33.157  1.00  0.00              
ATOM   4230  CG  TYR   266      70.227  29.740  32.304  1.00  0.00              
ATOM   4231  CD1 TYR   266      70.739  29.655  31.018  1.00  0.00              
ATOM   4232  CD2 TYR   266      69.489  28.671  32.789  1.00  0.00              
ATOM   4233  CE1 TYR   266      70.521  28.538  30.234  1.00  0.00              
ATOM   4234  CE2 TYR   266      69.264  27.549  32.015  1.00  0.00              
ATOM   4235  CZ  TYR   266      69.782  27.486  30.738  1.00  0.00              
ATOM   4236  OH  TYR   266      69.562  26.371  29.963  1.00  0.00              
ATOM   4237  H   TYR   266      70.433  32.548  31.065  1.00  0.00              
ATOM   4238  HA  TYR   266      68.474  31.699  33.114  1.00  0.00              
ATOM   4239 1HB  TYR   266      71.464  31.363  32.948  1.00  0.00              
ATOM   4240 2HB  TYR   266      70.400  30.695  34.210  1.00  0.00              
ATOM   4241  HD1 TYR   266      71.321  30.489  30.627  1.00  0.00              
ATOM   4242  HD2 TYR   266      69.082  28.727  33.799  1.00  0.00              
ATOM   4243  HE1 TYR   266      70.928  28.485  29.225  1.00  0.00              
ATOM   4244  HE2 TYR   266      68.680  26.720  32.414  1.00  0.00              
ATOM   4245  HH  TYR   266      69.044  25.698  30.411  1.00  0.00              
ATOM   4246  N   LEU   267      68.977  33.392  34.941  1.00  0.00              
ATOM   4247  CA  LEU   267      69.211  34.433  35.920  1.00  0.00              
ATOM   4248  C   LEU   267      70.013  33.917  37.099  1.00  0.00              
ATOM   4249  O   LEU   267      69.803  32.828  37.617  1.00  0.00              
ATOM   4250  CB  LEU   267      67.875  35.016  36.398  1.00  0.00              
ATOM   4251  CG  LEU   267      67.028  35.686  35.309  1.00  0.00              
ATOM   4252  CD1 LEU   267      65.760  36.269  35.918  1.00  0.00              
ATOM   4253  CD2 LEU   267      67.846  36.770  34.623  1.00  0.00              
ATOM   4254  H   LEU   267      68.215  32.745  35.084  1.00  0.00              
ATOM   4255  HA  LEU   267      69.795  35.234  35.468  1.00  0.00              
ATOM   4256 1HB  LEU   267      67.393  34.100  36.736  1.00  0.00              
ATOM   4257 2HB  LEU   267      68.009  35.690  37.244  1.00  0.00              
ATOM   4258  HG  LEU   267      66.795  34.923  34.565  1.00  0.00              
ATOM   4259 1HD1 LEU   267      65.165  36.743  35.137  1.00  0.00              
ATOM   4260 2HD1 LEU   267      65.180  35.472  36.383  1.00  0.00              
ATOM   4261 3HD1 LEU   267      66.027  37.011  36.670  1.00  0.00              
ATOM   4262 1HD2 LEU   267      67.242  37.245  33.848  1.00  0.00              
ATOM   4263 2HD2 LEU   267      68.148  37.517  35.357  1.00  0.00              
ATOM   4264 3HD2 LEU   267      68.733  36.326  34.170  1.00  0.00              
ATOM   4265  N   ILE   268      70.952  34.760  37.527  1.00  0.00              
ATOM   4266  CA  ILE   268      71.710  34.497  38.731  1.00  0.00              
ATOM   4267  C   ILE   268      71.779  35.751  39.578  1.00  0.00              
ATOM   4268  O   ILE   268      72.169  36.794  39.011  1.00  0.00              
ATOM   4269  CB  ILE   268      73.136  34.010  38.416  1.00  0.00              
ATOM   4270  CG1 ILE   268      73.090  32.727  37.581  1.00  0.00              
ATOM   4271  CG2 ILE   268      73.917  33.784  39.702  1.00  0.00              
ATOM   4272  CD1 ILE   268      74.434  32.310  37.028  1.00  0.00              
ATOM   4273  H   ILE   268      71.140  35.601  37.001  1.00  0.00              
ATOM   4274  HA  ILE   268      71.228  33.723  39.327  1.00  0.00              
ATOM   4275  HB  ILE   268      73.642  34.760  37.810  1.00  0.00              
ATOM   4276 1HG1 ILE   268      72.700  31.937  38.222  1.00  0.00              
ATOM   4277 2HG1 ILE   268      72.397  32.901  36.758  1.00  0.00              
ATOM   4278 1HG2 ILE   268      74.922  33.439  39.461  1.00  0.00              
ATOM   4279 2HG2 ILE   268      73.978  34.718  40.259  1.00  0.00              
ATOM   4280 3HG2 ILE   268      73.411  33.032  40.308  1.00  0.00              
ATOM   4281 1HD1 ILE   268      74.321  31.394  36.448  1.00  0.00              
ATOM   4282 2HD1 ILE   268      74.824  33.100  36.385  1.00  0.00              
ATOM   4283 3HD1 ILE   268      75.127  32.135  37.849  1.00  0.00              
ATOM   4284  N   PRO   269      71.433  35.704  40.853  1.00  0.00              
ATOM   4285  CA  PRO   269      71.554  36.920  41.660  1.00  0.00              
ATOM   4286  C   PRO   269      73.020  37.259  41.938  1.00  0.00              
ATOM   4287  O   PRO   269      73.782  36.436  42.448  1.00  0.00              
ATOM   4288  CB  PRO   269      70.784  36.594  42.944  1.00  0.00              
ATOM   4289  CG  PRO   269      70.889  35.113  43.074  1.00  0.00              
ATOM   4290  CD  PRO   269      70.871  34.586  41.664  1.00  0.00              
ATOM   4291  HA  PRO   269      71.137  37.806  41.159  1.00  0.00              
ATOM   4292 1HB  PRO   269      71.222  37.103  43.816  1.00  0.00              
ATOM   4293 2HB  PRO   269      69.734  36.915  42.877  1.00  0.00              
ATOM   4294 1HG  PRO   269      71.815  34.824  43.592  1.00  0.00              
ATOM   4295 2HG  PRO   269      70.052  34.705  43.660  1.00  0.00              
ATOM   4296 1HD  PRO   269      71.482  33.679  41.551  1.00  0.00              
ATOM   4297 2HD  PRO   269      69.854  34.333  41.328  1.00  0.00              
ATOM   4298  N   VAL   270      73.403  38.507  41.602  1.00  0.00              
ATOM   4299  CA  VAL   270      74.772  38.945  41.839  1.00  0.00              
ATOM   4300  C   VAL   270      75.203  38.697  43.281  1.00  0.00              
ATOM   4301  O   VAL   270      76.344  38.309  43.520  1.00  0.00              
ATOM   4302  CB  VAL   270      74.946  40.440  41.514  1.00  0.00              
ATOM   4303  CG1 VAL   270      76.340  40.911  41.901  1.00  0.00              
ATOM   4304  CG2 VAL   270      74.689  40.698  40.037  1.00  0.00              
ATOM   4305  H   VAL   270      72.746  39.150  41.183  1.00  0.00              
ATOM   4306  HA  VAL   270      75.479  38.389  41.222  1.00  0.00              
ATOM   4307  HB  VAL   270      74.202  41.012  42.069  1.00  0.00              
ATOM   4308 1HG1 VAL   270      76.445  41.970  41.664  1.00  0.00              
ATOM   4309 2HG1 VAL   270      76.491  40.762  42.969  1.00  0.00              
ATOM   4310 3HG1 VAL   270      77.084  40.340  41.345  1.00  0.00              
ATOM   4311 1HG2 VAL   270      74.815  41.760  39.825  1.00  0.00              
ATOM   4312 2HG2 VAL   270      75.395  40.122  39.440  1.00  0.00              
ATOM   4313 3HG2 VAL   270      73.671  40.398  39.787  1.00  0.00              
ATOM   4314  N   ALA   271      74.316  38.949  44.253  1.00  0.00              
ATOM   4315  CA  ALA   271      74.667  38.882  45.667  1.00  0.00              
ATOM   4316  C   ALA   271      74.677  37.450  46.173  1.00  0.00              
ATOM   4317  O   ALA   271      75.092  37.251  47.320  1.00  0.00              
ATOM   4318  CB  ALA   271      73.707  39.728  46.491  1.00  0.00              
ATOM   4319  H   ALA   271      73.372  39.194  43.992  1.00  0.00              
ATOM   4320  HA  ALA   271      75.664  39.301  45.800  1.00  0.00              
ATOM   4321 1HB  ALA   271      73.983  39.668  47.544  1.00  0.00              
ATOM   4322 2HB  ALA   271      73.759  40.765  46.160  1.00  0.00              
ATOM   4323 3HB  ALA   271      72.692  39.356  46.361  1.00  0.00              
ATOM   4324  N   SER   272      74.230  36.511  45.345  1.00  0.00              
ATOM   4325  CA  SER   272      74.408  35.099  45.721  1.00  0.00              
ATOM   4326  C   SER   272      74.557  34.279  44.442  1.00  0.00              
ATOM   4327  O   SER   272      73.663  33.536  44.063  1.00  0.00              
ATOM   4328  CB  SER   272      73.240  34.603  46.551  1.00  0.00              
ATOM   4329  OG  SER   272      73.517  33.376  47.169  1.00  0.00              
ATOM   4330  H   SER   272      73.775  36.734  44.471  1.00  0.00              
ATOM   4331  HA  SER   272      75.251  34.933  46.393  1.00  0.00              
ATOM   4332 1HB  SER   272      73.018  35.344  47.318  1.00  0.00              
ATOM   4333 2HB  SER   272      72.375  34.484  45.900  1.00  0.00              
ATOM   4334  HG  SER   272      74.422  33.377  47.490  1.00  0.00              
ATOM   4335  N   SER   273      75.727  34.463  43.838  1.00  0.00              
ATOM   4336  CA  SER   273      76.006  33.916  42.519  1.00  0.00              
ATOM   4337  C   SER   273      76.211  32.415  42.488  1.00  0.00              
ATOM   4338  O   SER   273      76.296  31.883  41.372  1.00  0.00              
ATOM   4339  CB  SER   273      77.227  34.604  41.942  1.00  0.00              
ATOM   4340  OG  SER   273      78.391  34.306  42.664  1.00  0.00              
ATOM   4341  H   SER   273      76.442  34.998  44.310  1.00  0.00              
ATOM   4342  HA  SER   273      75.240  34.156  41.780  1.00  0.00              
ATOM   4343 1HB  SER   273      77.356  34.277  40.910  1.00  0.00              
ATOM   4344 2HB  SER   273      77.064  35.681  41.962  1.00  0.00              
ATOM   4345  HG  SER   273      78.285  34.595  43.573  1.00  0.00              
ATOM   4346  N   SER   274      76.271  31.723  43.617  1.00  0.00              
ATOM   4347  CA  SER   274      76.270  30.256  43.631  1.00  0.00              
ATOM   4348  C   SER   274      74.861  29.671  43.465  1.00  0.00              
ATOM   4349  O   SER   274      74.728  28.447  43.428  1.00  0.00              
ATOM   4350  CB  SER   274      76.894  29.755  44.919  1.00  0.00              
ATOM   4351  OG  SER   274      76.119  30.078  46.040  1.00  0.00              
ATOM   4352  H   SER   274      76.319  32.223  44.493  1.00  0.00              
ATOM   4353  HA  SER   274      76.939  29.815  42.891  1.00  0.00              
ATOM   4354 1HB  SER   274      76.996  28.672  44.858  1.00  0.00              
ATOM   4355 2HB  SER   274      77.880  30.205  45.027  1.00  0.00              
ATOM   4356  HG  SER   274      75.250  29.679  45.954  1.00  0.00              
ATOM   4357  N   LYS   275      73.851  30.540  43.362  1.00  0.00              
ATOM   4358  CA  LYS   275      72.479  30.074  43.263  1.00  0.00              
ATOM   4359  C   LYS   275      71.842  30.201  41.881  1.00  0.00              
ATOM   4360  O   LYS   275      72.122  31.151  41.137  1.00  0.00              
ATOM   4361  CB  LYS   275      71.621  30.823  44.283  1.00  0.00              
ATOM   4362  CG  LYS   275      71.942  30.498  45.736  1.00  0.00              
ATOM   4363  CD  LYS   275      71.172  31.400  46.689  1.00  0.00              
ATOM   4364  CE  LYS   275      71.569  31.145  48.135  1.00  0.00              
ATOM   4365  NZ  LYS   275      70.887  32.079  49.072  1.00  0.00              
ATOM   4366  H   LYS   275      74.035  31.533  43.352  1.00  0.00              
ATOM   4367  HA  LYS   275      72.426  29.020  43.540  1.00  0.00              
ATOM   4368 1HB  LYS   275      71.774  31.889  44.108  1.00  0.00              
ATOM   4369 2HB  LYS   275      70.581  30.568  44.076  1.00  0.00              
ATOM   4370 1HG  LYS   275      71.675  29.457  45.924  1.00  0.00              
ATOM   4371 2HG  LYS   275      73.012  30.631  45.893  1.00  0.00              
ATOM   4372 1HD  LYS   275      71.383  32.438  46.431  1.00  0.00              
ATOM   4373 2HD  LYS   275      70.106  31.206  46.566  1.00  0.00              
ATOM   4374 1HE  LYS   275      71.303  30.120  48.387  1.00  0.00              
ATOM   4375 2HE  LYS   275      72.648  31.271  48.221  1.00  0.00              
ATOM   4376 1HZ  LYS   275      71.177  31.877  50.019  1.00  0.00              
ATOM   4377 2HZ  LYS   275      71.134  33.031  48.839  1.00  0.00              
ATOM   4378 3HZ  LYS   275      69.886  31.962  48.994  1.00  0.00              
ATOM   4379  N   ASP   276      70.958  29.237  41.596  1.00  0.00              
ATOM   4380  CA  ASP   276      70.174  29.166  40.384  1.00  0.00              
ATOM   4381  C   ASP   276      68.699  29.395  40.723  1.00  0.00              
ATOM   4382  O   ASP   276      68.309  29.287  41.885  1.00  0.00              
ATOM   4383  CB  ASP   276      70.371  27.817  39.688  1.00  0.00              
ATOM   4384  CG  ASP   276      71.679  27.690  38.919  1.00  0.00              
ATOM   4385  OD1 ASP   276      72.230  28.701  38.552  1.00  0.00              
ATOM   4386  OD2 ASP   276      72.196  26.602  38.841  1.00  0.00              
ATOM   4387  H   ASP   276      70.848  28.517  42.296  1.00  0.00              
ATOM   4388  HA  ASP   276      70.498  29.941  39.689  1.00  0.00              
ATOM   4389 1HB  ASP   276      70.259  26.963  40.357  1.00  0.00              
ATOM   4390 2HB  ASP   276      69.537  27.841  38.985  1.00  0.00              
ATOM   4391  N   VAL   277      67.892  29.730  39.731  1.00  0.00              
ATOM   4392  CA  VAL   277      66.464  29.920  39.971  1.00  0.00              
ATOM   4393  C   VAL   277      65.677  28.680  39.546  1.00  0.00              
ATOM   4394  O   VAL   277      65.893  28.170  38.435  1.00  0.00              
ATOM   4395  CB  VAL   277      65.920  31.150  39.220  1.00  0.00              
ATOM   4396  CG1 VAL   277      64.426  31.303  39.461  1.00  0.00              
ATOM   4397  CG2 VAL   277      66.660  32.407  39.650  1.00  0.00              
ATOM   4398  H   VAL   277      68.255  29.858  38.797  1.00  0.00              
ATOM   4399  HA  VAL   277      66.256  30.064  41.032  1.00  0.00              
ATOM   4400  HB  VAL   277      66.105  31.023  38.153  1.00  0.00              
ATOM   4401 1HG1 VAL   277      64.058  32.177  38.922  1.00  0.00              
ATOM   4402 2HG1 VAL   277      63.906  30.414  39.105  1.00  0.00              
ATOM   4403 3HG1 VAL   277      64.241  31.431  40.527  1.00  0.00              
ATOM   4404 1HG2 VAL   277      66.264  33.266  39.109  1.00  0.00              
ATOM   4405 2HG2 VAL   277      66.525  32.559  40.721  1.00  0.00              
ATOM   4406 3HG2 VAL   277      67.722  32.299  39.429  1.00  0.00              
ATOM   4407  N   GLN   278      64.782  28.243  40.437  1.00  0.00              
ATOM   4408  CA  GLN   278      63.878  27.127  40.184  1.00  0.00              
ATOM   4409  C   GLN   278      62.418  27.573  40.320  1.00  0.00              
ATOM   4410  O   GLN   278      62.122  28.627  40.868  1.00  0.00              
ATOM   4411  CB  GLN   278      64.165  25.974  41.150  1.00  0.00              
ATOM   4412  CG  GLN   278      65.539  25.349  40.981  1.00  0.00              
ATOM   4413  CD  GLN   278      65.670  24.580  39.680  1.00  0.00              
ATOM   4414  OE1 GLN   278      64.727  23.920  39.235  1.00  0.00              
ATOM   4415  NE2 GLN   278      66.844  24.658  39.064  1.00  0.00              
ATOM   4416  H   GLN   278      64.740  28.718  41.327  1.00  0.00              
ATOM   4417  HA  GLN   278      64.004  26.780  39.159  1.00  0.00              
ATOM   4418 1HB  GLN   278      64.063  26.375  42.158  1.00  0.00              
ATOM   4419 2HB  GLN   278      63.395  25.222  40.979  1.00  0.00              
ATOM   4420 1HG  GLN   278      66.464  25.905  41.135  1.00  0.00              
ATOM   4421 2HG  GLN   278      65.409  24.633  41.793  1.00  0.00              
ATOM   4422 1HE2 GLN   278      66.990  24.171  38.201  1.00  0.00              
ATOM   4423 2HE2 GLN   278      67.583  25.203  39.460  1.00  0.00              
ATOM   4424  N   LEU   279      61.537  26.734  39.811  1.00  0.00              
ATOM   4425  CA  LEU   279      60.093  26.953  39.864  1.00  0.00              
ATOM   4426  C   LEU   279      59.417  25.886  40.713  1.00  0.00              
ATOM   4427  O   LEU   279      59.687  24.680  40.596  1.00  0.00              
ATOM   4428  CB  LEU   279      59.501  26.965  38.449  1.00  0.00              
ATOM   4429  CG  LEU   279      57.971  27.047  38.382  1.00  0.00              
ATOM   4430  CD1 LEU   279      57.498  28.402  38.891  1.00  0.00              
ATOM   4431  CD2 LEU   279      57.511  26.818  36.950  1.00  0.00              
ATOM   4432  H   LEU   279      61.892  25.901  39.364  1.00  0.00              
ATOM   4433  HA  LEU   279      59.888  27.928  40.305  1.00  0.00              
ATOM   4434 1HB  LEU   279      59.941  27.890  38.081  1.00  0.00              
ATOM   4435 2HB  LEU   279      59.864  26.128  37.853  1.00  0.00              
ATOM   4436  HG  LEU   279      57.576  26.234  38.993  1.00  0.00              
ATOM   4437 1HD1 LEU   279      56.410  28.451  38.840  1.00  0.00              
ATOM   4438 2HD1 LEU   279      57.818  28.534  39.924  1.00  0.00              
ATOM   4439 3HD1 LEU   279      57.925  29.191  38.273  1.00  0.00              
ATOM   4440 1HD2 LEU   279      56.423  26.875  36.904  1.00  0.00              
ATOM   4441 2HD2 LEU   279      57.943  27.581  36.302  1.00  0.00              
ATOM   4442 3HD2 LEU   279      57.836  25.832  36.616  1.00  0.00              
ATOM   4443  N   LYS   280      58.508  26.315  41.596  1.00  0.00              
ATOM   4444  CA  LYS   280      57.827  25.258  42.347  1.00  0.00              
ATOM   4445  C   LYS   280      56.899  24.443  41.460  1.00  0.00              
ATOM   4446  O   LYS   280      56.895  23.207  41.439  1.00  0.00              
ATOM   4447  CB  LYS   280      57.038  25.854  43.514  1.00  0.00              
ATOM   4448  CG  LYS   280      56.259  24.834  44.333  1.00  0.00              
ATOM   4449  CD  LYS   280      57.194  23.880  45.061  1.00  0.00              
ATOM   4450  CE  LYS   280      56.424  22.942  45.980  1.00  0.00              
ATOM   4451  NZ  LYS   280      57.320  21.970  46.662  1.00  0.00              
ATOM   4452  H   LYS   280      58.267  27.279  41.775  1.00  0.00              
ATOM   4453  HA  LYS   280      58.563  24.572  42.769  1.00  0.00              
ATOM   4454 1HB  LYS   280      57.755  26.365  44.157  1.00  0.00              
ATOM   4455 2HB  LYS   280      56.346  26.584  43.092  1.00  0.00              
ATOM   4456 1HG  LYS   280      55.646  25.368  45.060  1.00  0.00              
ATOM   4457 2HG  LYS   280      55.614  24.269  43.661  1.00  0.00              
ATOM   4458 1HD  LYS   280      57.740  23.295  44.320  1.00  0.00              
ATOM   4459 2HD  LYS   280      57.899  24.466  45.651  1.00  0.00              
ATOM   4460 1HE  LYS   280      55.906  23.544  46.726  1.00  0.00              
ATOM   4461 2HE  LYS   280      55.692  22.401  45.380  1.00  0.00              
ATOM   4462 1HZ  LYS   280      56.772  21.368  47.260  1.00  0.00              
ATOM   4463 2HZ  LYS   280      57.800  21.411  45.970  1.00  0.00              
ATOM   4464 3HZ  LYS   280      57.998  22.471  47.219  1.00  0.00              
ATOM   4465  N   ASN   281      56.081  25.164  40.702  1.00  0.00              
ATOM   4466  CA  ASN   281      55.029  24.619  39.867  1.00  0.00              
ATOM   4467  C   ASN   281      54.474  25.718  38.970  1.00  0.00              
ATOM   4468  O   ASN   281      54.500  26.899  39.385  1.00  0.00              
ATOM   4469  CB  ASN   281      53.923  23.987  40.692  1.00  0.00              
ATOM   4470  CG  ASN   281      52.981  23.133  39.889  1.00  0.00              
ATOM   4471  OD1 ASN   281      53.322  22.649  38.804  1.00  0.00              
ATOM   4472  ND2 ASN   281      51.772  23.015  40.377  1.00  0.00              
ATOM   4473  H   ASN   281      56.222  26.164  40.726  1.00  0.00              
ATOM   4474  HA  ASN   281      55.423  23.800  39.264  1.00  0.00              
ATOM   4475 1HB  ASN   281      54.148  23.483  41.634  1.00  0.00              
ATOM   4476 2HB  ASN   281      53.443  24.943  40.898  1.00  0.00              
ATOM   4477 1HD2 ASN   281      51.092  22.462  39.895  1.00  0.00              
ATOM   4478 2HD2 ASN   281      51.529  23.477  41.229  1.00  0.00              
ATOM   4479  N   ILE   282      53.978  25.380  37.774  1.00  0.00              
ATOM   4480  CA  ILE   282      53.282  26.399  36.975  1.00  0.00              
ATOM   4481  C   ILE   282      52.139  26.970  37.826  1.00  0.00              
ATOM   4482  O   ILE   282      51.481  26.192  38.529  1.00  0.00              
ATOM   4483  CB  ILE   282      52.722  25.832  35.658  1.00  0.00              
ATOM   4484  CG1 ILE   282      53.860  25.312  34.775  1.00  0.00              
ATOM   4485  CG2 ILE   282      51.915  26.891  34.923  1.00  0.00              
ATOM   4486  CD1 ILE   282      54.807  26.390  34.300  1.00  0.00              
ATOM   4487  H   ILE   282      54.069  24.444  37.406  1.00  0.00              
ATOM   4488  HA  ILE   282      53.947  27.232  36.751  1.00  0.00              
ATOM   4489  HB  ILE   282      52.083  24.978  35.882  1.00  0.00              
ATOM   4490 1HG1 ILE   282      54.411  24.574  35.357  1.00  0.00              
ATOM   4491 2HG1 ILE   282      53.403  24.825  33.912  1.00  0.00              
ATOM   4492 1HG2 ILE   282      51.527  26.473  33.994  1.00  0.00              
ATOM   4493 2HG2 ILE   282      51.085  27.215  35.549  1.00  0.00              
ATOM   4494 3HG2 ILE   282      52.554  27.745  34.698  1.00  0.00              
ATOM   4495 1HD1 ILE   282      55.585  25.945  33.680  1.00  0.00              
ATOM   4496 2HD1 ILE   282      54.256  27.128  33.716  1.00  0.00              
ATOM   4497 3HD1 ILE   282      55.264  26.877  35.160  1.00  0.00              
ATOM   4498  N   THR   283      51.930  28.260  37.769  1.00  0.00              
ATOM   4499  CA  THR   283      51.040  29.159  38.468  1.00  0.00              
ATOM   4500  C   THR   283      51.591  29.559  39.842  1.00  0.00              
ATOM   4501  O   THR   283      50.985  30.391  40.533  1.00  0.00              
ATOM   4502  CB  THR   283      49.647  28.528  38.645  1.00  0.00              
ATOM   4503  OG1 THR   283      49.731  27.424  39.556  1.00  0.00              
ATOM   4504  CG2 THR   283      49.110  28.038  37.309  1.00  0.00              
ATOM   4505  H   THR   283      52.557  28.633  37.070  1.00  0.00              
ATOM   4506  HA  THR   283      50.931  30.085  37.902  1.00  0.00              
ATOM   4507  HB  THR   283      48.968  29.275  39.056  1.00  0.00              
ATOM   4508  HG1 THR   283      50.070  27.732  40.400  1.00  0.00              
ATOM   4509 1HG2 THR   283      48.124  27.595  37.454  1.00  0.00              
ATOM   4510 2HG2 THR   283      49.034  28.877  36.618  1.00  0.00              
ATOM   4511 3HG2 THR   283      49.787  27.290  36.898  1.00  0.00              
ATOM   4512  N   ASP   284      52.709  28.990  40.245  1.00  0.00              
ATOM   4513  CA  ASP   284      53.228  29.184  41.601  1.00  0.00              
ATOM   4514  C   ASP   284      54.549  29.931  41.609  1.00  0.00              
ATOM   4515  O   ASP   284      54.968  30.503  40.584  1.00  0.00              
ATOM   4516  CB  ASP   284      53.395  27.836  42.306  1.00  0.00              
ATOM   4517  CG  ASP   284      52.100  27.057  42.490  1.00  0.00              
ATOM   4518  OD1 ASP   284      51.054  27.619  42.265  1.00  0.00              
ATOM   4519  OD2 ASP   284      52.169  25.870  42.701  1.00  0.00              
ATOM   4520  H   ASP   284      53.222  28.404  39.601  1.00  0.00              
ATOM   4521  HA  ASP   284      52.545  29.814  42.171  1.00  0.00              
ATOM   4522 1HB  ASP   284      54.143  27.192  41.842  1.00  0.00              
ATOM   4523 2HB  ASP   284      53.758  28.172  43.278  1.00  0.00              
ATOM   4524  N   TYR   285      55.201  29.937  42.762  1.00  0.00              
ATOM   4525  CA  TYR   285      56.376  30.789  42.992  1.00  0.00              
ATOM   4526  C   TYR   285      57.716  30.245  42.532  1.00  0.00              
ATOM   4527  O   TYR   285      57.830  29.048  42.218  1.00  0.00              
ATOM   4528  CB  TYR   285      56.475  31.115  44.484  1.00  0.00              
ATOM   4529  CG  TYR   285      56.886  29.939  45.342  1.00  0.00              
ATOM   4530  CD1 TYR   285      58.222  29.686  45.613  1.00  0.00              
ATOM   4531  CD2 TYR   285      55.934  29.086  45.882  1.00  0.00              
ATOM   4532  CE1 TYR   285      58.603  28.613  46.396  1.00  0.00              
ATOM   4533  CE2 TYR   285      56.303  28.011  46.667  1.00  0.00              
ATOM   4534  CZ  TYR   285      57.639  27.778  46.922  1.00  0.00              
ATOM   4535  OH  TYR   285      58.011  26.708  47.703  1.00  0.00              
ATOM   4536  H   TYR   285      54.877  29.335  43.505  1.00  0.00              
ATOM   4537  HA  TYR   285      56.274  31.720  42.433  1.00  0.00              
ATOM   4538 1HB  TYR   285      57.207  31.916  44.591  1.00  0.00              
ATOM   4539 2HB  TYR   285      55.496  31.472  44.801  1.00  0.00              
ATOM   4540  HD1 TYR   285      58.979  30.351  45.194  1.00  0.00              
ATOM   4541  HD2 TYR   285      54.880  29.276  45.677  1.00  0.00              
ATOM   4542  HE1 TYR   285      59.657  28.427  46.599  1.00  0.00              
ATOM   4543  HE2 TYR   285      55.539  27.351  47.081  1.00  0.00              
ATOM   4544  HH  TYR   285      57.263  26.193  48.015  1.00  0.00              
ATOM   4545  N   MET   286      58.741  31.111  42.498  1.00  0.00              
ATOM   4546  CA  MET   286      60.106  30.674  42.164  1.00  0.00              
ATOM   4547  C   MET   286      61.065  30.807  43.338  1.00  0.00              
ATOM   4548  O   MET   286      60.787  31.639  44.222  1.00  0.00              
ATOM   4549  CB  MET   286      60.636  31.473  40.975  1.00  0.00              
ATOM   4550  CG  MET   286      59.879  31.242  39.674  1.00  0.00              
ATOM   4551  SD  MET   286      60.500  32.258  38.319  1.00  0.00              
ATOM   4552  CE  MET   286      59.887  33.871  38.798  1.00  0.00              
ATOM   4553  H   MET   286      58.573  32.085  42.706  1.00  0.00              
ATOM   4554  HA  MET   286      60.094  29.633  41.842  1.00  0.00              
ATOM   4555 1HB  MET   286      60.576  32.525  41.248  1.00  0.00              
ATOM   4556 2HB  MET   286      61.681  31.190  40.842  1.00  0.00              
ATOM   4557 1HG  MET   286      59.978  30.190  39.406  1.00  0.00              
ATOM   4558 2HG  MET   286      58.829  31.477  39.846  1.00  0.00              
ATOM   4559 1HE  MET   286      60.190  34.611  38.057  1.00  0.00              
ATOM   4560 2HE  MET   286      58.798  33.843  38.861  1.00  0.00              
ATOM   4561 3HE  MET   286      60.299  34.142  39.771  1.00  0.00              
ATOM   4562  N   TYR   287      62.166  30.033  43.359  1.00  0.00              
ATOM   4563  CA  TYR   287      63.074  30.091  44.517  1.00  0.00              
ATOM   4564  C   TYR   287      64.498  29.716  44.120  1.00  0.00              
ATOM   4565  O   TYR   287      64.724  29.186  43.030  1.00  0.00              
ATOM   4566  CB  TYR   287      62.585  29.166  45.634  1.00  0.00              
ATOM   4567  CG  TYR   287      62.471  27.715  45.222  1.00  0.00              
ATOM   4568  CD1 TYR   287      63.503  26.821  45.468  1.00  0.00              
ATOM   4569  CD2 TYR   287      61.330  27.243  44.591  1.00  0.00              
ATOM   4570  CE1 TYR   287      63.404  25.495  45.094  1.00  0.00              
ATOM   4571  CE2 TYR   287      61.219  25.919  44.213  1.00  0.00              
ATOM   4572  CZ  TYR   287      62.259  25.047  44.466  1.00  0.00              
ATOM   4573  OH  TYR   287      62.154  23.727  44.093  1.00  0.00              
ATOM   4574  H   TYR   287      62.384  29.411  42.594  1.00  0.00              
ATOM   4575  HA  TYR   287      63.142  31.116  44.883  1.00  0.00              
ATOM   4576 1HB  TYR   287      63.292  29.255  46.460  1.00  0.00              
ATOM   4577 2HB  TYR   287      61.609  29.532  45.951  1.00  0.00              
ATOM   4578  HD1 TYR   287      64.404  27.182  45.964  1.00  0.00              
ATOM   4579  HD2 TYR   287      60.512  27.936  44.394  1.00  0.00              
ATOM   4580  HE1 TYR   287      64.223  24.804  45.293  1.00  0.00              
ATOM   4581  HE2 TYR   287      60.315  25.567  43.717  1.00  0.00              
ATOM   4582  HH  TYR   287      62.932  23.211  44.316  1.00  0.00              
ATOM   4583  N   LEU   288      65.444  30.010  45.015  1.00  0.00              
ATOM   4584  CA  LEU   288      66.842  29.719  44.709  1.00  0.00              
ATOM   4585  C   LEU   288      67.265  28.322  45.179  1.00  0.00              
ATOM   4586  O   LEU   288      66.869  27.850  46.246  1.00  0.00              
ATOM   4587  CB  LEU   288      67.744  30.786  45.342  1.00  0.00              
ATOM   4588  CG  LEU   288      67.502  32.219  44.853  1.00  0.00              
ATOM   4589  CD1 LEU   288      68.379  33.191  45.631  1.00  0.00              
ATOM   4590  CD2 LEU   288      67.795  32.304  43.362  1.00  0.00              
ATOM   4591  H   LEU   288      65.212  30.431  45.903  1.00  0.00              
ATOM   4592  HA  LEU   288      67.001  29.784  43.633  1.00  0.00              
ATOM   4593 1HB  LEU   288      67.432  30.688  46.381  1.00  0.00              
ATOM   4594 2HB  LEU   288      68.799  30.526  45.254  1.00  0.00              
ATOM   4595  HG  LEU   288      66.444  32.437  44.998  1.00  0.00              
ATOM   4596 1HD1 LEU   288      68.201  34.207  45.276  1.00  0.00              
ATOM   4597 2HD1 LEU   288      68.137  33.131  46.692  1.00  0.00              
ATOM   4598 3HD1 LEU   288      69.427  32.935  45.482  1.00  0.00              
ATOM   4599 1HD2 LEU   288      67.622  33.323  43.015  1.00  0.00              
ATOM   4600 2HD2 LEU   288      68.833  32.029  43.178  1.00  0.00              
ATOM   4601 3HD2 LEU   288      67.138  31.622  42.823  1.00  0.00              
ATOM   4602  N   THR   289      68.114  27.715  44.366  1.00  0.00              
ATOM   4603  CA  THR   289      68.768  26.471  44.717  1.00  0.00              
ATOM   4604  C   THR   289      70.272  26.611  44.496  1.00  0.00              
ATOM   4605  O   THR   289      70.764  27.439  43.747  1.00  0.00              
ATOM   4606  CB  THR   289      68.229  25.287  43.893  1.00  0.00              
ATOM   4607  OG1 THR   289      68.447  25.535  42.498  1.00  0.00              
ATOM   4608  CG2 THR   289      66.742  25.095  44.144  1.00  0.00              
ATOM   4609  H   THR   289      68.310  28.138  43.470  1.00  0.00              
ATOM   4610  HA  THR   289      68.591  26.245  45.769  1.00  0.00              
ATOM   4611  HB  THR   289      68.765  24.382  44.180  1.00  0.00              
ATOM   4612  HG1 THR   289      69.310  25.938  42.375  1.00  0.00              
ATOM   4613 1HG2 THR   289      66.379  24.254  43.553  1.00  0.00              
ATOM   4614 2HG2 THR   289      66.575  24.895  45.202  1.00  0.00              
ATOM   4615 3HG2 THR   289      66.205  25.999  43.856  1.00  0.00              
ATOM   4616  N   ASN   290      71.062  25.753  45.141  1.00  0.00              
ATOM   4617  CA  ASN   290      72.496  25.777  44.899  1.00  0.00              
ATOM   4618  C   ASN   290      72.880  25.196  43.548  1.00  0.00              
ATOM   4619  O   ASN   290      72.512  24.062  43.198  1.00  0.00              
ATOM   4620  CB  ASN   290      73.244  25.050  46.002  1.00  0.00              
ATOM   4621  CG  ASN   290      73.186  25.746  47.333  1.00  0.00              
ATOM   4622  OD1 ASN   290      72.972  26.961  47.412  1.00  0.00              
ATOM   4623  ND2 ASN   290      73.458  24.999  48.373  1.00  0.00              
ATOM   4624  H   ASN   290      70.685  25.084  45.797  1.00  0.00              
ATOM   4625  HA  ASN   290      72.860  26.805  44.935  1.00  0.00              
ATOM   4626 1HB  ASN   290      73.111  23.978  46.153  1.00  0.00              
ATOM   4627 2HB  ASN   290      74.218  25.235  45.550  1.00  0.00              
ATOM   4628 1HD2 ASN   290      73.438  25.396  49.291  1.00  0.00              
ATOM   4629 2HD2 ASN   290      73.684  24.034  48.249  1.00  0.00              
ATOM   4630  N   ALA   291      73.654  25.976  42.790  1.00  0.00              
ATOM   4631  CA  ALA   291      74.157  25.438  41.532  1.00  0.00              
ATOM   4632  C   ALA   291      75.101  24.266  41.775  1.00  0.00              
ATOM   4633  O   ALA   291      75.807  24.227  42.780  1.00  0.00              
ATOM   4634  CB  ALA   291      74.853  26.528  40.730  1.00  0.00              
ATOM   4635  H   ALA   291      73.901  26.919  43.056  1.00  0.00              
ATOM   4636  HA  ALA   291      73.314  25.070  40.947  1.00  0.00              
ATOM   4637 1HB  ALA   291      75.223  26.109  39.794  1.00  0.00              
ATOM   4638 2HB  ALA   291      74.147  27.330  40.515  1.00  0.00              
ATOM   4639 3HB  ALA   291      75.689  26.924  41.305  1.00  0.00              
ATOM   4640  N   PRO   292      75.160  23.304  40.868  1.00  0.00              
ATOM   4641  CA  PRO   292      76.188  22.259  40.944  1.00  0.00              
ATOM   4642  C   PRO   292      77.487  22.875  40.435  1.00  0.00              
ATOM   4643  O   PRO   292      77.486  23.883  39.717  1.00  0.00              
ATOM   4644  CB  PRO   292      75.679  21.122  40.053  1.00  0.00              
ATOM   4645  CG  PRO   292      74.939  21.811  38.958  1.00  0.00              
ATOM   4646  CD  PRO   292      74.330  23.032  39.594  1.00  0.00              
ATOM   4647  HA  PRO   292      76.314  21.859  41.961  1.00  0.00              
ATOM   4648 1HB  PRO   292      76.509  20.519  39.655  1.00  0.00              
ATOM   4649 2HB  PRO   292      75.021  20.437  40.609  1.00  0.00              
ATOM   4650 1HG  PRO   292      75.614  22.089  38.135  1.00  0.00              
ATOM   4651 2HG  PRO   292      74.162  21.159  38.531  1.00  0.00              
ATOM   4652 1HD  PRO   292      74.364  23.908  38.930  1.00  0.00              
ATOM   4653 2HD  PRO   292      73.276  22.877  39.868  1.00  0.00              
ATOM   4654  N   SER   293      78.619  22.305  40.789  1.00  0.00              
ATOM   4655  CA  SER   293      79.895  22.927  40.449  1.00  0.00              
ATOM   4656  C   SER   293      80.872  21.933  39.850  1.00  0.00              
ATOM   4657  O   SER   293      80.717  20.704  39.985  1.00  0.00              
ATOM   4658  CB  SER   293      80.501  23.574  41.679  1.00  0.00              
ATOM   4659  OG  SER   293      80.826  22.632  42.664  1.00  0.00              
ATOM   4660  H   SER   293      78.617  21.433  41.299  1.00  0.00              
ATOM   4661  HA  SER   293      79.792  23.804  39.809  1.00  0.00              
ATOM   4662 1HB  SER   293      81.405  24.105  41.384  1.00  0.00              
ATOM   4663 2HB  SER   293      79.783  24.283  42.090  1.00  0.00              
ATOM   4664  HG  SER   293      81.469  23.010  43.268  1.00  0.00              
ATOM   4665  N   TYR   294      81.883  22.515  39.214  1.00  0.00              
ATOM   4666  CA  TYR   294      82.976  21.706  38.687  1.00  0.00              
ATOM   4667  C   TYR   294      84.274  22.015  39.413  1.00  0.00              
ATOM   4668  O   TYR   294      84.605  23.186  39.665  1.00  0.00              
ATOM   4669  CB  TYR   294      83.145  21.940  37.184  1.00  0.00              
ATOM   4670  CG  TYR   294      84.364  21.267  36.592  1.00  0.00              
ATOM   4671  CD1 TYR   294      85.541  21.972  36.391  1.00  0.00              
ATOM   4672  CD2 TYR   294      84.332  19.926  36.238  1.00  0.00              
ATOM   4673  CE1 TYR   294      86.656  21.362  35.850  1.00  0.00              
ATOM   4674  CE2 TYR   294      85.442  19.305  35.697  1.00  0.00              
ATOM   4675  CZ  TYR   294      86.602  20.027  35.505  1.00  0.00              
ATOM   4676  OH  TYR   294      87.710  19.413  34.967  1.00  0.00              
ATOM   4677  H   TYR   294      81.907  23.517  39.088  1.00  0.00              
ATOM   4678  HA  TYR   294      82.770  20.649  38.857  1.00  0.00              
ATOM   4679 1HB  TYR   294      82.247  21.562  36.695  1.00  0.00              
ATOM   4680 2HB  TYR   294      83.216  23.017  37.032  1.00  0.00              
ATOM   4681  HD1 TYR   294      85.576  23.026  36.667  1.00  0.00              
ATOM   4682  HD2 TYR   294      83.413  19.362  36.392  1.00  0.00              
ATOM   4683  HE1 TYR   294      87.574  21.928  35.698  1.00  0.00              
ATOM   4684  HE2 TYR   294      85.397  18.251  35.423  1.00  0.00              
ATOM   4685  HH  TYR   294      87.564  18.486  34.764  1.00  0.00              
ATOM   4686  N   THR   295      85.037  20.981  39.746  1.00  0.00              
ATOM   4687  CA  THR   295      86.321  21.198  40.418  1.00  0.00              
ATOM   4688  C   THR   295      87.394  20.289  39.803  1.00  0.00              
ATOM   4689  O   THR   295      87.138  19.119  39.512  1.00  0.00              
ATOM   4690  CB  THR   295      86.228  20.930  41.931  1.00  0.00              
ATOM   4691  OG1 THR   295      85.235  21.786  42.511  1.00  0.00              
ATOM   4692  CG2 THR   295      87.568  21.187  42.602  1.00  0.00              
ATOM   4693  H   THR   295      84.742  20.037  39.541  1.00  0.00              
ATOM   4694  HA  THR   295      86.637  22.233  40.285  1.00  0.00              
ATOM   4695  HB  THR   295      85.936  19.892  42.090  1.00  0.00              
ATOM   4696  HG1 THR   295      85.179  21.617  43.455  1.00  0.00              
ATOM   4697 1HG2 THR   295      87.483  20.991  43.671  1.00  0.00              
ATOM   4698 2HG2 THR   295      88.323  20.529  42.171  1.00  0.00              
ATOM   4699 3HG2 THR   295      87.860  22.225  42.445  1.00  0.00              
ATOM   4700  N   ASN   296      88.573  20.894  39.606  1.00  0.00              
ATOM   4701  CA  ASN   296      89.706  20.223  38.998  1.00  0.00              
ATOM   4702  C   ASN   296      90.974  20.605  39.742  1.00  0.00              
ATOM   4703  O   ASN   296      91.609  21.606  39.401  1.00  0.00              
ATOM   4704  CB  ASN   296      89.831  20.546  37.520  1.00  0.00              
ATOM   4705  CG  ASN   296      90.791  19.653  36.784  1.00  0.00              
ATOM   4706  OD1 ASN   296      91.751  19.131  37.361  1.00  0.00              
ATOM   4707  ND2 ASN   296      90.583  19.540  35.497  1.00  0.00              
ATOM   4708  H   ASN   296      88.669  21.857  39.895  1.00  0.00              
ATOM   4709  HA  ASN   296      89.563  19.142  39.042  1.00  0.00              
ATOM   4710 1HB  ASN   296      88.943  20.701  36.906  1.00  0.00              
ATOM   4711 2HB  ASN   296      90.315  21.505  37.706  1.00  0.00              
ATOM   4712 1HD2 ASN   296      91.183  18.961  34.944  1.00  0.00              
ATOM   4713 2HD2 ASN   296      89.826  20.031  35.068  1.00  0.00              
ATOM   4714  N   GLY   297      91.316  19.819  40.760  1.00  0.00              
ATOM   4715  CA  GLY   297      92.545  20.119  41.504  1.00  0.00              
ATOM   4716  C   GLY   297      93.792  19.933  40.663  1.00  0.00              
ATOM   4717  O   GLY   297      94.790  20.621  40.851  1.00  0.00              
ATOM   4718  H   GLY   297      90.756  19.024  41.035  1.00  0.00              
ATOM   4719 1HA  GLY   297      92.512  21.154  41.844  1.00  0.00              
ATOM   4720 2HA  GLY   297      92.610  19.456  42.366  1.00  0.00              
ATOM   4721  N   LYS   298      93.782  19.014  39.699  1.00  0.00              
ATOM   4722  CA  LYS   298      94.966  18.796  38.901  1.00  0.00              
ATOM   4723  C   LYS   298      95.390  20.058  38.137  1.00  0.00              
ATOM   4724  O   LYS   298      96.586  20.362  38.025  1.00  0.00              
ATOM   4725  CB  LYS   298      94.729  17.641  37.926  1.00  0.00              
ATOM   4726  CG  LYS   298      95.863  17.412  36.935  1.00  0.00              
ATOM   4727  CD  LYS   298      95.464  16.414  35.859  1.00  0.00              
ATOM   4728  CE  LYS   298      96.571  16.234  34.832  1.00  0.00              
ATOM   4729  NZ  LYS   298      96.163  15.325  33.726  1.00  0.00              
ATOM   4730  H   LYS   298      92.956  18.463  39.514  1.00  0.00              
ATOM   4731  HA  LYS   298      95.801  18.524  39.547  1.00  0.00              
ATOM   4732 1HB  LYS   298      94.585  16.742  38.526  1.00  0.00              
ATOM   4733 2HB  LYS   298      93.812  17.865  37.382  1.00  0.00              
ATOM   4734 1HG  LYS   298      96.115  18.367  36.471  1.00  0.00              
ATOM   4735 2HG  LYS   298      96.728  17.035  37.479  1.00  0.00              
ATOM   4736 1HD  LYS   298      95.250  15.456  36.336  1.00  0.00              
ATOM   4737 2HD  LYS   298      94.565  16.779  35.362  1.00  0.00              
ATOM   4738 1HE  LYS   298      96.822  17.212  34.424  1.00  0.00              
ATOM   4739 2HE  LYS   298      97.443  15.819  35.338  1.00  0.00              
ATOM   4740 1HZ  LYS   298      96.924  15.232  33.068  1.00  0.00              
ATOM   4741 2HZ  LYS   298      95.932  14.417  34.104  1.00  0.00              
ATOM   4742 3HZ  LYS   298      95.356  15.709  33.256  1.00  0.00              
ATOM   4743  N   LEU   299      94.370  20.742  37.608  1.00  0.00              
ATOM   4744  CA  LEU   299      94.595  21.886  36.731  1.00  0.00              
ATOM   4745  C   LEU   299      94.408  23.192  37.476  1.00  0.00              
ATOM   4746  O   LEU   299      94.595  24.284  36.930  1.00  0.00              
ATOM   4747  CB  LEU   299      93.653  21.825  35.522  1.00  0.00              
ATOM   4748  CG  LEU   299      93.882  20.641  34.575  1.00  0.00              
ATOM   4749  CD1 LEU   299      92.942  20.738  33.380  1.00  0.00              
ATOM   4750  CD2 LEU   299      95.333  20.627  34.120  1.00  0.00              
ATOM   4751  H   LEU   299      93.423  20.462  37.819  1.00  0.00              
ATOM   4752  HA  LEU   299      95.626  21.879  36.380  1.00  0.00              
ATOM   4753 1HB  LEU   299      92.704  21.709  36.043  1.00  0.00              
ATOM   4754 2HB  LEU   299      93.649  22.762  34.966  1.00  0.00              
ATOM   4755  HG  LEU   299      93.703  19.730  35.146  1.00  0.00              
ATOM   4756 1HD1 LEU   299      93.112  19.893  32.713  1.00  0.00              
ATOM   4757 2HD1 LEU   299      91.909  20.723  33.728  1.00  0.00              
ATOM   4758 3HD1 LEU   299      93.132  21.667  32.844  1.00  0.00              
ATOM   4759 1HD2 LEU   299      95.495  19.784  33.447  1.00  0.00              
ATOM   4760 2HD2 LEU   299      95.561  21.557  33.598  1.00  0.00              
ATOM   4761 3HD2 LEU   299      95.986  20.528  34.987  1.00  0.00              
ATOM   4762  N   ASN   300      94.021  23.100  38.744  1.00  0.00              
ATOM   4763  CA  ASN   300      93.757  24.274  39.552  1.00  0.00              
ATOM   4764  C   ASN   300      92.706  25.206  38.959  1.00  0.00              
ATOM   4765  O   ASN   300      92.920  26.422  38.841  1.00  0.00              
ATOM   4766  CB  ASN   300      95.040  25.044  39.805  1.00  0.00              
ATOM   4767  CG  ASN   300      94.953  26.000  40.963  1.00  0.00              
ATOM   4768  OD1 ASN   300      94.110  25.852  41.855  1.00  0.00              
ATOM   4769  ND2 ASN   300      95.766  27.024  40.911  1.00  0.00              
ATOM   4770  H   ASN   300      93.908  22.184  39.155  1.00  0.00              
ATOM   4771  HA  ASN   300      93.381  23.973  40.531  1.00  0.00              
ATOM   4772 1HB  ASN   300      96.002  24.532  39.836  1.00  0.00              
ATOM   4773 2HB  ASN   300      94.959  25.609  38.877  1.00  0.00              
ATOM   4774 1HD2 ASN   300      95.764  27.701  41.648  1.00  0.00              
ATOM   4775 2HD2 ASN   300      96.389  27.130  40.137  1.00  0.00              
ATOM   4776  N   ILE   301      91.540  24.676  38.595  1.00  0.00              
ATOM   4777  CA  ILE   301      90.448  25.538  38.127  1.00  0.00              
ATOM   4778  C   ILE   301      89.138  25.039  38.732  1.00  0.00              
ATOM   4779  O   ILE   301      89.026  23.839  39.064  1.00  0.00              
ATOM   4780  CB  ILE   301      90.335  25.558  36.592  1.00  0.00              
ATOM   4781  CG1 ILE   301      90.046  24.152  36.059  1.00  0.00              
ATOM   4782  CG2 ILE   301      91.608  26.114  35.972  1.00  0.00              
ATOM   4783  CD1 ILE   301      89.685  24.117  34.592  1.00  0.00              
ATOM   4784  H   ILE   301      91.395  23.677  38.637  1.00  0.00              
ATOM   4785  HA  ILE   301      90.596  26.563  38.465  1.00  0.00              
ATOM   4786  HB  ILE   301      89.489  26.182  36.306  1.00  0.00              
ATOM   4787 1HG1 ILE   301      90.940  23.551  36.228  1.00  0.00              
ATOM   4788 2HG1 ILE   301      89.222  23.747  36.646  1.00  0.00              
ATOM   4789 1HG2 ILE   301      91.512  26.120  34.887  1.00  0.00              
ATOM   4790 2HG2 ILE   301      91.772  27.131  36.327  1.00  0.00              
ATOM   4791 3HG2 ILE   301      92.455  25.490  36.257  1.00  0.00              
ATOM   4792 1HD1 ILE   301      89.494  23.087  34.288  1.00  0.00              
ATOM   4793 2HD1 ILE   301      88.790  24.717  34.422  1.00  0.00              
ATOM   4794 3HD1 ILE   301      90.508  24.520  34.004  1.00  0.00              
ATOM   4795  N   TYR   302      88.177  25.938  38.880  1.00  0.00              
ATOM   4796  CA  TYR   302      86.895  25.465  39.420  1.00  0.00              
ATOM   4797  C   TYR   302      85.838  26.507  39.078  1.00  0.00              
ATOM   4798  O   TYR   302      86.195  27.645  38.759  1.00  0.00              
ATOM   4799  CB  TYR   302      86.968  25.241  40.932  1.00  0.00              
ATOM   4800  CG  TYR   302      87.413  26.458  41.712  1.00  0.00              
ATOM   4801  CD1 TYR   302      86.487  27.346  42.239  1.00  0.00              
ATOM   4802  CD2 TYR   302      88.760  26.715  41.920  1.00  0.00              
ATOM   4803  CE1 TYR   302      86.888  28.459  42.951  1.00  0.00              
ATOM   4804  CE2 TYR   302      89.174  27.824  42.631  1.00  0.00              
ATOM   4805  CZ  TYR   302      88.234  28.695  43.145  1.00  0.00              
ATOM   4806  OH  TYR   302      88.641  29.801  43.855  1.00  0.00              
ATOM   4807  H   TYR   302      88.281  26.914  38.644  1.00  0.00              
ATOM   4808  HA  TYR   302      86.621  24.521  38.949  1.00  0.00              
ATOM   4809 1HB  TYR   302      85.971  24.943  41.262  1.00  0.00              
ATOM   4810 2HB  TYR   302      87.667  24.423  41.103  1.00  0.00              
ATOM   4811  HD1 TYR   302      85.425  27.153  42.081  1.00  0.00              
ATOM   4812  HD2 TYR   302      89.497  26.024  41.511  1.00  0.00              
ATOM   4813  HE1 TYR   302      86.149  29.148  43.359  1.00  0.00              
ATOM   4814  HE2 TYR   302      90.237  28.009  42.783  1.00  0.00              
ATOM   4815  HH  TYR   302      87.908  30.337  44.167  1.00  0.00              
ATOM   4816  N   TYR   303      84.564  26.116  39.155  1.00  0.00              
ATOM   4817  CA  TYR   303      83.533  27.119  38.903  1.00  0.00              
ATOM   4818  C   TYR   303      82.142  26.531  39.153  1.00  0.00              
ATOM   4819  O   TYR   303      81.932  25.339  38.911  1.00  0.00              
ATOM   4820  CB  TYR   303      83.636  27.650  37.471  1.00  0.00              
ATOM   4821  CG  TYR   303      83.737  26.565  36.421  1.00  0.00              
ATOM   4822  CD1 TYR   303      82.606  25.898  35.975  1.00  0.00              
ATOM   4823  CD2 TYR   303      84.964  26.214  35.878  1.00  0.00              
ATOM   4824  CE1 TYR   303      82.693  24.907  35.016  1.00  0.00              
ATOM   4825  CE2 TYR   303      85.063  25.225  34.919  1.00  0.00              
ATOM   4826  CZ  TYR   303      83.925  24.573  34.491  1.00  0.00              
ATOM   4827  OH  TYR   303      84.017  23.588  33.535  1.00  0.00              
ATOM   4828  H   TYR   303      84.287  25.170  39.377  1.00  0.00              
ATOM   4829  HA  TYR   303      83.678  27.973  39.565  1.00  0.00              
ATOM   4830 1HB  TYR   303      82.746  28.253  37.286  1.00  0.00              
ATOM   4831 2HB  TYR   303      84.521  28.283  37.426  1.00  0.00              
ATOM   4832  HD1 TYR   303      81.637  26.167  36.395  1.00  0.00              
ATOM   4833  HD2 TYR   303      85.860  26.732  36.222  1.00  0.00              
ATOM   4834  HE1 TYR   303      81.796  24.390  34.675  1.00  0.00              
ATOM   4835  HE2 TYR   303      86.037  24.962  34.506  1.00  0.00              
ATOM   4836  HH  TYR   303      84.918  23.437  33.238  1.00  0.00              
ATOM   4837  N   ARG   304      81.262  27.434  39.597  1.00  0.00              
ATOM   4838  CA  ARG   304      79.847  27.031  39.635  1.00  0.00              
ATOM   4839  C   ARG   304      79.452  26.715  38.203  1.00  0.00              
ATOM   4840  O   ARG   304      79.840  27.413  37.249  1.00  0.00              
ATOM   4841  CB  ARG   304      78.930  28.061  40.278  1.00  0.00              
ATOM   4842  CG  ARG   304      78.848  29.390  39.545  1.00  0.00              
ATOM   4843  CD  ARG   304      77.650  29.539  38.679  1.00  0.00              
ATOM   4844  NE  ARG   304      76.459  30.002  39.373  1.00  0.00              
ATOM   4845  CZ  ARG   304      75.202  29.622  39.071  1.00  0.00              
ATOM   4846  NH1 ARG   304      74.963  28.806  38.068  1.00  0.00              
ATOM   4847  NH2 ARG   304      74.211  30.111  39.795  1.00  0.00              
ATOM   4848  H   ARG   304      81.517  28.362  39.902  1.00  0.00              
ATOM   4849  HA  ARG   304      79.735  26.135  40.247  1.00  0.00              
ATOM   4850 1HB  ARG   304      77.937  27.616  40.328  1.00  0.00              
ATOM   4851 2HB  ARG   304      79.302  28.231  41.288  1.00  0.00              
ATOM   4852 1HG  ARG   304      78.830  30.193  40.283  1.00  0.00              
ATOM   4853 2HG  ARG   304      79.733  29.494  38.917  1.00  0.00              
ATOM   4854 1HD  ARG   304      77.870  30.260  37.892  1.00  0.00              
ATOM   4855 2HD  ARG   304      77.414  28.574  38.233  1.00  0.00              
ATOM   4856  HE  ARG   304      76.373  30.645  40.149  1.00  0.00              
ATOM   4857 1HH1 ARG   304      75.731  28.455  37.513  1.00  0.00              
ATOM   4858 2HH1 ARG   304      74.014  28.533  37.858  1.00  0.00              
ATOM   4859 1HH2 ARG   304      74.410  30.752  40.552  1.00  0.00              
ATOM   4860 2HH2 ARG   304      73.260  29.844  39.590  1.00  0.00              
ATOM   4861  N   ARG   305      78.683  25.648  37.967  1.00  0.00              
ATOM   4862  CA  ARG   305      78.359  25.342  36.565  1.00  0.00              
ATOM   4863  C   ARG   305      77.284  26.284  36.046  1.00  0.00              
ATOM   4864  O   ARG   305      76.486  26.800  36.835  1.00  0.00              
ATOM   4865  CB  ARG   305      77.967  23.886  36.360  1.00  0.00              
ATOM   4866  CG  ARG   305      79.068  22.880  36.652  1.00  0.00              
ATOM   4867  CD  ARG   305      78.613  21.466  36.686  1.00  0.00              
ATOM   4868  NE  ARG   305      79.679  20.494  36.868  1.00  0.00              
ATOM   4869  CZ  ARG   305      79.495  19.161  36.938  1.00  0.00              
ATOM   4870  NH1 ARG   305      78.290  18.640  36.879  1.00  0.00              
ATOM   4871  NH2 ARG   305      80.558  18.392  37.091  1.00  0.00              
ATOM   4872  H   ARG   305      78.320  25.052  38.697  1.00  0.00              
ATOM   4873  HA  ARG   305      79.245  25.477  35.944  1.00  0.00              
ATOM   4874 1HB  ARG   305      77.118  23.690  37.014  1.00  0.00              
ATOM   4875 2HB  ARG   305      77.655  23.785  35.320  1.00  0.00              
ATOM   4876 1HG  ARG   305      79.833  22.968  35.879  1.00  0.00              
ATOM   4877 2HG  ARG   305      79.505  23.116  37.623  1.00  0.00              
ATOM   4878 1HD  ARG   305      77.912  21.340  37.510  1.00  0.00              
ATOM   4879 2HD  ARG   305      78.115  21.232  35.746  1.00  0.00              
ATOM   4880  HE  ARG   305      80.675  20.640  36.967  1.00  0.00              
ATOM   4881 1HH1 ARG   305      77.485  19.243  36.780  1.00  0.00              
ATOM   4882 2HH1 ARG   305      78.173  17.638  36.934  1.00  0.00              
ATOM   4883 1HH2 ARG   305      81.477  18.810  37.152  1.00  0.00              
ATOM   4884 2HH2 ARG   305      80.449  17.390  37.147  1.00  0.00              
ATOM   4885  N   LEU   306      77.223  26.558  34.738  1.00  0.00              
ATOM   4886  CA  LEU   306      76.167  27.411  34.208  1.00  0.00              
ATOM   4887  C   LEU   306      75.092  26.559  33.545  1.00  0.00              
ATOM   4888  O   LEU   306      75.261  25.367  33.258  1.00  0.00              
ATOM   4889  CB  LEU   306      76.744  28.426  33.213  1.00  0.00              
ATOM   4890  CG  LEU   306      77.830  29.350  33.779  1.00  0.00              
ATOM   4891  CD1 LEU   306      78.280  30.340  32.713  1.00  0.00              
ATOM   4892  CD2 LEU   306      77.291  30.081  34.999  1.00  0.00              
ATOM   4893  H   LEU   306      77.910  26.175  34.105  1.00  0.00              
ATOM   4894  HA  LEU   306      75.723  27.989  35.018  1.00  0.00              
ATOM   4895 1HB  LEU   306      77.178  27.738  32.490  1.00  0.00              
ATOM   4896 2HB  LEU   306      75.959  29.011  32.732  1.00  0.00              
ATOM   4897  HG  LEU   306      78.655  28.717  34.106  1.00  0.00              
ATOM   4898 1HD1 LEU   306      79.052  30.991  33.123  1.00  0.00              
ATOM   4899 2HD1 LEU   306      78.684  29.796  31.859  1.00  0.00              
ATOM   4900 3HD1 LEU   306      77.430  30.941  32.392  1.00  0.00              
ATOM   4901 1HD2 LEU   306      78.064  30.737  35.401  1.00  0.00              
ATOM   4902 2HD2 LEU   306      76.422  30.675  34.714  1.00  0.00              
ATOM   4903 3HD2 LEU   306      77.000  29.355  35.760  1.00  0.00              
ATOM   4904  N   TYR   307      74.002  27.269  33.233  1.00  0.00              
ATOM   4905  CA  TYR   307      72.952  26.835  32.353  1.00  0.00              
ATOM   4906  C   TYR   307      72.023  25.768  32.961  1.00  0.00              
ATOM   4907  O   TYR   307      71.423  25.049  32.156  1.00  0.00              
ATOM   4908  CB  TYR   307      73.573  26.309  31.057  1.00  0.00              
ATOM   4909  CG  TYR   307      74.597  27.239  30.446  1.00  0.00              
ATOM   4910  CD1 TYR   307      74.334  28.593  30.302  1.00  0.00              
ATOM   4911  CD2 TYR   307      75.826  26.760  30.018  1.00  0.00              
ATOM   4912  CE1 TYR   307      75.266  29.447  29.744  1.00  0.00              
ATOM   4913  CE2 TYR   307      76.766  27.604  29.459  1.00  0.00              
ATOM   4914  CZ  TYR   307      76.482  28.948  29.324  1.00  0.00              
ATOM   4915  OH  TYR   307      77.415  29.794  28.770  1.00  0.00              
ATOM   4916  H   TYR   307      73.937  28.180  33.665  1.00  0.00              
ATOM   4917  HA  TYR   307      72.297  27.674  32.117  1.00  0.00              
ATOM   4918 1HB  TYR   307      74.043  25.352  31.289  1.00  0.00              
ATOM   4919 2HB  TYR   307      72.758  26.151  30.351  1.00  0.00              
ATOM   4920  HD1 TYR   307      73.371  28.980  30.636  1.00  0.00              
ATOM   4921  HD2 TYR   307      76.044  25.698  30.127  1.00  0.00              
ATOM   4922  HE1 TYR   307      75.045  30.509  29.637  1.00  0.00              
ATOM   4923  HE2 TYR   307      77.726  27.208  29.128  1.00  0.00              
ATOM   4924  HH  TYR   307      78.221  29.343  28.506  1.00  0.00              
ATOM   4925  N   ASN   308      71.928  25.719  34.271  1.00  0.00              
ATOM   4926  CA  ASN   308      70.878  25.075  35.021  1.00  0.00              
ATOM   4927  C   ASN   308      69.922  26.126  35.584  1.00  0.00              
ATOM   4928  O   ASN   308      70.223  27.293  35.734  1.00  0.00              
ATOM   4929  CB  ASN   308      71.440  24.205  36.130  1.00  0.00              
ATOM   4930  CG  ASN   308      72.285  23.064  35.635  1.00  0.00              
ATOM   4931  OD1 ASN   308      71.798  22.150  34.961  1.00  0.00              
ATOM   4932  ND2 ASN   308      73.532  23.071  36.035  1.00  0.00              
ATOM   4933  H   ASN   308      72.674  26.184  34.769  1.00  0.00              
ATOM   4934  HA  ASN   308      70.318  24.401  34.370  1.00  0.00              
ATOM   4935 1HB  ASN   308      71.917  24.652  37.003  1.00  0.00              
ATOM   4936 2HB  ASN   308      70.459  23.819  36.410  1.00  0.00              
ATOM   4937 1HD2 ASN   308      74.153  22.343  35.744  1.00  0.00              
ATOM   4938 2HD2 ASN   308      73.862  23.803  36.629  1.00  0.00
[truncated: 240,112 more chars]
