# Supplementary material for: Improvements to Robotics-Inspired Conformational Sampling in Rosetta
Source: PLoS One. 2013 May 21;8(5):e63090. doi: 10.1371/journal.pone.0063090 (PMC3660577; doi:10.1371/journal.pone.0063090)
Supplement: Dataset S1 — Protocol Capture. The protocol capture describes all command line options required for running NGK, as well as example input and output files. (GZ) [file pone.0063090.s005.gz › next_generation_KIC/input_files/local_remodeling_input/flags]

# Important Flags, other flags that can be used, required flag, brief description of each flag or option:
#io flags:
-s 1a8d_MinPacked.pdb
-loops:loop_file 1a8d.loop
-out:pdb_gz
-in:file:native 1a8d_MinPacked.pdb

#number of structures to produce                        
#for demo:
-nstruct 1
#for production runs, generate at least 500 structures

#general kinematic closure loop modeling flags:
-in:file:fullatom
-loops:remodel perturb_kic
-loops:refine refine_kic
#-run:test_cycles  
-loops:outer_cycles 5	
-kic_bump_overlap_factor 0.36
-legacy_kic false
#-kic_min_after_repack
-kic_min_after_repack true
-corrections:score:use_bicubic_interpolation false

#next-generation KIC flags
-loops:kic_rama2b
-loops:kic_omega_sampling
-allow_omega_move
-loops:ramp_fa_rep
-loops:ramp_rama

#packing flags
-ex1
-ex2
-extrachi_cutoff 0
