# Supplementary material for: Improvements to Robotics-Inspired Conformational Sampling in Rosetta
Source: PLoS One. 2013 May 21;8(5):e63090. doi: 10.1371/journal.pone.0063090 (PMC3660577; doi:10.1371/journal.pone.0063090)
Supplement: Dataset S1 — Protocol Capture. The protocol capture describes all command line options required for running NGK, as well as example input and output files. (GZ) [file pone.0063090.s005.gz › next_generation_KIC/example_outputs/pre_min_pack/1a8dminpack_test_0001.pdb]

ATOM      1  N   MET A   1     114.919  64.143  36.518  1.00  0.00              
ATOM      2  CA  MET A   1     113.889  65.159  36.384  1.00  0.00              
ATOM      3  C   MET A   1     113.985  65.892  35.045  1.00  0.00              
ATOM      4  O   MET A   1     114.355  67.087  35.080  1.00  0.00              
ATOM      5  CB  MET A   1     113.987  66.153  37.539  1.00  0.00              
ATOM      6  CG  MET A   1     113.712  65.553  38.911  1.00  0.00              
ATOM      7  SD  MET A   1     113.843  66.767  40.240  1.00  0.00              
ATOM      8  CE  MET A   1     112.380  67.755  39.941  1.00  0.00              
ATOM      9 1H   MET A   1     115.580  64.197  37.266  1.00  0.00              
ATOM     10 2H   MET A   1     114.663  63.185  36.647  1.00  0.00              
ATOM     11 3H   MET A   1     115.578  63.998  35.780  1.00  0.00              
ATOM     12  HA  MET A   1     112.903  64.697  36.428  1.00  0.00              
ATOM     13 1HB  MET A   1     114.995  66.565  37.519  1.00  0.00              
ATOM     14 2HB  MET A   1     113.266  66.946  37.339  1.00  0.00              
ATOM     15 1HG  MET A   1     112.704  65.138  38.904  1.00  0.00              
ATOM     16 2HG  MET A   1     114.433  64.755  39.084  1.00  0.00              
ATOM     17 1HE  MET A   1     112.319  68.550  40.684  1.00  0.00              
ATOM     18 2HE  MET A   1     112.433  68.192  38.943  1.00  0.00              
ATOM     19 3HE  MET A   1     111.493  67.123  40.013  1.00  0.00              
ATOM     20  N   LYS A   2     113.671  65.253  33.972  1.00  0.00              
ATOM     21  CA  LYS A   2     113.476  64.029  33.267  1.00  0.00              
ATOM     22  C   LYS A   2     112.111  63.351  33.467  1.00  0.00              
ATOM     23  O   LYS A   2     111.729  62.927  34.558  1.00  0.00              
ATOM     24  CB  LYS A   2     114.595  63.063  33.660  1.00  0.00              
ATOM     25  CG  LYS A   2     115.014  62.103  32.555  1.00  0.00              
ATOM     26  CD  LYS A   2     116.059  61.113  33.049  1.00  0.00              
ATOM     27  CE  LYS A   2     116.604  60.267  31.908  1.00  0.00              
ATOM     28  NZ  LYS A   2     117.418  61.071  30.958  1.00  0.00              
ATOM     29  H   LYS A   2     113.514  66.128  33.492  1.00  0.00              
ATOM     30  HA  LYS A   2     113.521  64.211  32.193  1.00  0.00              
ATOM     31 1HB  LYS A   2     115.450  63.669  33.958  1.00  0.00              
ATOM     32 2HB  LYS A   2     114.238  62.493  34.519  1.00  0.00              
ATOM     33 1HG  LYS A   2     114.132  61.561  32.214  1.00  0.00              
ATOM     34 2HG  LYS A   2     115.425  62.683  31.730  1.00  0.00              
ATOM     35 1HD  LYS A   2     116.875  61.671  33.511  1.00  0.00              
ATOM     36 2HD  LYS A   2     115.598  60.464  33.794  1.00  0.00              
ATOM     37 1HE  LYS A   2     117.219  59.475  32.333  1.00  0.00              
ATOM     38 2HE  LYS A   2     115.760  59.824  31.378  1.00  0.00              
ATOM     39 1HZ  LYS A   2     117.759  60.474  30.218  1.00  0.00              
ATOM     40 2HZ  LYS A   2     116.847  61.805  30.562  1.00  0.00              
ATOM     41 3HZ  LYS A   2     118.200  61.481  31.448  1.00  0.00              
ATOM     42  N   ASN A   3     111.409  63.252  32.347  1.00  0.00              
ATOM     43  CA  ASN A   3     110.048  62.713  32.254  1.00  0.00              
ATOM     44  C   ASN A   3     109.844  62.280  30.810  1.00  0.00              
ATOM     45  O   ASN A   3     109.837  63.152  29.951  1.00  0.00              
ATOM     46  CB  ASN A   3     108.988  63.711  32.683  1.00  0.00              
ATOM     47  CG  ASN A   3     107.593  63.148  32.686  1.00  0.00              
ATOM     48  OD1 ASN A   3     107.314  62.124  32.052  1.00  0.00              
ATOM     49  ND2 ASN A   3     106.701  63.856  33.330  1.00  0.00              
ATOM     50  H   ASN A   3     111.867  63.579  31.508  1.00  0.00              
ATOM     51  HA  ASN A   3     109.951  61.840  32.901  1.00  0.00              
ATOM     52 1HB  ASN A   3     109.127  64.326  33.573  1.00  0.00              
ATOM     53 2HB  ASN A   3     109.116  64.326  31.793  1.00  0.00              
ATOM     54 1HD2 ASN A   3     105.752  63.542  33.374  1.00  0.00              
ATOM     55 2HD2 ASN A   3     106.967  64.710  33.777  1.00  0.00              
ATOM     56  N   LEU A   4     109.704  60.963  30.561  1.00  0.00              
ATOM     57  CA  LEU A   4     109.620  60.567  29.161  1.00  0.00              
ATOM     58  C   LEU A   4     108.181  60.408  28.663  1.00  0.00              
ATOM     59  O   LEU A   4     107.929  59.727  27.646  1.00  0.00              
ATOM     60  CB  LEU A   4     110.394  59.260  28.952  1.00  0.00              
ATOM     61  CG  LEU A   4     111.873  59.304  29.359  1.00  0.00              
ATOM     62  CD1 LEU A   4     112.507  57.932  29.173  1.00  0.00              
ATOM     63  CD2 LEU A   4     112.598  60.351  28.527  1.00  0.00              
ATOM     64  H   LEU A   4     109.655  60.252  31.277  1.00  0.00              
ATOM     65  HA  LEU A   4     110.059  61.343  28.535  1.00  0.00              
ATOM     66 1HB  LEU A   4     109.839  58.614  29.631  1.00  0.00              
ATOM     67 2HB  LEU A   4     110.292  58.888  27.932  1.00  0.00              
ATOM     68  HG  LEU A   4     111.912  59.621  30.402  1.00  0.00              
ATOM     69 1HD1 LEU A   4     113.556  57.974  29.465  1.00  0.00              
ATOM     70 2HD1 LEU A   4     111.987  57.204  29.795  1.00  0.00              
ATOM     71 3HD1 LEU A   4     112.433  57.637  28.127  1.00  0.00              
ATOM     72 1HD2 LEU A   4     113.649  60.382  28.818  1.00  0.00              
ATOM     73 2HD2 LEU A   4     112.521  60.095  27.470  1.00  0.00              
ATOM     74 3HD2 LEU A   4     112.146  61.329  28.697  1.00  0.00              
ATOM     75  N   ASP A   5     107.272  61.065  29.372  1.00  0.00              
ATOM     76  CA  ASP A   5     105.903  61.196  28.876  1.00  0.00              
ATOM     77  C   ASP A   5     105.823  62.246  27.772  1.00  0.00              
ATOM     78  O   ASP A   5     106.544  63.253  27.797  1.00  0.00              
ATOM     79  CB  ASP A   5     104.948  61.557  30.017  1.00  0.00              
ATOM     80  CG  ASP A   5     104.667  60.416  30.986  1.00  0.00              
ATOM     81  OD1 ASP A   5     104.202  60.684  32.069  1.00  0.00              
ATOM     82  OD2 ASP A   5     104.769  59.282  30.583  1.00  0.00              
ATOM     83  H   ASP A   5     107.516  61.481  30.260  1.00  0.00              
ATOM     84  HA  ASP A   5     105.569  60.246  28.458  1.00  0.00              
ATOM     85 1HB  ASP A   5     105.254  62.441  30.576  1.00  0.00              
ATOM     86 2HB  ASP A   5     104.045  61.780  29.447  1.00  0.00              
ATOM     87  N   CYS A   6     104.960  62.077  26.768  1.00  0.00              
ATOM     88  CA  CYS A   6     104.861  63.136  25.762  1.00  0.00              
ATOM     89  C   CYS A   6     104.275  64.409  26.377  1.00  0.00              
ATOM     90  O   CYS A   6     103.400  64.305  27.234  1.00  0.00              
ATOM     91  CB  CYS A   6     103.901  62.540  24.732  1.00  0.00              
ATOM     92  SG  CYS A   6     102.412  61.794  25.439  1.00  0.00              
ATOM     93  H   CYS A   6     104.379  61.256  26.677  1.00  0.00              
ATOM     94  HA  CYS A   6     105.818  63.392  25.307  1.00  0.00              
ATOM     95 1HB  CYS A   6     103.555  63.314  24.047  1.00  0.00              
ATOM     96 2HB  CYS A   6     104.396  61.750  24.169  1.00  0.00              
ATOM     97  N   TRP A   7     104.767  65.569  25.946  1.00  0.00              
ATOM     98  CA  TRP A   7     104.379  66.836  26.542  1.00  0.00              
ATOM     99  C   TRP A   7     102.966  67.236  26.156  1.00  0.00              
ATOM    100  O   TRP A   7     102.634  67.300  24.970  1.00  0.00              
ATOM    101  CB  TRP A   7     105.361  67.935  26.131  1.00  0.00              
ATOM    102  CG  TRP A   7     105.022  69.282  26.695  1.00  0.00              
ATOM    103  CD1 TRP A   7     105.292  69.730  27.953  1.00  0.00              
ATOM    104  CD2 TRP A   7     104.351  70.354  26.021  1.00  0.00              
ATOM    105  NE1 TRP A   7     104.831  71.014  28.107  1.00  0.00              
ATOM    106  CE2 TRP A   7     104.250  71.420  26.932  1.00  0.00              
ATOM    107  CE3 TRP A   7     103.827  70.514  24.733  1.00  0.00              
ATOM    108  CZ2 TRP A   7     103.648  72.624  26.603  1.00  0.00              
ATOM    109  CZ3 TRP A   7     103.225  71.722  24.402  1.00  0.00              
ATOM    110  CH2 TRP A   7     103.138  72.747  25.310  1.00  0.00              
ATOM    111  H   TRP A   7     105.429  65.566  25.183  1.00  0.00              
ATOM    112  HA  TRP A   7     104.398  66.755  27.629  1.00  0.00              
ATOM    113 1HB  TRP A   7     106.365  67.694  26.481  1.00  0.00              
ATOM    114 2HB  TRP A   7     105.371  68.044  25.047  1.00  0.00              
ATOM    115  HD1 TRP A   7     105.808  69.042  28.621  1.00  0.00              
ATOM    116  HE1 TRP A   7     104.906  71.569  28.947  1.00  0.00              
ATOM    117  HE3 TRP A   7     103.871  69.734  23.973  1.00  0.00              
ATOM    118  HZ2 TRP A   7     103.600  73.412  27.355  1.00  0.00              
ATOM    119  HZ3 TRP A   7     102.820  71.833  23.396  1.00  0.00              
ATOM    120  HH2 TRP A   7     102.658  73.679  25.010  1.00  0.00              
ATOM    121  N   VAL A   8     102.134  67.506  27.151  1.00  0.00              
ATOM    122  CA  VAL A   8     100.779  67.948  26.828  1.00  0.00              
ATOM    123  C   VAL A   8     100.611  69.456  27.036  1.00  0.00              
ATOM    124  O   VAL A   8     100.250  70.174  26.100  1.00  0.00              
ATOM    125  CB  VAL A   8      99.730  67.204  27.676  1.00  0.00              
ATOM    126  CG1 VAL A   8      98.329  67.686  27.333  1.00  0.00              
ATOM    127  CG2 VAL A   8      99.842  65.702  27.464  1.00  0.00              
ATOM    128  H   VAL A   8     102.404  67.417  28.120  1.00  0.00              
ATOM    129  HA  VAL A   8     100.545  67.774  25.777  1.00  0.00              
ATOM    130  HB  VAL A   8      99.931  67.391  28.731  1.00  0.00              
ATOM    131 1HG1 VAL A   8      97.600  67.150  27.942  1.00  0.00              
ATOM    132 2HG1 VAL A   8      98.252  68.755  27.533  1.00  0.00              
ATOM    133 3HG1 VAL A   8      98.127  67.499  26.278  1.00  0.00              
ATOM    134 1HG2 VAL A   8      99.094  65.192  28.071  1.00  0.00              
ATOM    135 2HG2 VAL A   8      99.675  65.470  26.412  1.00  0.00              
ATOM    136 3HG2 VAL A   8     100.837  65.366  27.757  1.00  0.00              
ATOM    137  N   ASP A   9     100.885  69.842  28.264  1.00  0.00              
ATOM    138  CA  ASP A   9     100.753  71.128  28.904  1.00  0.00              
ATOM    139  C   ASP A   9      99.621  71.021  29.929  1.00  0.00              
ATOM    140  O   ASP A   9      99.781  71.332  31.106  1.00  0.00              
ATOM    141  CB  ASP A   9     100.474  72.230  27.880  1.00  0.00              
ATOM    142  CG  ASP A   9     100.603  73.645  28.427  1.00  0.00              
ATOM    143  OD1 ASP A   9     101.000  73.789  29.559  1.00  0.00              
ATOM    144  OD2 ASP A   9     100.455  74.571  27.666  1.00  0.00              
ATOM    145  H   ASP A   9     101.244  69.062  28.796  1.00  0.00              
ATOM    146  HA  ASP A   9     101.677  71.377  29.426  1.00  0.00              
ATOM    147 1HB  ASP A   9     101.067  72.138  26.969  1.00  0.00              
ATOM    148 2HB  ASP A   9      99.427  72.022  27.655  1.00  0.00              
ATOM    149  N   ASN A  10      98.470  70.561  29.452  1.00  0.00              
ATOM    150  CA  ASN A  10      97.289  70.436  30.302  1.00  0.00              
ATOM    151  C   ASN A  10      97.514  69.327  31.325  1.00  0.00              
ATOM    152  O   ASN A  10      97.328  68.155  31.004  1.00  0.00              
ATOM    153  CB  ASN A  10      96.033  70.172  29.493  1.00  0.00              
ATOM    154  CG  ASN A  10      95.635  71.315  28.601  1.00  0.00              
ATOM    155  OD1 ASN A  10      95.207  72.376  29.071  1.00  0.00              
ATOM    156  ND2 ASN A  10      95.697  71.076  27.316  1.00  0.00              
ATOM    157  H   ASN A  10      98.408  70.291  28.481  1.00  0.00              
ATOM    158  HA  ASN A  10      97.132  71.363  30.856  1.00  0.00              
ATOM    159 1HB  ASN A  10      95.905  69.234  28.950  1.00  0.00              
ATOM    160 2HB  ASN A  10      95.389  70.172  30.373  1.00  0.00              
ATOM    161 1HD2 ASN A  10      95.447  71.792  26.663  1.00  0.00              
ATOM    162 2HD2 ASN A  10      95.993  70.180  26.987  1.00  0.00              
ATOM    163  N   GLU A  11      97.922  69.669  32.541  1.00  0.00              
ATOM    164  CA  GLU A  11      98.213  68.657  33.550  1.00  0.00              
ATOM    165  C   GLU A  11      97.059  68.517  34.534  1.00  0.00              
ATOM    166  O   GLU A  11      97.205  67.941  35.613  1.00  0.00              
ATOM    167  CB  GLU A  11      99.504  69.000  34.298  1.00  0.00              
ATOM    168  CG  GLU A  11     100.745  69.053  33.418  1.00  0.00              
ATOM    169  CD  GLU A  11     101.141  67.681  32.949  1.00  0.00              
ATOM    170  OE1 GLU A  11     101.190  66.788  33.760  1.00  0.00              
ATOM    171  OE2 GLU A  11     101.285  67.499  31.763  1.00  0.00              
ATOM    172  H   GLU A  11      98.034  70.645  32.776  1.00  0.00              
ATOM    173  HA  GLU A  11      98.334  67.684  33.073  1.00  0.00              
ATOM    174 1HB  GLU A  11      99.351  69.971  34.768  1.00  0.00              
ATOM    175 2HB  GLU A  11      99.637  68.240  35.068  1.00  0.00              
ATOM    176 1HG  GLU A  11     100.638  69.713  32.558  1.00  0.00              
ATOM    177 2HG  GLU A  11     101.513  69.446  34.083  1.00  0.00              
ATOM    178  N   GLU A  12      95.899  69.048  34.139  1.00  0.00              
ATOM    179  CA  GLU A  12      94.745  69.008  35.027  1.00  0.00              
ATOM    180  C   GLU A  12      93.638  68.090  34.525  1.00  0.00              
ATOM    181  O   GLU A  12      93.461  66.981  35.048  1.00  0.00              
ATOM    182  CB  GLU A  12      94.191  70.420  35.227  1.00  0.00              
ATOM    183  CG  GLU A  12      95.127  71.363  35.970  1.00  0.00              
ATOM    184  CD  GLU A  12      94.555  72.752  36.047  1.00  0.00              
ATOM    185  OE1 GLU A  12      93.481  72.961  35.536  1.00  0.00              
ATOM    186  OE2 GLU A  12      95.136  73.576  36.713  1.00  0.00              
ATOM    187  H   GLU A  12      95.806  69.480  33.231  1.00  0.00              
ATOM    188  HA  GLU A  12      95.036  68.596  35.994  1.00  0.00              
ATOM    189 1HB  GLU A  12      93.983  70.824  34.236  1.00  0.00              
ATOM    190 2HB  GLU A  12      93.259  70.322  35.783  1.00  0.00              
ATOM    191 1HG  GLU A  12      95.381  71.020  36.973  1.00  0.00              
ATOM    192 2HG  GLU A  12      96.024  71.374  35.353  1.00  0.00              
ATOM    193  N   ASP A  13      92.885  68.537  33.523  1.00  0.00              
ATOM    194  CA  ASP A  13      91.689  67.794  33.140  1.00  0.00              
ATOM    195  C   ASP A  13      92.086  66.429  32.584  1.00  0.00              
ATOM    196  O   ASP A  13      92.751  66.348  31.547  1.00  0.00              
ATOM    197  CB  ASP A  13      90.868  68.574  32.110  1.00  0.00              
ATOM    198  CG  ASP A  13      89.543  67.922  31.738  1.00  0.00              
ATOM    199  OD1 ASP A  13      89.308  66.816  32.163  1.00  0.00              
ATOM    200  OD2 ASP A  13      88.714  68.591  31.168  1.00  0.00              
ATOM    201  H   ASP A  13      93.122  69.380  33.020  1.00  0.00              
ATOM    202  HA  ASP A  13      91.067  67.618  34.018  1.00  0.00              
ATOM    203 1HB  ASP A  13      90.695  69.613  32.389  1.00  0.00              
ATOM    204 2HB  ASP A  13      91.544  68.533  31.256  1.00  0.00              
ATOM    205  N   ILE A  14      91.666  65.404  33.319  1.00  0.00              
ATOM    206  CA  ILE A  14      92.049  64.051  32.889  1.00  0.00              
ATOM    207  C   ILE A  14      91.583  63.810  31.464  1.00  0.00              
ATOM    208  O   ILE A  14      92.263  63.182  30.654  1.00  0.00              
ATOM    209  CB  ILE A  14      91.460  62.962  33.805  1.00  0.00              
ATOM    210  CG1 ILE A  14      92.115  63.016  35.188  1.00  0.00              
ATOM    211  CG2 ILE A  14      91.640  61.587  33.180  1.00  0.00              
ATOM    212  CD1 ILE A  14      91.433  62.148  36.220  1.00  0.00              
ATOM    213  H   ILE A  14      91.102  65.515  34.150  1.00  0.00              
ATOM    214  HA  ILE A  14      93.133  63.962  32.823  1.00  0.00              
ATOM    215  HB  ILE A  14      90.398  63.159  33.952  1.00  0.00              
ATOM    216 1HG1 ILE A  14      93.149  62.696  35.069  1.00  0.00              
ATOM    217 2HG1 ILE A  14      92.093  64.056  35.516  1.00  0.00              
ATOM    218 1HG2 ILE A  14      91.219  60.830  33.841  1.00  0.00              
ATOM    219 2HG2 ILE A  14      91.129  61.555  32.219  1.00  0.00              
ATOM    220 3HG2 ILE A  14      92.702  61.390  33.034  1.00  0.00              
ATOM    221 1HD1 ILE A  14      91.954  62.239  37.174  1.00  0.00              
ATOM    222 2HD1 ILE A  14      90.398  62.468  36.341  1.00  0.00              
ATOM    223 3HD1 ILE A  14      91.455  61.109  35.895  1.00  0.00              
ATOM    224  N   ASP A  15      90.401  64.315  31.109  1.00  0.00              
ATOM    225  CA  ASP A  15      89.902  64.019  29.770  1.00  0.00              
ATOM    226  C   ASP A  15      90.772  64.661  28.695  1.00  0.00              
ATOM    227  O   ASP A  15      90.964  64.104  27.605  1.00  0.00              
ATOM    228  CB  ASP A  15      88.454  64.492  29.623  1.00  0.00              
ATOM    229  CG  ASP A  15      87.434  63.632  30.358  1.00  0.00              
ATOM    230  OD1 ASP A  15      87.786  62.556  30.779  1.00  0.00              
ATOM    231  OD2 ASP A  15      86.362  64.118  30.628  1.00  0.00              
ATOM    232  H   ASP A  15      89.844  64.889  31.726  1.00  0.00              
ATOM    233  HA  ASP A  15      89.918  62.942  29.600  1.00  0.00              
ATOM    234 1HB  ASP A  15      88.308  65.538  29.894  1.00  0.00              
ATOM    235 2HB  ASP A  15      88.321  64.372  28.547  1.00  0.00              
ATOM    236  N   VAL A  16      91.273  65.854  29.033  1.00  0.00              
ATOM    237  CA  VAL A  16      92.143  66.565  28.103  1.00  0.00              
ATOM    238  C   VAL A  16      93.475  65.842  27.926  1.00  0.00              
ATOM    239  O   VAL A  16      94.038  65.726  26.840  1.00  0.00              
ATOM    240  CB  VAL A  16      92.411  68.007  28.573  1.00  0.00              
ATOM    241  CG1 VAL A  16      93.475  68.661  27.703  1.00  0.00              
ATOM    242  CG2 VAL A  16      91.128  68.823  28.547  1.00  0.00              
ATOM    243  H   VAL A  16      91.059  66.275  29.926  1.00  0.00              
ATOM    244  HA  VAL A  16      91.706  66.608  27.105  1.00  0.00              
ATOM    245  HB  VAL A  16      92.752  67.985  29.608  1.00  0.00              
ATOM    246 1HG1 VAL A  16      93.652  69.680  28.049  1.00  0.00              
ATOM    247 2HG1 VAL A  16      94.400  68.090  27.769  1.00  0.00              
ATOM    248 3HG1 VAL A  16      93.134  68.685  26.668  1.00  0.00              
ATOM    249 1HG2 VAL A  16      91.336  69.839  28.883  1.00  0.00              
ATOM    250 2HG2 VAL A  16      90.735  68.850  27.531  1.00  0.00              
ATOM    251 3HG2 VAL A  16      90.393  68.367  29.210  1.00  0.00              
ATOM    252  N   ILE A  17      93.986  65.336  29.045  1.00  0.00              
ATOM    253  CA  ILE A  17      95.225  64.558  28.925  1.00  0.00              
ATOM    254  C   ILE A  17      94.995  63.298  28.099  1.00  0.00              
ATOM    255  O   ILE A  17      95.800  62.943  27.242  1.00  0.00              
ATOM    256  CB  ILE A  17      95.786  64.161  30.303  1.00  0.00              
ATOM    257  CG1 ILE A  17      96.252  65.403  31.068  1.00  0.00              
ATOM    258  CG2 ILE A  17      96.928  63.169  30.146  1.00  0.00              
ATOM    259  CD1 ILE A  17      96.489  65.159  32.541  1.00  0.00              
ATOM    260  H   ILE A  17      93.569  65.460  29.957  1.00  0.00              
ATOM    261  HA  ILE A  17      95.971  65.110  28.354  1.00  0.00              
ATOM    262  HB  ILE A  17      94.990  63.709  30.893  1.00  0.00              
ATOM    263 1HG1 ILE A  17      97.176  65.743  30.602  1.00  0.00              
ATOM    264 2HG1 ILE A  17      95.482  66.166  30.945  1.00  0.00              
ATOM    265 1HG2 ILE A  17      97.313  62.899  31.129  1.00  0.00              
ATOM    266 2HG2 ILE A  17      96.566  62.274  29.641  1.00  0.00              
ATOM    267 3HG2 ILE A  17      97.725  63.622  29.556  1.00  0.00              
ATOM    268 1HD1 ILE A  17      96.816  66.085  33.015  1.00  0.00              
ATOM    269 2HD1 ILE A  17      95.564  64.820  33.008  1.00  0.00              
ATOM    270 3HD1 ILE A  17      97.258  64.398  32.665  1.00  0.00              
ATOM    271  N   LEU A  18      93.884  62.605  28.323  1.00  0.00              
ATOM    272  CA  LEU A  18      93.679  61.333  27.623  1.00  0.00              
ATOM    273  C   LEU A  18      93.607  61.607  26.133  1.00  0.00              
ATOM    274  O   LEU A  18      94.189  60.919  25.289  1.00  0.00              
ATOM    275  CB  LEU A  18      92.405  60.632  28.110  1.00  0.00              
ATOM    276  CG  LEU A  18      92.487  60.035  29.521  1.00  0.00              
ATOM    277  CD1 LEU A  18      91.110  59.562  29.969  1.00  0.00              
ATOM    278  CD2 LEU A  18      93.481  58.883  29.529  1.00  0.00              
ATOM    279  H   LEU A  18      93.176  62.933  28.964  1.00  0.00              
ATOM    280  HA  LEU A  18      94.530  60.677  27.801  1.00  0.00              
ATOM    281 1HB  LEU A  18      91.722  61.480  28.102  1.00  0.00              
ATOM    282 2HB  LEU A  18      92.060  59.881  27.399  1.00  0.00              
ATOM    283  HG  LEU A  18      92.873  60.813  30.180  1.00  0.00              
ATOM    284 1HD1 LEU A  18      91.178  59.140  30.971  1.00  0.00              
ATOM    285 2HD1 LEU A  18      90.421  60.407  29.978  1.00  0.00              
ATOM    286 3HD1 LEU A  18      90.744  58.802  29.279  1.00  0.00              
ATOM    287 1HD2 LEU A  18      93.539  58.460  30.532  1.00  0.00              
ATOM    288 2HD2 LEU A  18      93.153  58.114  28.828  1.00  0.00              
ATOM    289 3HD2 LEU A  18      94.464  59.248  29.232  1.00  0.00              
ATOM    290  N   LYS A  19      92.876  62.662  25.791  1.00  0.00              
ATOM    291  CA  LYS A  19      92.713  62.988  24.378  1.00  0.00              
ATOM    292  C   LYS A  19      94.032  63.390  23.736  1.00  0.00              
ATOM    293  O   LYS A  19      94.415  62.843  22.701  1.00  0.00              
ATOM    294  CB  LYS A  19      91.686  64.109  24.205  1.00  0.00              
ATOM    295  CG  LYS A  19      90.249  63.695  24.491  1.00  0.00              
ATOM    296  CD  LYS A  19      89.293  64.867  24.331  1.00  0.00              
ATOM    297  CE  LYS A  19      87.866  64.471  24.682  1.00  0.00              
ATOM    298  NZ  LYS A  19      86.922  65.613  24.544  1.00  0.00              
ATOM    299  H   LYS A  19      92.430  63.245  26.485  1.00  0.00              
ATOM    300  HA  LYS A  19      92.346  62.115  23.838  1.00  0.00              
ATOM    301 1HB  LYS A  19      91.974  64.913  24.882  1.00  0.00              
ATOM    302 2HB  LYS A  19      91.764  64.457  23.175  1.00  0.00              
ATOM    303 1HG  LYS A  19      89.972  62.902  23.795  1.00  0.00              
ATOM    304 2HG  LYS A  19      90.194  63.317  25.512  1.00  0.00              
ATOM    305 1HD  LYS A  19      89.619  65.674  24.990  1.00  0.00              
ATOM    306 2HD  LYS A  19      89.331  65.208  23.297  1.00  0.00              
ATOM    307 1HE  LYS A  19      87.562  63.666  24.015  1.00  0.00              
ATOM    308 2HE  LYS A  19      87.855  64.113  25.711  1.00  0.00              
ATOM    309 1HZ  LYS A  19      85.989  65.310  24.785  1.00  0.00              
ATOM    310 2HZ  LYS A  19      87.204  66.360  25.163  1.00  0.00              
ATOM    311 3HZ  LYS A  19      86.932  65.945  23.590  1.00  0.00              
ATOM    312  N   LYS A  20      94.713  64.362  24.338  1.00  0.00              
ATOM    313  CA  LYS A  20      95.965  64.880  23.800  1.00  0.00              
ATOM    314  C   LYS A  20      97.078  63.846  23.706  1.00  0.00              
ATOM    315  O   LYS A  20      97.959  63.945  22.842  1.00  0.00              
ATOM    316  CB  LYS A  20      96.440  66.060  24.649  1.00  0.00              
ATOM    317  CG  LYS A  20      95.551  67.294  24.565  1.00  0.00              
ATOM    318  CD  LYS A  20      95.601  67.919  23.179  1.00  0.00              
ATOM    319  CE  LYS A  20      94.769  69.191  23.115  1.00  0.00              
ATOM    320  NZ  LYS A  20      94.805  69.812  21.762  1.00  0.00              
ATOM    321  H   LYS A  20      94.348  64.751  25.195  1.00  0.00              
ATOM    322  HA  LYS A  20      95.810  65.235  22.781  1.00  0.00              
ATOM    323 1HB  LYS A  20      96.484  65.714  25.682  1.00  0.00              
ATOM    324 2HB  LYS A  20      97.445  66.314  24.309  1.00  0.00              
ATOM    325 1HG  LYS A  20      94.527  66.998  24.795  1.00  0.00              
ATOM    326 2HG  LYS A  20      95.894  68.018  25.303  1.00  0.00              
ATOM    327 1HD  LYS A  20      96.640  68.151  22.940  1.00  0.00              
ATOM    328 2HD  LYS A  20      95.216  67.198  22.458  1.00  0.00              
ATOM    329 1HE  LYS A  20      93.741  68.941  23.372  1.00  0.00              
ATOM    330 2HE  LYS A  20      95.165  69.895  23.847  1.00  0.00              
ATOM    331 1HZ  LYS A  20      94.242  70.651  21.762  1.00  0.00              
ATOM    332 2HZ  LYS A  20      95.758  70.045  21.524  1.00  0.00              
ATOM    333 3HZ  LYS A  20      94.438  69.160  21.084  1.00  0.00              
ATOM    334  N   SER A  21      97.093  62.839  24.588  1.00  0.00              
ATOM    335  CA  SER A  21      98.208  61.886  24.552  1.00  0.00              
ATOM    336  C   SER A  21      97.897  60.661  23.690  1.00  0.00              
ATOM    337  O   SER A  21      98.654  59.679  23.621  1.00  0.00              
ATOM    338  CB  SER A  21      98.562  61.454  25.962  1.00  0.00              
ATOM    339  OG  SER A  21      97.509  60.768  26.582  1.00  0.00              
ATOM    340  H   SER A  21      96.363  62.716  25.275  1.00  0.00              
ATOM    341  HA  SER A  21      99.137  62.321  24.181  1.00  0.00              
ATOM    342 1HB  SER A  21      99.433  60.801  25.917  1.00  0.00              
ATOM    343 2HB  SER A  21      98.803  62.339  26.548  1.00  0.00              
ATOM    344  HG  SER A  21      96.713  60.860  26.054  1.00  0.00              
ATOM    345  N   THR A  22      96.764  60.692  22.983  1.00  0.00              
ATOM    346  CA  THR A  22      96.383  59.543  22.155  1.00  0.00              
ATOM    347  C   THR A  22      97.072  59.606  20.795  1.00  0.00              
ATOM    348  O   THR A  22      96.973  60.607  20.057  1.00  0.00              
ATOM    349  CB  THR A  22      94.859  59.471  21.945  1.00  0.00              
ATOM    350  OG1 THR A  22      94.210  59.258  23.205  1.00  0.00              
ATOM    351  CG2 THR A  22      94.504  58.334  20.998  1.00  0.00              
ATOM    352  H   THR A  22      96.160  61.501  23.010  1.00  0.00              
ATOM    353  HA  THR A  22      96.728  58.621  22.623  1.00  0.00              
ATOM    354  HB  THR A  22      94.514  60.415  21.523  1.00  0.00              
ATOM    355  HG1 THR A  22      94.142  60.094  23.674  1.00  0.00              
ATOM    356 1HG2 THR A  22      93.424  58.300  20.862  1.00  0.00              
ATOM    357 2HG2 THR A  22      94.988  58.499  20.035  1.00  0.00              
ATOM    358 3HG2 THR A  22      94.848  57.391  21.420  1.00  0.00              
ATOM    359  N   ILE A  23      97.787  58.520  20.452  1.00  0.00              
ATOM    360  CA  ILE A  23      98.496  58.487  19.164  1.00  0.00              
ATOM    361  C   ILE A  23      97.933  57.404  18.255  1.00  0.00              
ATOM    362  O   ILE A  23      98.326  57.339  17.080  1.00  0.00              
ATOM    363  CB  ILE A  23     100.006  58.248  19.350  1.00  0.00              
ATOM    364  CG1 ILE A  23     100.253  56.895  20.022  1.00  0.00              
ATOM    365  CG2 ILE A  23     100.626  59.372  20.164  1.00  0.00              
ATOM    366  CD1 ILE A  23     101.699  56.455  19.996  1.00  0.00              
ATOM    367  H   ILE A  23      97.846  57.721  21.067  1.00  0.00              
ATOM    368  HA  ILE A  23      98.332  59.411  18.611  1.00  0.00              
ATOM    369  HB  ILE A  23     100.481  58.203  18.370  1.00  0.00              
ATOM    370 1HG1 ILE A  23      99.917  56.980  21.055  1.00  0.00              
ATOM    371 2HG1 ILE A  23      99.640  56.158  19.502  1.00  0.00              
ATOM    372 1HG2 ILE A  23     101.693  59.187  20.286  1.00  0.00              
ATOM    373 2HG2 ILE A  23     100.480  60.320  19.647  1.00  0.00              
ATOM    374 3HG2 ILE A  23     100.152  59.417  21.144  1.00  0.00              
ATOM    375 1HD1 ILE A  23     101.795  55.489  20.491  1.00  0.00              
ATOM    376 2HD1 ILE A  23     102.036  56.368  18.962  1.00  0.00              
ATOM    377 3HD1 ILE A  23     102.313  57.190  20.516  1.00  0.00              
ATOM    378  N   LEU A  24      97.023  56.572  18.770  1.00  0.00              
ATOM    379  CA  LEU A  24      96.361  55.596  17.899  1.00  0.00              
ATOM    380  C   LEU A  24      95.017  55.225  18.529  1.00  0.00              
ATOM    381  O   LEU A  24      95.022  55.067  19.746  1.00  0.00              
ATOM    382  CB  LEU A  24      97.237  54.353  17.697  1.00  0.00              
ATOM    383  CG  LEU A  24      96.612  53.247  16.838  1.00  0.00              
ATOM    384  CD1 LEU A  24      96.471  53.720  15.398  1.00  0.00              
ATOM    385  CD2 LEU A  24      97.476  51.996  16.912  1.00  0.00              
ATOM    386  H   LEU A  24      96.780  56.601  19.750  1.00  0.00              
ATOM    387  HA  LEU A  24      96.165  56.048  16.927  1.00  0.00              
ATOM    388 1HB  LEU A  24      98.073  54.810  17.169  1.00  0.00              
ATOM    389 2HB  LEU A  24      97.586  53.947  18.646  1.00  0.00              
ATOM    390  HG  LEU A  24      95.642  53.008  17.273  1.00  0.00              
ATOM    391 1HD1 LEU A  24      96.027  52.928  14.796  1.00  0.00              
ATOM    392 2HD1 LEU A  24      95.831  54.602  15.366  1.00  0.00              
ATOM    393 3HD1 LEU A  24      97.454  53.970  14.999  1.00  0.00              
ATOM    394 1HD2 LEU A  24      97.030  51.210  16.302  1.00  0.00              
ATOM    395 2HD2 LEU A  24      98.476  52.221  16.541  1.00  0.00              
ATOM    396 3HD2 LEU A  24      97.540  51.659  17.947  1.00  0.00              
ATOM    397  N   ASN A  25      93.925  55.124  17.772  1.00  0.00              
ATOM    398  CA  ASN A  25      92.602  54.879  18.385  1.00  0.00              
ATOM    399  C   ASN A  25      91.653  54.227  17.384  1.00  0.00              
ATOM    400  O   ASN A  25      91.066  54.901  16.526  1.00  0.00              
ATOM    401  CB  ASN A  25      91.987  56.155  18.929  1.00  0.00              
ATOM    402  CG  ASN A  25      90.678  55.942  19.637  1.00  0.00              
ATOM    403  OD1 ASN A  25      90.307  54.811  19.973  1.00  0.00              
ATOM    404  ND2 ASN A  25      89.939  57.011  19.793  1.00  0.00              
ATOM    405  H   ASN A  25      93.993  55.215  16.768  1.00  0.00              
ATOM    406  HA  ASN A  25      92.708  54.205  19.236  1.00  0.00              
ATOM    407 1HB  ASN A  25      92.588  56.867  19.496  1.00  0.00              
ATOM    408 2HB  ASN A  25      91.788  56.558  17.936  1.00  0.00              
ATOM    409 1HD2 ASN A  25      89.055  56.944  20.256  1.00  0.00              
ATOM    410 2HD2 ASN A  25      90.259  57.894  19.450  1.00  0.00              
ATOM    411  N   LEU A  26      91.508  52.919  17.478  1.00  0.00              
ATOM    412  CA  LEU A  26      90.717  52.209  16.467  1.00  0.00              
ATOM    413  C   LEU A  26      89.227  52.338  16.764  1.00  0.00              
ATOM    414  O   LEU A  26      88.777  52.115  17.886  1.00  0.00              
ATOM    415  CB  LEU A  26      91.124  50.731  16.407  1.00  0.00              
ATOM    416  CG  LEU A  26      92.523  50.463  15.838  1.00  0.00              
ATOM    417  CD1 LEU A  26      92.735  48.965  15.658  1.00  0.00              
ATOM    418  CD2 LEU A  26      92.682  51.192  14.512  1.00  0.00              
ATOM    419  H   LEU A  26      91.929  52.394  18.231  1.00  0.00              
ATOM    420  HA  LEU A  26      90.877  52.666  15.491  1.00  0.00              
ATOM    421 1HB  LEU A  26      91.102  50.498  17.470  1.00  0.00              
ATOM    422 2HB  LEU A  26      90.380  50.128  15.887  1.00  0.00              
ATOM    423  HG  LEU A  26      93.244  50.883  16.539  1.00  0.00              
ATOM    424 1HD1 LEU A  26      93.731  48.784  15.254  1.00  0.00              
ATOM    425 2HD1 LEU A  26      92.639  48.466  16.623  1.00  0.00              
ATOM    426 3HD1 LEU A  26      91.988  48.572  14.970  1.00  0.00              
ATOM    427 1HD2 LEU A  26      93.678  51.001  14.110  1.00  0.00              
ATOM    428 2HD2 LEU A  26      91.930  50.837  13.808  1.00  0.00              
ATOM    429 3HD2 LEU A  26      92.555  52.264  14.669  1.00  0.00              
ATOM    430  N   ASP A  27      88.428  52.694  15.767  1.00  0.00              
ATOM    431  CA  ASP A  27      86.973  52.712  15.955  1.00  0.00              
ATOM    432  C   ASP A  27      86.337  51.957  14.793  1.00  0.00              
ATOM    433  O   ASP A  27      86.995  51.780  13.763  1.00  0.00              
ATOM    434  CB  ASP A  27      86.434  54.143  16.032  1.00  0.00              
ATOM    435  CG  ASP A  27      85.056  54.262  16.670  1.00  0.00              
ATOM    436  OD1 ASP A  27      84.519  55.345  16.678  1.00  0.00              
ATOM    437  OD2 ASP A  27      84.487  53.250  17.000  1.00  0.00              
ATOM    438  H   ASP A  27      88.811  52.956  14.870  1.00  0.00              
ATOM    439  HA  ASP A  27      86.714  52.202  16.884  1.00  0.00              
ATOM    440 1HB  ASP A  27      87.119  54.839  16.516  1.00  0.00              
ATOM    441 2HB  ASP A  27      86.365  54.379  14.970  1.00  0.00              
ATOM    442  N   ILE A  28      85.084  51.535  14.951  1.00  0.00              
ATOM    443  CA  ILE A  28      84.388  50.817  13.888  1.00  0.00              
ATOM    444  C   ILE A  28      83.105  51.579  13.566  1.00  0.00              
ATOM    445  O   ILE A  28      82.241  51.623  14.448  1.00  0.00              
ATOM    446  CB  ILE A  28      84.053  49.367  14.281  1.00  0.00              
ATOM    447  CG1 ILE A  28      85.327  48.611  14.670  1.00  0.00              
ATOM    448  CG2 ILE A  28      83.337  48.658  13.142  1.00  0.00              
ATOM    449  CD1 ILE A  28      85.086  47.174  15.070  1.00  0.00              
ATOM    450  H   ILE A  28      84.603  51.713  15.821  1.00  0.00              
ATOM    451  HA  ILE A  28      84.969  50.838  12.967  1.00  0.00              
ATOM    452  HB  ILE A  28      83.413  49.376  15.163  1.00  0.00              
ATOM    453 1HG1 ILE A  28      85.997  48.642  13.811  1.00  0.00              
ATOM    454 2HG1 ILE A  28      85.781  49.149  15.503  1.00  0.00              
ATOM    455 1HG2 ILE A  28      83.109  47.634  13.436  1.00  0.00              
ATOM    456 2HG2 ILE A  28      82.412  49.184  12.911  1.00  0.00              
ATOM    457 3HG2 ILE A  28      83.978  48.647  12.260  1.00  0.00              
ATOM    458 1HD1 ILE A  28      86.035  46.704  15.332  1.00  0.00              
ATOM    459 2HD1 ILE A  28      84.416  47.142  15.931  1.00  0.00              
ATOM    460 3HD1 ILE A  28      84.634  46.635  14.239  1.00  0.00              
ATOM    461  N   ASN A  29      83.075  52.138  12.364  1.00  0.00              
ATOM    462  CA  ASN A  29      81.933  52.898  11.871  1.00  0.00              
ATOM    463  C   ASN A  29      81.469  52.370  10.514  1.00  0.00              
ATOM    464  O   ASN A  29      82.308  52.198   9.632  1.00  0.00              
ATOM    465  CB  ASN A  29      82.250  54.379  11.781  1.00  0.00              
ATOM    466  CG  ASN A  29      82.572  55.011  13.107  1.00  0.00              
ATOM    467  OD1 ASN A  29      81.698  55.186  13.963  1.00  0.00              
ATOM    468  ND2 ASN A  29      83.804  55.428  13.249  1.00  0.00              
ATOM    469  H   ASN A  29      83.885  52.026  11.771  1.00  0.00              
ATOM    470  HA  ASN A  29      81.103  52.817  12.575  1.00  0.00              
ATOM    471 1HB  ASN A  29      82.941  54.758  11.027  1.00  0.00              
ATOM    472 2HB  ASN A  29      81.230  54.646  11.504  1.00  0.00              
ATOM    473 1HD2 ASN A  29      84.090  55.858  14.106  1.00  0.00              
ATOM    474 2HD2 ASN A  29      84.459  55.317  12.502  1.00  0.00              
ATOM    475  N   ASN A  30      80.159  52.142  10.387  1.00  0.00              
ATOM    476  CA  ASN A  30      79.615  51.560   9.165  1.00  0.00              
ATOM    477  C   ASN A  30      80.430  50.341   8.737  1.00  0.00              
ATOM    478  O   ASN A  30      80.707  50.168   7.557  1.00  0.00              
ATOM    479  CB  ASN A  30      79.556  52.578   8.041  1.00  0.00              
ATOM    480  CG  ASN A  30      78.601  53.710   8.299  1.00  0.00              
ATOM    481  OD1 ASN A  30      77.604  53.557   9.014  1.00  0.00              
ATOM    482  ND2 ASN A  30      78.855  54.821   7.656  1.00  0.00              
ATOM    483  H   ASN A  30      79.531  52.373  11.144  1.00  0.00              
ATOM    484  HA  ASN A  30      78.596  51.211   9.343  1.00  0.00              
ATOM    485 1HB  ASN A  30      80.471  52.976   7.600  1.00  0.00              
ATOM    486 2HB  ASN A  30      79.093  51.879   7.346  1.00  0.00              
ATOM    487 1HD2 ASN A  30      78.261  55.617   7.780  1.00  0.00              
ATOM    488 2HD2 ASN A  30      79.642  54.875   7.042  1.00  0.00              
ATOM    489  N   ASP A  31      80.845  49.507   9.689  1.00  0.00              
ATOM    490  CA  ASP A  31      81.559  48.260   9.442  1.00  0.00              
ATOM    491  C   ASP A  31      82.955  48.436   8.841  1.00  0.00              
ATOM    492  O   ASP A  31      83.478  47.538   8.156  1.00  0.00              
ATOM    493  CB  ASP A  31      80.721  47.366   8.525  1.00  0.00              
ATOM    494  CG  ASP A  31      79.364  46.976   9.095  1.00  0.00              
ATOM    495  OD1 ASP A  31      79.317  46.549  10.224  1.00  0.00              
ATOM    496  OD2 ASP A  31      78.374  47.253   8.461  1.00  0.00              
ATOM    497  H   ASP A  31      80.640  49.777  10.641  1.00  0.00              
ATOM    498  HA  ASP A  31      81.743  47.747  10.386  1.00  0.00              
ATOM    499 1HB  ASP A  31      80.589  47.774   7.522  1.00  0.00              
ATOM    500 2HB  ASP A  31      81.362  46.485   8.478  1.00  0.00              
ATOM    501  N   ILE A  32      83.581  49.578   9.075  1.00  0.00              
ATOM    502  CA  ILE A  32      84.938  49.848   8.601  1.00  0.00              
ATOM    503  C   ILE A  32      85.806  50.224   9.794  1.00  0.00              
ATOM    504  O   ILE A  32      85.487  51.095  10.599  1.00  0.00              
ATOM    505  CB  ILE A  32      84.978  50.977   7.555  1.00  0.00              
ATOM    506  CG1 ILE A  32      84.133  50.603   6.334  1.00  0.00              
ATOM    507  CG2 ILE A  32      86.412  51.270   7.143  1.00  0.00              
ATOM    508  CD1 ILE A  32      83.939  51.739   5.355  1.00  0.00              
ATOM    509  H   ILE A  32      83.094  50.288   9.604  1.00  0.00              
ATOM    510  HA  ILE A  32      85.387  48.945   8.189  1.00  0.00              
ATOM    511  HB  ILE A  32      84.532  51.874   7.983  1.00  0.00              
ATOM    512 1HG1 ILE A  32      84.633  49.774   5.835  1.00  0.00              
ATOM    513 2HG1 ILE A  32      83.161  50.272   6.702  1.00  0.00              
ATOM    514 1HG2 ILE A  32      86.422  52.070   6.403  1.00  0.00              
ATOM    515 2HG2 ILE A  32      86.986  51.578   8.017  1.00  0.00              
ATOM    516 3HG2 ILE A  32      86.859  50.373   6.714  1.00  0.00              
ATOM    517 1HD1 ILE A  32      83.330  51.398   4.517  1.00  0.00              
ATOM    518 2HD1 ILE A  32      83.437  52.569   5.854  1.00  0.00              
ATOM    519 3HD1 ILE A  32      84.908  52.071   4.985  1.00  0.00              
ATOM    520  N   ILE A  33      86.934  49.559   9.991  1.00  0.00              
ATOM    521  CA  ILE A  33      87.824  49.873  11.108  1.00  0.00              
ATOM    522  C   ILE A  33      88.770  50.973  10.672  1.00  0.00              
ATOM    523  O   ILE A  33      89.337  50.873   9.577  1.00  0.00              
ATOM    524  CB  ILE A  33      88.633  48.650  11.578  1.00  0.00              
ATOM    525  CG1 ILE A  33      87.697  47.487  11.914  1.00  0.00              
ATOM    526  CG2 ILE A  33      89.493  49.011  12.779  1.00  0.00              
ATOM    527  CD1 ILE A  33      88.389  46.145  11.982  1.00  0.00              
ATOM    528  H   ILE A  33      87.186  48.817   9.354  1.00  0.00              
ATOM    529  HA  ILE A  33      87.254  50.233  11.963  1.00  0.00              
ATOM    530  HB  ILE A  33      89.272  48.313  10.762  1.00  0.00              
ATOM    531 1HG1 ILE A  33      87.238  47.709  12.877  1.00  0.00              
ATOM    532 2HG1 ILE A  33      86.926  47.459  11.144  1.00  0.00              
ATOM    533 1HG2 ILE A  33      90.058  48.136  13.099  1.00  0.00              
ATOM    534 2HG2 ILE A  33      90.183  49.808  12.507  1.00  0.00              
ATOM    535 3HG2 ILE A  33      88.854  49.348  13.596  1.00  0.00              
ATOM    536 1HD1 ILE A  33      87.661  45.371  12.225  1.00  0.00              
ATOM    537 2HD1 ILE A  33      88.848  45.922  11.018  1.00  0.00              
ATOM    538 3HD1 ILE A  33      89.159  46.171  12.752  1.00  0.00              
ATOM    539  N   SER A  34      88.960  52.013  11.474  1.00  0.00              
ATOM    540  CA  SER A  34      89.915  53.050  11.090  1.00  0.00              
ATOM    541  C   SER A  34      90.537  53.719  12.309  1.00  0.00              
ATOM    542  O   SER A  34      90.098  53.522  13.453  1.00  0.00              
ATOM    543  CB  SER A  34      89.236  54.084  10.214  1.00  0.00              
ATOM    544  OG  SER A  34      88.267  54.814  10.915  1.00  0.00              
ATOM    545  H   SER A  34      88.458  52.105  12.346  1.00  0.00              
ATOM    546  HA  SER A  34      90.691  52.694  10.410  1.00  0.00              
ATOM    547 1HB  SER A  34      89.992  54.771   9.835  1.00  0.00              
ATOM    548 2HB  SER A  34      88.759  53.575   9.378  1.00  0.00              
ATOM    549  HG  SER A  34      87.862  55.456  10.327  1.00  0.00              
ATOM    550  N   ASP A  35      91.576  54.525  12.071  1.00  0.00              
ATOM    551  CA  ASP A  35      92.209  55.223  13.193  1.00  0.00              
ATOM    552  C   ASP A  35      91.578  56.599  13.356  1.00  0.00              
ATOM    553  O   ASP A  35      91.574  57.344  12.355  1.00  0.00              
ATOM    554  CB  ASP A  35      93.720  55.350  12.982  1.00  0.00              
ATOM    555  CG  ASP A  35      94.409  56.316  13.937  1.00  0.00              
ATOM    556  OD1 ASP A  35      95.228  57.082  13.487  1.00  0.00              
ATOM    557  OD2 ASP A  35      94.002  56.389  15.071  1.00  0.00              
ATOM    558  H   ASP A  35      91.936  54.665  11.138  1.00  0.00              
ATOM    559  HA  ASP A  35      92.033  54.672  14.117  1.00  0.00              
ATOM    560 1HB  ASP A  35      94.242  54.394  12.994  1.00  0.00              
ATOM    561 2HB  ASP A  35      93.738  55.763  11.973  1.00  0.00              
ATOM    562  N   ILE A  36      91.066  56.958  14.525  1.00  0.00              
ATOM    563  CA  ILE A  36      90.452  58.285  14.714  1.00  0.00              
ATOM    564  C   ILE A  36      91.273  59.185  15.633  1.00  0.00              
ATOM    565  O   ILE A  36      90.758  60.183  16.170  1.00  0.00              
ATOM    566  CB  ILE A  36      89.028  58.167  15.288  1.00  0.00              
ATOM    567  CG1 ILE A  36      89.058  57.467  16.649  1.00  0.00              
ATOM    568  CG2 ILE A  36      88.125  57.419  14.321  1.00  0.00              
ATOM    569  CD1 ILE A  36      87.751  57.544  17.405  1.00  0.00              
ATOM    570  H   ILE A  36      91.095  56.314  15.303  1.00  0.00              
ATOM    571  HA  ILE A  36      90.432  58.836  13.775  1.00  0.00              
ATOM    572  HB  ILE A  36      88.630  59.167  15.459  1.00  0.00              
ATOM    573 1HG1 ILE A  36      89.313  56.423  16.471  1.00  0.00              
ATOM    574 2HG1 ILE A  36      89.846  57.937  17.238  1.00  0.00              
ATOM    575 1HG2 ILE A  36      87.122  57.344  14.742  1.00  0.00              
ATOM    576 2HG2 ILE A  36      88.080  57.957  13.374  1.00  0.00              
ATOM    577 3HG2 ILE A  36      88.522  56.418  14.151  1.00  0.00              
ATOM    578 1HD1 ILE A  36      87.850  57.026  18.359  1.00  0.00              
ATOM    579 2HD1 ILE A  36      87.495  58.589  17.585  1.00  0.00              
ATOM    580 3HD1 ILE A  36      86.963  57.074  16.818  1.00  0.00              
ATOM    581  N   SER A  37      92.547  58.860  15.844  1.00  0.00              
ATOM    582  CA  SER A  37      93.407  59.634  16.722  1.00  0.00              
ATOM    583  C   SER A  37      93.691  61.022  16.133  1.00  0.00              
ATOM    584  O   SER A  37      93.994  61.930  16.893  1.00  0.00              
ATOM    585  CB  SER A  37      94.701  58.884  16.971  1.00  0.00              
ATOM    586  OG  SER A  37      95.513  58.841  15.830  1.00  0.00              
ATOM    587  H   SER A  37      92.924  58.048  15.376  1.00  0.00              
ATOM    588  HA  SER A  37      93.056  59.665  17.755  1.00  0.00              
ATOM    589 1HB  SER A  37      95.243  59.382  17.774  1.00  0.00              
ATOM    590 2HB  SER A  37      94.461  57.865  17.274  1.00  0.00              
ATOM    591  HG  SER A  37      96.315  58.351  16.027  1.00  0.00              
ATOM    592  N   GLY A  38      93.610  61.073  14.821  1.00  0.00              
ATOM    593  CA  GLY A  38      93.977  62.268  14.091  1.00  0.00              
ATOM    594  C   GLY A  38      95.304  62.049  13.373  1.00  0.00              
ATOM    595  O   GLY A  38      95.665  62.838  12.495  1.00  0.00              
ATOM    596  H   GLY A  38      93.286  60.264  14.310  1.00  0.00              
ATOM    597 1HA  GLY A  38      93.198  62.494  13.362  1.00  0.00              
ATOM    598 2HA  GLY A  38      94.070  63.098  14.790  1.00  0.00              
ATOM    599  N   PHE A  39      96.030  60.974  13.734  1.00  0.00              
ATOM    600  CA  PHE A  39      97.302  60.800  13.011  1.00  0.00              
ATOM    601  C   PHE A  39      97.116  60.036  11.705  1.00  0.00              
ATOM    602  O   PHE A  39      98.075  59.960  10.929  1.00  0.00              
ATOM    603  CB  PHE A  39      98.322  60.076  13.891  1.00  0.00              
ATOM    604  CG  PHE A  39      98.896  60.932  14.984  1.00  0.00              
ATOM    605  CD1 PHE A  39      99.952  61.794  14.727  1.00  0.00              
ATOM    606  CD2 PHE A  39      98.382  60.877  16.271  1.00  0.00              
ATOM    607  CE1 PHE A  39     100.480  62.582  15.732  1.00  0.00              
ATOM    608  CE2 PHE A  39      98.907  61.664  17.277  1.00  0.00              
ATOM    609  CZ  PHE A  39      99.958  62.518  17.006  1.00  0.00              
ATOM    610  H   PHE A  39      95.771  60.302  14.442  1.00  0.00              
ATOM    611  HA  PHE A  39      97.694  61.773  12.713  1.00  0.00              
ATOM    612 1HB  PHE A  39      97.857  59.219  14.378  1.00  0.00              
ATOM    613 2HB  PHE A  39      99.163  59.737  13.288  1.00  0.00              
ATOM    614  HD1 PHE A  39     100.364  61.846  13.719  1.00  0.00              
ATOM    615  HD2 PHE A  39      97.552  60.202  16.484  1.00  0.00              
ATOM    616  HE1 PHE A  39     101.310  63.255  15.517  1.00  0.00              
ATOM    617  HE2 PHE A  39      98.494  61.612  18.284  1.00  0.00              
ATOM    618  HZ  PHE A  39     100.375  63.138  17.799  1.00  0.00              
ATOM    619  N   ASN A  40      95.904  59.507  11.515  1.00  0.00              
ATOM    620  CA  ASN A  40      95.527  58.780  10.317  1.00  0.00              
ATOM    621  C   ASN A  40      96.476  57.629  10.014  1.00  0.00              
ATOM    622  O   ASN A  40      96.877  57.449   8.857  1.00  0.00              
ATOM    623  CB  ASN A  40      95.441  59.710   9.121  1.00  0.00              
ATOM    624  CG  ASN A  40      94.326  60.715   9.215  1.00  0.00              
ATOM    625  OD1 ASN A  40      93.294  60.469   9.850  1.00  0.00              
ATOM    626  ND2 ASN A  40      94.493  61.811   8.519  1.00  0.00              
ATOM    627  H   ASN A  40      95.224  59.627  12.252  1.00  0.00              
ATOM    628  HA  ASN A  40      94.538  58.339  10.448  1.00  0.00              
ATOM    629 1HB  ASN A  40      96.333  60.201   8.730  1.00  0.00              
ATOM    630 2HB  ASN A  40      95.138  58.913   8.442  1.00  0.00              
ATOM    631 1HD2 ASN A  40      93.792  62.524   8.535  1.00  0.00              
ATOM    632 2HD2 ASN A  40      95.321  61.935   7.974  1.00  0.00              
ATOM    633  N   SER A  41      96.877  56.801  10.985  1.00  0.00              
ATOM    634  CA  SER A  41      97.586  55.586  10.546  1.00  0.00              
ATOM    635  C   SER A  41      96.650  54.748   9.673  1.00  0.00              
ATOM    636  O   SER A  41      95.451  54.650   9.939  1.00  0.00              
ATOM    637  CB  SER A  41      98.072  54.784  11.737  1.00  0.00              
ATOM    638  OG  SER A  41      98.956  55.517  12.540  1.00  0.00              
ATOM    639  H   SER A  41      96.728  56.954  11.972  1.00  0.00              
ATOM    640  HA  SER A  41      98.530  55.794  10.040  1.00  0.00              
ATOM    641 1HB  SER A  41      97.209  54.492  12.336  1.00  0.00              
ATOM    642 2HB  SER A  41      98.580  53.891  11.374  1.00  0.00              
ATOM    643  HG  SER A  41      98.513  56.302  12.869  1.00  0.00              
ATOM    644  N   SER A  42      97.119  54.111   8.613  1.00  0.00              
ATOM    645  CA  SER A  42      96.205  53.290   7.828  1.00  0.00              
ATOM    646  C   SER A  42      95.980  51.903   8.444  1.00  0.00              
ATOM    647  O   SER A  42      96.874  51.376   9.103  1.00  0.00              
ATOM    648  CB  SER A  42      96.732  53.155   6.413  1.00  0.00              
ATOM    649  OG  SER A  42      97.945  52.454   6.367  1.00  0.00              
ATOM    650  H   SER A  42      98.087  54.176   8.332  1.00  0.00              
ATOM    651  HA  SER A  42      95.241  53.768   7.646  1.00  0.00              
ATOM    652 1HB  SER A  42      95.993  52.623   5.815  1.00  0.00              
ATOM    653 2HB  SER A  42      96.883  54.151   6.000  1.00  0.00              
ATOM    654  HG  SER A  42      98.606  52.926   6.879  1.00  0.00              
ATOM    655  N   VAL A  43      94.797  51.353   8.222  1.00  0.00              
ATOM    656  CA  VAL A  43      94.335  50.094   8.798  1.00  0.00              
ATOM    657  C   VAL A  43      93.842  49.191   7.682  1.00  0.00              
ATOM    658  O   VAL A  43      92.935  49.502   6.899  1.00  0.00              
ATOM    659  CB  VAL A  43      93.209  50.303   9.828  1.00  0.00              
ATOM    660  CG1 VAL A  43      92.791  48.973  10.437  1.00  0.00              
ATOM    661  CG2 VAL A  43      93.652  51.269  10.915  1.00  0.00              
ATOM    662  H   VAL A  43      94.185  51.864   7.602  1.00  0.00              
ATOM    663  HA  VAL A  43      95.154  49.550   9.271  1.00  0.00              
ATOM    664  HB  VAL A  43      92.353  50.758   9.329  1.00  0.00              
ATOM    665 1HG1 VAL A  43      91.994  49.139  11.163  1.00  0.00              
ATOM    666 2HG1 VAL A  43      92.433  48.308   9.651  1.00  0.00              
ATOM    667 3HG1 VAL A  43      93.646  48.517  10.937  1.00  0.00              
ATOM    668 1HG2 VAL A  43      92.845  51.406  11.633  1.00  0.00              
ATOM    669 2HG2 VAL A  43      94.528  50.866  11.424  1.00  0.00              
ATOM    670 3HG2 VAL A  43      93.904  52.231  10.466  1.00  0.00              
ATOM    671  N   ILE A  44      94.476  48.025   7.576  1.00  0.00              
ATOM    672  CA  ILE A  44      94.041  47.106   6.520  1.00  0.00              
ATOM    673  C   ILE A  44      93.291  45.962   7.191  1.00  0.00              
ATOM    674  O   ILE A  44      93.845  45.425   8.168  1.00  0.00              
ATOM    675  CB  ILE A  44      95.216  46.551   5.694  1.00  0.00              
ATOM    676  CG1 ILE A  44      95.956  47.690   4.988  1.00  0.00              
ATOM    677  CG2 ILE A  44      94.720  45.528   4.685  1.00  0.00              
ATOM    678  CD1 ILE A  44      97.261  47.268   4.351  1.00  0.00              
ATOM    679  H   ILE A  44      95.234  47.751   8.185  1.00  0.00              
ATOM    680  HA  ILE A  44      93.340  47.599   5.847  1.00  0.00              
ATOM    681  HB  ILE A  44      95.932  46.081   6.367  1.00  0.00              
ATOM    682 1HG1 ILE A  44      95.290  48.085   4.222  1.00  0.00              
ATOM    683 2HG1 ILE A  44      96.149  48.462   5.733  1.00  0.00              
ATOM    684 1HG2 ILE A  44      95.563  45.146   4.109  1.00  0.00              
ATOM    685 2HG2 ILE A  44      94.237  44.704   5.209  1.00  0.00              
ATOM    686 3HG2 ILE A  44      94.004  45.998   4.010  1.00  0.00              
ATOM    687 1HD1 ILE A  44      97.728  48.128   3.871  1.00  0.00              
ATOM    688 2HD1 ILE A  44      97.930  46.874   5.117  1.00  0.00              
ATOM    689 3HD1 ILE A  44      97.070  46.497   3.606  1.00  0.00              
ATOM    690  N   THR A  45      92.100  45.649   6.692  1.00  0.00              
ATOM    691  CA  THR A  45      91.315  44.584   7.319  1.00  0.00              
ATOM    692  C   THR A  45      91.263  43.365   6.416  1.00  0.00              
ATOM    693  O   THR A  45      90.697  43.458   5.330  1.00  0.00              
ATOM    694  CB  THR A  45      89.878  45.039   7.636  1.00  0.00              
ATOM    695  OG1 THR A  45      89.914  46.156   8.533  1.00  0.00              
ATOM    696  CG2 THR A  45      89.089  43.906   8.274  1.00  0.00              
ATOM    697  H   THR A  45      91.723  46.130   5.888  1.00  0.00              
ATOM    698  HA  THR A  45      91.802  44.259   8.238  1.00  0.00              
ATOM    699  HB  THR A  45      89.391  45.343   6.710  1.00  0.00              
ATOM    700  HG1 THR A  45      89.063  46.243   8.969  1.00  0.00              
ATOM    701 1HG2 THR A  45      88.076  44.246   8.490  1.00  0.00              
ATOM    702 2HG2 THR A  45      89.050  43.059   7.589  1.00  0.00              
ATOM    703 3HG2 THR A  45      89.575  43.602   9.200  1.00  0.00              
ATOM    704  N   TYR A  46      91.849  42.243   6.850  1.00  0.00              
ATOM    705  CA  TYR A  46      91.857  41.075   5.949  1.00  0.00              
ATOM    706  C   TYR A  46      90.514  40.368   5.917  1.00  0.00              
ATOM    707  O   TYR A  46      89.658  40.601   6.781  1.00  0.00              
ATOM    708  CB  TYR A  46      92.946  40.083   6.365  1.00  0.00              
ATOM    709  CG  TYR A  46      94.332  40.459   5.890  1.00  0.00              
ATOM    710  CD1 TYR A  46      94.945  41.623   6.331  1.00  0.00              
ATOM    711  CD2 TYR A  46      95.024  39.648   5.003  1.00  0.00              
ATOM    712  CE1 TYR A  46      96.210  41.972   5.899  1.00  0.00              
ATOM    713  CE2 TYR A  46      96.290  39.986   4.565  1.00  0.00              
ATOM    714  CZ  TYR A  46      96.880  41.149   5.016  1.00  0.00              
ATOM    715  OH  TYR A  46      98.141  41.490   4.584  1.00  0.00              
ATOM    716  H   TYR A  46      92.281  42.166   7.760  1.00  0.00              
ATOM    717  HA  TYR A  46      91.961  41.406   4.915  1.00  0.00              
ATOM    718 1HB  TYR A  46      92.937  40.032   7.455  1.00  0.00              
ATOM    719 2HB  TYR A  46      92.672  39.112   5.953  1.00  0.00              
ATOM    720  HD1 TYR A  46      94.410  42.268   7.028  1.00  0.00              
ATOM    721  HD2 TYR A  46      94.552  38.731   4.650  1.00  0.00              
ATOM    722  HE1 TYR A  46      96.679  42.889   6.254  1.00  0.00              
ATOM    723  HE2 TYR A  46      96.817  39.336   3.867  1.00  0.00              
ATOM    724  HH  TYR A  46      98.457  42.314   4.963  1.00  0.00              
ATOM    725  N   PRO A  47      90.222  39.539   4.925  1.00  0.00              
ATOM    726  CA  PRO A  47      88.842  39.110   4.686  1.00  0.00              
ATOM    727  C   PRO A  47      88.199  38.344   5.830  1.00  0.00              
ATOM    728  O   PRO A  47      86.968  38.398   5.951  1.00  0.00              
ATOM    729  CB  PRO A  47      88.958  38.237   3.432  1.00  0.00              
ATOM    730  CG  PRO A  47      90.136  38.788   2.704  1.00  0.00              
ATOM    731  CD  PRO A  47      91.109  39.203   3.776  1.00  0.00              
ATOM    732  HA  PRO A  47      88.161  39.953   4.494  1.00  0.00              
ATOM    733 1HB  PRO A  47      89.108  37.179   3.690  1.00  0.00              
ATOM    734 2HB  PRO A  47      88.048  38.293   2.817  1.00  0.00              
ATOM    735 1HG  PRO A  47      90.580  38.034   2.037  1.00  0.00              
ATOM    736 2HG  PRO A  47      89.851  39.645   2.076  1.00  0.00              
ATOM    737 1HD  PRO A  47      91.808  38.395   4.038  1.00  0.00              
ATOM    738 2HD  PRO A  47      91.718  40.068   3.473  1.00  0.00              
ATOM    739  N   ASP A  48      88.955  37.635   6.671  1.00  0.00              
ATOM    740  CA  ASP A  48      88.262  36.882   7.728  1.00  0.00              
ATOM    741  C   ASP A  48      88.477  37.488   9.108  1.00  0.00              
ATOM    742  O   ASP A  48      88.279  36.889  10.167  1.00  0.00              
ATOM    743  CB  ASP A  48      88.722  35.422   7.732  1.00  0.00              
ATOM    744  CG  ASP A  48      87.684  34.437   8.252  1.00  0.00              
ATOM    745  OD1 ASP A  48      86.547  34.821   8.391  1.00  0.00              
ATOM    746  OD2 ASP A  48      87.996  33.275   8.355  1.00  0.00              
ATOM    747  H   ASP A  48      89.963  37.592   6.616  1.00  0.00              
ATOM    748  HA  ASP A  48      87.183  36.969   7.597  1.00  0.00              
ATOM    749 1HB  ASP A  48      89.094  35.081   6.766  1.00  0.00              
ATOM    750 2HB  ASP A  48      89.549  35.484   8.440  1.00  0.00              
ATOM    751  N   ALA A  49      88.860  38.777   9.194  1.00  0.00              
ATOM    752  CA  ALA A  49      88.624  39.504  10.436  1.00  0.00              
ATOM    753  C   ALA A  49      87.126  39.816  10.543  1.00  0.00              
ATOM    754  O   ALA A  49      86.581  40.539   9.692  1.00  0.00              
ATOM    755  CB  ALA A  49      89.459  40.775  10.491  1.00  0.00              
ATOM    756  H   ALA A  49      89.306  39.253   8.423  1.00  0.00              
ATOM    757  HA  ALA A  49      88.941  38.880  11.272  1.00  0.00              
ATOM    758 1HB  ALA A  49      89.250  41.307  11.419  1.00  0.00              
ATOM    759 2HB  ALA A  49      90.518  40.517  10.450  1.00  0.00              
ATOM    760 3HB  ALA A  49      89.208  41.412   9.644  1.00  0.00              
ATOM    761  N   GLN A  50      86.447  39.294  11.546  1.00  0.00              
ATOM    762  CA  GLN A  50      84.994  39.400  11.649  1.00  0.00              
ATOM    763  C   GLN A  50      84.556  40.504  12.591  1.00  0.00              
ATOM    764  O   GLN A  50      85.355  40.997  13.408  1.00  0.00              
ATOM    765  CB  GLN A  50      84.398  38.070  12.119  1.00  0.00              
ATOM    766  CG  GLN A  50      84.634  36.911  11.166  1.00  0.00              
ATOM    767  CD  GLN A  50      84.161  35.587  11.737  1.00  0.00              
ATOM    768  OE1 GLN A  50      83.625  35.530  12.847  1.00  0.00              
ATOM    769  NE2 GLN A  50      84.360  34.513  10.982  1.00  0.00              
ATOM    770  H   GLN A  50      86.957  38.804  12.267  1.00  0.00              
ATOM    771  HA  GLN A  50      84.575  39.638  10.671  1.00  0.00              
ATOM    772 1HB  GLN A  50      84.846  37.849  13.088  1.00  0.00              
ATOM    773 2HB  GLN A  50      83.327  38.232  12.243  1.00  0.00              
ATOM    774 1HG  GLN A  50      84.349  36.943  10.115  1.00  0.00              
ATOM    775 2HG  GLN A  50      85.721  36.952  11.248  1.00  0.00              
ATOM    776 1HE2 GLN A  50      84.069  33.612  11.306  1.00  0.00              
ATOM    777 2HE2 GLN A  50      84.801  34.604  10.088  1.00  0.00              
ATOM    778  N   LEU A  51      83.299  40.910  12.534  1.00  0.00              
ATOM    779  CA  LEU A  51      82.761  41.898  13.461  1.00  0.00              
ATOM    780  C   LEU A  51      81.670  41.324  14.364  1.00  0.00              
ATOM    781  O   LEU A  51      80.774  40.638  13.874  1.00  0.00              
ATOM    782  CB  LEU A  51      82.218  43.100  12.678  1.00  0.00              
ATOM    783  CG  LEU A  51      83.249  43.833  11.810  1.00  0.00              
ATOM    784  CD1 LEU A  51      82.591  45.005  11.095  1.00  0.00              
ATOM    785  CD2 LEU A  51      84.400  44.312  12.682  1.00  0.00              
ATOM    786  H   LEU A  51      82.695  40.521  11.824  1.00  0.00              
ATOM    787  HA  LEU A  51      83.561  42.276  14.097  1.00  0.00              
ATOM    788 1HB  LEU A  51      81.494  42.588  12.047  1.00  0.00              
ATOM    789 2HB  LEU A  51      81.699  43.804  13.329  1.00  0.00              
ATOM    790  HG  LEU A  51      83.648  43.109  11.100  1.00  0.00              
ATOM    791 1HD1 LEU A  51      83.330  45.520  10.481  1.00  0.00              
ATOM    792 2HD1 LEU A  51      81.785  44.638  10.460  1.00  0.00              
ATOM    793 3HD1 LEU A  51      82.185  45.699  11.831  1.00  0.00              
ATOM    794 1HD2 LEU A  51      85.133  44.832  12.064  1.00  0.00              
ATOM    795 2HD2 LEU A  51      84.021  44.991  13.446  1.00  0.00              
ATOM    796 3HD2 LEU A  51      84.875  43.455  13.162  1.00  0.00              
ATOM    797  N   VAL A  52      81.742  41.620  15.650  1.00  0.00              
ATOM    798  CA  VAL A  52      80.808  41.104  16.632  1.00  0.00              
ATOM    799  C   VAL A  52      80.340  42.222  17.544  1.00  0.00              
ATOM    800  O   VAL A  52      80.970  43.291  17.490  1.00  0.00              
ATOM    801  CB  VAL A  52      81.432  39.980  17.480  1.00  0.00              
ATOM    802  CG1 VAL A  52      81.788  38.787  16.604  1.00  0.00              
ATOM    803  CG2 VAL A  52      82.664  40.487  18.213  1.00  0.00              
ATOM    804  H   VAL A  52      82.485  42.234  15.952  1.00  0.00              
ATOM    805  HA  VAL A  52      79.913  40.701  16.155  1.00  0.00              
ATOM    806  HB  VAL A  52      80.715  39.671  18.241  1.00  0.00              
ATOM    807 1HG1 VAL A  52      82.227  38.002  17.220  1.00  0.00              
ATOM    808 2HG1 VAL A  52      80.887  38.408  16.122  1.00  0.00              
ATOM    809 3HG1 VAL A  52      82.505  39.095  15.844  1.00  0.00              
ATOM    810 1HG2 VAL A  52      83.092  39.680  18.808  1.00  0.00              
ATOM    811 2HG2 VAL A  52      83.401  40.834  17.489  1.00  0.00              
ATOM    812 3HG2 VAL A  52      82.384  41.311  18.870  1.00  0.00              
ATOM    813  N   PRO A  53      79.313  42.036  18.362  1.00  0.00              
ATOM    814  CA  PRO A  53      78.940  43.091  19.321  1.00  0.00              
ATOM    815  C   PRO A  53      80.134  43.392  20.237  1.00  0.00              
ATOM    816  O   PRO A  53      80.923  42.505  20.554  1.00  0.00              
ATOM    817  CB  PRO A  53      77.746  42.515  20.088  1.00  0.00              
ATOM    818  CG  PRO A  53      77.195  41.465  19.184  1.00  0.00              
ATOM    819  CD  PRO A  53      78.393  40.856  18.504  1.00  0.00              
ATOM    820  HA  PRO A  53      78.670  44.037  18.829  1.00  0.00              
ATOM    821 1HB  PRO A  53      78.055  42.087  21.053  1.00  0.00              
ATOM    822 2HB  PRO A  53      76.994  43.288  20.304  1.00  0.00              
ATOM    823 1HG  PRO A  53      76.634  40.707  19.751  1.00  0.00              
ATOM    824 2HG  PRO A  53      76.500  41.897  18.449  1.00  0.00              
ATOM    825 1HD  PRO A  53      78.852  40.059  19.107  1.00  0.00              
ATOM    826 2HD  PRO A  53      78.138  40.415  17.529  1.00  0.00              
ATOM    827  N   GLY A  54      80.231  44.654  20.634  1.00  0.00              
ATOM    828  CA  GLY A  54      81.325  45.157  21.433  1.00  0.00              
ATOM    829  C   GLY A  54      80.862  45.876  22.682  1.00  0.00              
ATOM    830  O   GLY A  54      79.663  45.883  22.993  1.00  0.00              
ATOM    831  H   GLY A  54      79.494  45.286  20.356  1.00  0.00              
ATOM    832 1HA  GLY A  54      81.957  44.323  21.737  1.00  0.00              
ATOM    833 2HA  GLY A  54      81.910  45.856  20.836  1.00  0.00              
ATOM    834  N   ILE A  55      81.777  46.510  23.418  1.00  0.00              
ATOM    835  CA  ILE A  55      81.342  47.180  24.642  1.00  0.00              
ATOM    836  C   ILE A  55      80.489  48.411  24.332  1.00  0.00              
ATOM    837  O   ILE A  55      79.712  48.844  25.187  1.00  0.00              
ATOM    838  CB  ILE A  55      82.542  47.604  25.508  1.00  0.00              
ATOM    839  CG1 ILE A  55      82.099  47.845  26.954  1.00  0.00              
ATOM    840  CG2 ILE A  55      83.198  48.850  24.934  1.00  0.00              
ATOM    841  CD1 ILE A  55      81.637  46.595  27.667  1.00  0.00              
ATOM    842  H   ILE A  55      82.753  46.542  23.160  1.00  0.00              
ATOM    843  HA  ILE A  55      80.671  46.539  25.212  1.00  0.00              
ATOM    844  HB  ILE A  55      83.267  46.791  25.534  1.00  0.00              
ATOM    845 1HG1 ILE A  55      82.947  48.275  27.486  1.00  0.00              
ATOM    846 2HG1 ILE A  55      81.284  48.569  26.926  1.00  0.00              
ATOM    847 1HG2 ILE A  55      84.044  49.137  25.559  1.00  0.00              
ATOM    848 2HG2 ILE A  55      83.547  48.645  23.923  1.00  0.00              
ATOM    849 3HG2 ILE A  55      82.474  49.665  24.910  1.00  0.00              
ATOM    850 1HD1 ILE A  55      81.338  46.846  28.685  1.00  0.00              
ATOM    851 2HD1 ILE A  55      80.787  46.165  27.136  1.00  0.00              
ATOM    852 3HD1 ILE A  55      82.449  45.871  27.697  1.00  0.00              
ATOM    853  N   ASN A  56      80.640  48.945  23.120  1.00  0.00              
ATOM    854  CA  ASN A  56      79.913  50.147  22.714  1.00  0.00              
ATOM    855  C   ASN A  56      79.919  50.278  21.200  1.00  0.00              
ATOM    856  O   ASN A  56      80.633  51.145  20.673  1.00  0.00              
ATOM    857  CB  ASN A  56      80.487  51.398  23.355  1.00  0.00              
ATOM    858  CG  ASN A  56      79.705  52.646  23.052  1.00  0.00              
ATOM    859  OD1 ASN A  56      78.514  52.592  22.723  1.00  0.00              
ATOM    860  ND2 ASN A  56      80.389  53.761  23.081  1.00  0.00              
ATOM    861  H   ASN A  56      81.273  48.508  22.465  1.00  0.00              
ATOM    862  HA  ASN A  56      78.872  50.075  23.032  1.00  0.00              
ATOM    863 1HB  ASN A  56      80.777  51.404  24.406  1.00  0.00              
ATOM    864 2HB  ASN A  56      81.381  51.384  22.731  1.00  0.00              
ATOM    865 1HD2 ASN A  56      79.933  54.631  22.890  1.00  0.00              
ATOM    866 2HD2 ASN A  56      81.365  53.744  23.294  1.00  0.00              
ATOM    867  N   GLY A  57      79.155  49.437  20.520  1.00  0.00              
ATOM    868  CA  GLY A  57      79.124  49.312  19.063  1.00  0.00              
ATOM    869  C   GLY A  57      79.536  47.890  18.652  1.00  0.00              
ATOM    870  O   GLY A  57      79.050  46.945  19.291  1.00  0.00              
ATOM    871  H   GLY A  57      78.555  48.846  21.077  1.00  0.00              
ATOM    872 1HA  GLY A  57      78.114  49.518  18.709  1.00  0.00              
ATOM    873 2HA  GLY A  57      79.814  50.034  18.629  1.00  0.00              
ATOM    874  N   LYS A  58      80.403  47.798  17.640  1.00  0.00              
ATOM    875  CA  LYS A  58      80.999  46.543  17.218  1.00  0.00              
ATOM    876  C   LYS A  58      82.474  46.433  17.591  1.00  0.00              
ATOM    877  O   LYS A  58      83.142  47.416  17.923  1.00  0.00              
ATOM    878  CB  LYS A  58      80.832  46.369  15.708  1.00  0.00              
ATOM    879  CG  LYS A  58      79.386  46.236  15.246  1.00  0.00              
ATOM    880  CD  LYS A  58      79.308  45.757  13.804  1.00  0.00              
ATOM    881  CE  LYS A  58      77.870  45.479  13.390  1.00  0.00              
ATOM    882  NZ  LYS A  58      77.789  44.882  12.029  1.00  0.00              
ATOM    883  H   LYS A  58      80.648  48.648  17.152  1.00  0.00              
ATOM    884  HA  LYS A  58      80.504  45.712  17.721  1.00  0.00              
ATOM    885 1HB  LYS A  58      81.285  47.240  15.234  1.00  0.00              
ATOM    886 2HB  LYS A  58      81.386  45.474  15.425  1.00  0.00              
ATOM    887 1HG  LYS A  58      78.880  45.521  15.896  1.00  0.00              
ATOM    888 2HG  LYS A  58      78.904  47.209  15.333  1.00  0.00              
ATOM    889 1HD  LYS A  58      79.730  46.528  13.159  1.00  0.00              
ATOM    890 2HD  LYS A  58      79.895  44.844  13.709  1.00  0.00              
ATOM    891 1HE  LYS A  58      77.433  44.792  14.114  1.00  0.00              
ATOM    892 2HE  LYS A  58      77.322  46.420  13.407  1.00  0.00              
ATOM    893 1HZ  LYS A  58      76.821  44.714  11.793  1.00  0.00              
ATOM    894 2HZ  LYS A  58      78.193  45.519  11.357  1.00  0.00              
ATOM    895 3HZ  LYS A  58      78.296  44.009  12.014  1.00  0.00              
ATOM    896  N   ALA A  59      82.997  45.201  17.556  1.00  0.00              
ATOM    897  CA  ALA A  59      84.394  44.981  17.920  1.00  0.00              
ATOM    898  C   ALA A  59      85.037  43.938  17.018  1.00  0.00              
ATOM    899  O   ALA A  59      84.364  43.300  16.209  1.00  0.00              
ATOM    900  CB  ALA A  59      84.504  44.564  19.379  1.00  0.00              
ATOM    901  H   ALA A  59      82.431  44.412  17.278  1.00  0.00              
ATOM    902  HA  ALA A  59      84.936  45.921  17.811  1.00  0.00              
ATOM    903 1HB  ALA A  59      85.552  44.402  19.632  1.00  0.00              
ATOM    904 2HB  ALA A  59      84.096  45.350  20.015  1.00  0.00              
ATOM    905 3HB  ALA A  59      83.947  43.642  19.537  1.00  0.00              
ATOM    906  N   ILE A  60      86.341  43.742  17.148  1.00  0.00              
ATOM    907  CA  ILE A  60      87.059  42.868  16.222  1.00  0.00              
ATOM    908  C   ILE A  60      87.085  41.446  16.766  1.00  0.00              
ATOM    909  O   ILE A  60      87.367  41.278  17.957  1.00  0.00              
ATOM    910  CB  ILE A  60      88.501  43.348  15.978  1.00  0.00              
ATOM    911  CG1 ILE A  60      88.501  44.752  15.367  1.00  0.00              
ATOM    912  CG2 ILE A  60      89.242  42.372  15.077  1.00  0.00              
ATOM    913  CD1 ILE A  60      89.862  45.409  15.345  1.00  0.00              
ATOM    914  H   ILE A  60      86.852  44.197  17.891  1.00  0.00              
ATOM    915  HA  ILE A  60      86.543  42.818  15.264  1.00  0.00              
ATOM    916  HB  ILE A  60      89.017  43.423  16.935  1.00  0.00              
ATOM    917 1HG1 ILE A  60      88.124  44.662  14.348  1.00  0.00              
ATOM    918 2HG1 ILE A  60      87.813  45.361  15.954  1.00  0.00              
ATOM    919 1HG2 ILE A  60      90.259  42.727  14.915  1.00  0.00              
ATOM    920 2HG2 ILE A  60      89.271  41.391  15.550  1.00  0.00              
ATOM    921 3HG2 ILE A  60      88.727  42.298  14.120  1.00  0.00              
ATOM    922 1HD1 ILE A  60      89.781  46.400  14.898  1.00  0.00              
ATOM    923 2HD1 ILE A  60      90.239  45.501  16.364  1.00  0.00              
ATOM    924 3HD1 ILE A  60      90.550  44.803  14.757  1.00  0.00              
ATOM    925  N   HIS A  61      86.791  40.485  15.895  1.00  0.00              
ATOM    926  CA  HIS A  61      86.784  39.059  16.200  1.00  0.00              
ATOM    927  C   HIS A  61      87.823  38.326  15.366  1.00  0.00              
ATOM    928  O   HIS A  61      87.721  38.301  14.142  1.00  0.00              
ATOM    929  CB  HIS A  61      85.396  38.456  15.959  1.00  0.00              
ATOM    930  CG  HIS A  61      85.310  36.997  16.283  1.00  0.00              
ATOM    931  ND1 HIS A  61      84.642  36.095  15.480  1.00  0.00              
ATOM    932  CD2 HIS A  61      85.806  36.282  17.320  1.00  0.00              
ATOM    933  CE1 HIS A  61      84.733  34.888  16.011  1.00  0.00              
ATOM    934  NE2 HIS A  61      85.433  34.975  17.127  1.00  0.00              
ATOM    935  H   HIS A  61      86.559  40.789  14.960  1.00  0.00              
ATOM    936  HA  HIS A  61      87.023  38.908  17.252  1.00  0.00              
ATOM    937 1HB  HIS A  61      84.655  38.957  16.583  1.00  0.00              
ATOM    938 2HB  HIS A  61      85.118  38.561  14.911  1.00  0.00              
ATOM    939  HD1 HIS A  61      84.225  36.290  14.592  1.00  0.00              
ATOM    940  HD2 HIS A  61      86.395  36.558  18.195  1.00  0.00              
ATOM    941  HE1 HIS A  61      84.268  34.031  15.523  1.00  0.00              
ATOM    942  N   LEU A  62      88.811  37.727  16.020  1.00  0.00              
ATOM    943  CA  LEU A  62      89.876  37.020  15.321  1.00  0.00              
ATOM    944  C   LEU A  62      89.684  35.508  15.461  1.00  0.00              
ATOM    945  O   LEU A  62      89.517  35.076  16.603  1.00  0.00              
ATOM    946  CB  LEU A  62      91.246  37.446  15.863  1.00  0.00              
ATOM    947  CG  LEU A  62      91.562  38.942  15.734  1.00  0.00              
ATOM    948  CD1 LEU A  62      92.860  39.266  16.462  1.00  0.00              
ATOM    949  CD2 LEU A  62      91.661  39.317  14.263  1.00  0.00              
ATOM    950  H   LEU A  62      88.824  37.763  17.029  1.00  0.00              
ATOM    951  HA  LEU A  62      89.837  37.259  14.259  1.00  0.00              
ATOM    952 1HB  LEU A  62      91.113  37.181  16.910  1.00  0.00              
ATOM    953 2HB  LEU A  62      92.052  36.849  15.437  1.00  0.00              
ATOM    954  HG  LEU A  62      90.721  39.489  16.162  1.00  0.00              
ATOM    955 1HD1 LEU A  62      93.076  40.330  16.366  1.00  0.00              
ATOM    956 2HD1 LEU A  62      92.759  39.011  17.517  1.00  0.00              
ATOM    957 3HD1 LEU A  62      93.675  38.689  16.026  1.00  0.00              
ATOM    958 1HD2 LEU A  62      91.885  40.380  14.173  1.00  0.00              
ATOM    959 2HD2 LEU A  62      92.455  38.737  13.792  1.00  0.00              
ATOM    960 3HD2 LEU A  62      90.714  39.103  13.768  1.00  0.00              
ATOM    961  N   VAL A  63      89.716  34.742  14.391  1.00  0.00              
ATOM    962  CA  VAL A  63      89.744  33.289  14.370  1.00  0.00              
ATOM    963  C   VAL A  63      91.129  32.815  13.927  1.00  0.00              
ATOM    964  O   VAL A  63      92.029  33.582  13.559  1.00  0.00              
ATOM    965  CB  VAL A  63      88.671  32.707  13.431  1.00  0.00              
ATOM    966  CG1 VAL A  63      87.280  33.119  13.891  1.00  0.00              
ATOM    967  CG2 VAL A  63      88.912  33.162  11.999  1.00  0.00              
ATOM    968  H   VAL A  63      89.721  35.247  13.516  1.00  0.00              
ATOM    969  HA  VAL A  63      89.622  32.875  15.372  1.00  0.00              
ATOM    970  HB  VAL A  63      88.748  31.620  13.435  1.00  0.00              
ATOM    971 1HG1 VAL A  63      86.534  32.699  13.216  1.00  0.00              
ATOM    972 2HG1 VAL A  63      87.106  32.746  14.901  1.00  0.00              
ATOM    973 3HG1 VAL A  63      87.202  34.206  13.886  1.00  0.00              
ATOM    974 1HG2 VAL A  63      88.146  32.741  11.349  1.00  0.00              
ATOM    975 2HG2 VAL A  63      88.872  34.250  11.952  1.00  0.00              
ATOM    976 3HG2 VAL A  63      89.894  32.820  11.670  1.00  0.00              
ATOM    977  N   ASN A  64      91.358  31.496  13.976  1.00  0.00              
ATOM    978  CA  ASN A  64      92.726  31.011  13.768  1.00  0.00              
ATOM    979  C   ASN A  64      92.988  30.633  12.318  1.00  0.00              
ATOM    980  O   ASN A  64      93.187  29.452  11.984  1.00  0.00              
ATOM    981  CB  ASN A  64      93.036  29.831  14.671  1.00  0.00              
ATOM    982  CG  ASN A  64      94.500  29.497  14.749  1.00  0.00              
ATOM    983  OD1 ASN A  64      95.304  29.943  13.922  1.00  0.00              
ATOM    984  ND2 ASN A  64      94.837  28.650  15.688  1.00  0.00              
ATOM    985  H   ASN A  64      90.621  30.828  14.151  1.00  0.00              
ATOM    986  HA  ASN A  64      93.439  31.804  14.000  1.00  0.00              
ATOM    987 1HB  ASN A  64      92.600  29.761  15.668  1.00  0.00              
ATOM    988 2HB  ASN A  64      92.548  29.115  14.010  1.00  0.00              
ATOM    989 1HD2 ASN A  64      95.794  28.383  15.799  1.00  0.00              
ATOM    990 2HD2 ASN A  64      94.138  28.272  16.294  1.00  0.00              
ATOM    991  N   ASN A  65      93.017  31.597  11.402  1.00  0.00              
ATOM    992  CA  ASN A  65      93.517  31.333  10.054  1.00  0.00              
ATOM    993  C   ASN A  65      94.239  32.587   9.549  1.00  0.00              
ATOM    994  O   ASN A  65      94.081  33.668  10.125  1.00  0.00              
ATOM    995  CB  ASN A  65      92.408  30.923   9.102  1.00  0.00              
ATOM    996  CG  ASN A  65      91.373  31.991   8.883  1.00  0.00              
ATOM    997  OD1 ASN A  65      91.672  33.080   8.380  1.00  0.00              
ATOM    998  ND2 ASN A  65      90.175  31.717   9.333  1.00  0.00              
ATOM    999  H   ASN A  65      92.691  32.525  11.633  1.00  0.00              
ATOM   1000  HA  ASN A  65      94.250  30.525  10.083  1.00  0.00              
ATOM   1001 1HB  ASN A  65      92.639  30.448   8.148  1.00  0.00              
ATOM   1002 2HB  ASN A  65      92.006  30.180   9.790  1.00  0.00              
ATOM   1003 1HD2 ASN A  65      89.436  32.382   9.221  1.00  0.00              
ATOM   1004 2HD2 ASN A  65      89.999  30.844   9.787  1.00  0.00              
ATOM   1005  N   GLU A  66      95.024  32.451   8.483  1.00  0.00              
ATOM   1006  CA  GLU A  66      95.881  33.575   8.141  1.00  0.00              
ATOM   1007  C   GLU A  66      95.084  34.680   7.457  1.00  0.00              
ATOM   1008  O   GLU A  66      95.671  35.709   7.133  1.00  0.00              
ATOM   1009  CB  GLU A  66      97.031  33.117   7.241  1.00  0.00              
ATOM   1010  CG  GLU A  66      98.016  32.171   7.912  1.00  0.00              
ATOM   1011  CD  GLU A  66      99.039  31.664   6.934  1.00  0.00              
ATOM   1012  OE1 GLU A  66      98.949  32.004   5.779  1.00  0.00              
ATOM   1013  OE2 GLU A  66      99.975  31.028   7.360  1.00  0.00              
ATOM   1014  H   GLU A  66      95.052  31.619   7.911  1.00  0.00              
ATOM   1015  HA  GLU A  66      96.290  34.018   9.050  1.00  0.00              
ATOM   1016 1HB  GLU A  66      96.583  32.623   6.379  1.00  0.00              
ATOM   1017 2HB  GLU A  66      97.556  34.015   6.914  1.00  0.00              
ATOM   1018 1HG  GLU A  66      98.522  32.609   8.772  1.00  0.00              
ATOM   1019 2HG  GLU A  66      97.390  31.343   8.244  1.00  0.00              
ATOM   1020  N   SER A  67      93.790  34.492   7.237  1.00  0.00              
ATOM   1021  CA  SER A  67      93.004  35.565   6.618  1.00  0.00              
ATOM   1022  C   SER A  67      92.312  36.404   7.690  1.00  0.00              
ATOM   1023  O   SER A  67      91.577  37.356   7.424  1.00  0.00              
ATOM   1024  CB  SER A  67      91.985  34.987   5.655  1.00  0.00              
ATOM   1025  OG  SER A  67      92.592  34.308   4.591  1.00  0.00              
ATOM   1026  H   SER A  67      93.332  33.627   7.486  1.00  0.00              
ATOM   1027  HA  SER A  67      93.585  36.192   5.941  1.00  0.00              
ATOM   1028 1HB  SER A  67      91.346  34.293   6.200  1.00  0.00              
ATOM   1029 2HB  SER A  67      91.379  35.801   5.258  1.00  0.00              
ATOM   1030  HG  SER A  67      93.154  34.916   4.103  1.00  0.00              
ATOM   1031  N   SER A  68      92.540  36.004   8.948  1.00  0.00              
ATOM   1032  CA  SER A  68      91.832  36.697  10.025  1.00  0.00              
ATOM   1033  C   SER A  68      92.812  37.623  10.727  1.00  0.00              
ATOM   1034  O   SER A  68      93.451  37.270  11.722  1.00  0.00              
ATOM   1035  CB  SER A  68      91.225  35.709  11.002  1.00  0.00              
ATOM   1036  OG  SER A  68      90.386  36.336  11.932  1.00  0.00              
ATOM   1037  H   SER A  68      93.173  35.252   9.180  1.00  0.00              
ATOM   1038  HA  SER A  68      90.970  37.268   9.679  1.00  0.00              
ATOM   1039 1HB  SER A  68      90.647  34.975  10.441  1.00  0.00              
ATOM   1040 2HB  SER A  68      92.030  35.205  11.534  1.00  0.00              
ATOM   1041  HG  SER A  68      89.669  36.777  11.469  1.00  0.00              
ATOM   1042  N   GLU A  69      92.940  38.828  10.163  1.00  0.00              
ATOM   1043  CA  GLU A  69      93.826  39.808  10.792  1.00  0.00              
ATOM   1044  C   GLU A  69      93.494  41.263  10.435  1.00  0.00              
ATOM   1045  O   GLU A  69      92.822  41.554   9.453  1.00  0.00              
ATOM   1046  CB  GLU A  69      95.278  39.507  10.413  1.00  0.00              
ATOM   1047  CG  GLU A  69      95.587  39.668   8.931  1.00  0.00              
ATOM   1048  CD  GLU A  69      96.966  39.167   8.603  1.00  0.00              
ATOM   1049  OE1 GLU A  69      97.905  39.635   9.202  1.00  0.00              
ATOM   1050  OE2 GLU A  69      97.073  38.239   7.836  1.00  0.00              
ATOM   1051  H   GLU A  69      92.446  39.082   9.319  1.00  0.00              
ATOM   1052  HA  GLU A  69      93.723  39.757  11.876  1.00  0.00              
ATOM   1053 1HB  GLU A  69      95.905  40.187  10.990  1.00  0.00              
ATOM   1054 2HB  GLU A  69      95.480  38.480  10.716  1.00  0.00              
ATOM   1055 1HG  GLU A  69      94.860  39.180   8.281  1.00  0.00              
ATOM   1056 2HG  GLU A  69      95.545  40.745   8.776  1.00  0.00              
ATOM   1057  N   VAL A  70      93.998  42.169  11.280  1.00  0.00              
ATOM   1058  CA  VAL A  70      93.916  43.604  11.144  1.00  0.00              
ATOM   1059  C   VAL A  70      95.300  44.223  11.347  1.00  0.00              
ATOM   1060  O   VAL A  70      95.892  44.052  12.411  1.00  0.00              
ATOM   1061  CB  VAL A  70      92.920  44.214  12.149  1.00  0.00              
ATOM   1062  CG1 VAL A  70      92.882  45.728  12.009  1.00  0.00              
ATOM   1063  CG2 VAL A  70      91.532  43.626  11.947  1.00  0.00              
ATOM   1064  H   VAL A  70      94.475  41.777  12.079  1.00  0.00              
ATOM   1065  HA  VAL A  70      93.590  43.890  10.143  1.00  0.00              
ATOM   1066  HB  VAL A  70      93.232  43.950  13.160  1.00  0.00              
ATOM   1067 1HG1 VAL A  70      92.174  46.142  12.726  1.00  0.00              
ATOM   1068 2HG1 VAL A  70      93.874  46.137  12.201  1.00  0.00              
ATOM   1069 3HG1 VAL A  70      92.570  45.992  10.998  1.00  0.00              
ATOM   1070 1HG2 VAL A  70      90.842  44.067  12.665  1.00  0.00              
ATOM   1071 2HG2 VAL A  70      91.190  43.842  10.934  1.00  0.00              
ATOM   1072 3HG2 VAL A  70      91.568  42.547  12.095  1.00  0.00              
ATOM   1073  N   ILE A  71      95.770  44.928  10.322  1.00  0.00              
ATOM   1074  CA  ILE A  71      97.129  45.455  10.384  1.00  0.00              
ATOM   1075  C   ILE A  71      97.107  46.979  10.342  1.00  0.00              
ATOM   1076  O   ILE A  71      96.522  47.510   9.409  1.00  0.00              
ATOM   1077  CB  ILE A  71      98.001  44.925   9.231  1.00  0.00              
ATOM   1078  CG1 ILE A  71      98.131  43.402   9.316  1.00  0.00              
ATOM   1079  CG2 ILE A  71      99.372  45.583   9.255  1.00  0.00              
ATOM   1080  CD1 ILE A  71      98.946  42.795   8.197  1.00  0.00              
ATOM   1081  H   ILE A  71      95.210  45.108   9.501  1.00  0.00              
ATOM   1082  HA  ILE A  71      97.593  45.210  11.339  1.00  0.00              
ATOM   1083  HB  ILE A  71      97.508  45.145   8.284  1.00  0.00              
ATOM   1084 1HG1 ILE A  71      98.599  43.170  10.273  1.00  0.00              
ATOM   1085 2HG1 ILE A  71      97.123  42.989   9.297  1.00  0.00              
ATOM   1086 1HG2 ILE A  71      99.975  45.197   8.433  1.00  0.00              
ATOM   1087 2HG2 ILE A  71      99.260  46.661   9.147  1.00  0.00              
ATOM   1088 3HG2 ILE A  71      99.865  45.362  10.202  1.00  0.00              
ATOM   1089 1HD1 ILE A  71      98.993  41.714   8.325  1.00  0.00              
ATOM   1090 2HD1 ILE A  71      98.478  43.026   7.239  1.00  0.00              
ATOM   1091 3HD1 ILE A  71      99.954  43.206   8.215  1.00  0.00              
ATOM   1092  N   VAL A  72      97.731  47.598  11.338  1.00  0.00              
ATOM   1093  CA  VAL A  72      97.806  49.050  11.389  1.00  0.00              
ATOM   1094  C   VAL A  72      99.211  49.482  10.977  1.00  0.00              
ATOM   1095  O   VAL A  72     100.162  49.114  11.677  1.00  0.00              
ATOM   1096  CB  VAL A  72      97.481  49.599  12.791  1.00  0.00              
ATOM   1097  CG1 VAL A  72      97.549  51.119  12.796  1.00  0.00              
ATOM   1098  CG2 VAL A  72      96.107  49.128  13.242  1.00  0.00              
ATOM   1099  H   VAL A  72      98.162  47.057  12.074  1.00  0.00              
ATOM   1100  HA  VAL A  72      97.106  49.508  10.689  1.00  0.00              
ATOM   1101  HB  VAL A  72      98.203  49.200  13.504  1.00  0.00              
ATOM   1102 1HG1 VAL A  72      97.317  51.490  13.795  1.00  0.00              
ATOM   1103 2HG1 VAL A  72      98.552  51.439  12.515  1.00  0.00              
ATOM   1104 3HG1 VAL A  72      96.827  51.518  12.085  1.00  0.00              
ATOM   1105 1HG2 VAL A  72      95.894  49.524  14.235  1.00  0.00              
ATOM   1106 2HG2 VAL A  72      95.353  49.482  12.540  1.00  0.00              
ATOM   1107 3HG2 VAL A  72      96.089  48.038  13.276  1.00  0.00              
ATOM   1108  N   HIS A  73      99.292  50.216   9.869  1.00  0.00              
ATOM   1109  CA  HIS A  73     100.568  50.780   9.412  1.00  0.00              
ATOM   1110  C   HIS A  73     100.829  52.130  10.073  1.00  0.00              
ATOM   1111  O   HIS A  73     100.146  53.123   9.799  1.00  0.00              
ATOM   1112  CB  HIS A  73     100.585  50.931   7.887  1.00  0.00              
ATOM   1113  CG  HIS A  73     101.904  51.384   7.343  1.00  0.00              
ATOM   1114  ND1 HIS A  73     103.022  50.576   7.336  1.00  0.00              
ATOM   1115  CD2 HIS A  73     102.284  52.559   6.788  1.00  0.00              
ATOM   1116  CE1 HIS A  73     104.034  51.236   6.798  1.00  0.00              
ATOM   1117  NE2 HIS A  73     103.612  52.441   6.459  1.00  0.00              
ATOM   1118  H   HIS A  73      98.456  50.389   9.329  1.00  0.00              
ATOM   1119  HA  HIS A  73     101.385  50.122   9.706  1.00  0.00              
ATOM   1120 1HB  HIS A  73     100.363  49.976   7.412  1.00  0.00              
ATOM   1121 2HB  HIS A  73      99.848  51.671   7.576  1.00  0.00              
ATOM   1122  HD1 HIS A  73     103.059  49.615   7.609  1.00  0.00              
ATOM   1123  HD2 HIS A  73     101.752  53.488   6.585  1.00  0.00              
ATOM   1124  HE1 HIS A  73     105.013  50.767   6.700  1.00  0.00              
ATOM   1125  N   LYS A  74     101.803  52.187  10.981  1.00  0.00              
ATOM   1126  CA  LYS A  74     101.972  53.361  11.817  1.00  0.00              
ATOM   1127  C   LYS A  74     102.227  54.601  10.978  1.00  0.00              
ATOM   1128  O   LYS A  74     103.085  54.558  10.081  1.00  0.00              
ATOM   1129  CB  LYS A  74     103.118  53.151  12.808  1.00  0.00              
ATOM   1130  CG  LYS A  74     102.829  52.123  13.895  1.00  0.00              
ATOM   1131  CD  LYS A  74     103.990  52.009  14.871  1.00  0.00              
ATOM   1132  CE  LYS A  74     105.217  51.402  14.205  1.00  0.00              
ATOM   1133  NZ  LYS A  74     106.426  51.506  15.066  1.00  0.00              
ATOM   1134  H   LYS A  74     102.435  51.407  11.094  1.00  0.00              
ATOM   1135  HA  LYS A  74     101.064  53.536  12.395  1.00  0.00              
ATOM   1136 1HB  LYS A  74     103.986  52.834  12.230  1.00  0.00              
ATOM   1137 2HB  LYS A  74     103.323  54.117  13.269  1.00  0.00              
ATOM   1138 1HG  LYS A  74     101.931  52.430  14.432  1.00  0.00              
ATOM   1139 2HG  LYS A  74     102.656  51.158  13.421  1.00  0.00              
ATOM   1140 1HD  LYS A  74     104.233  53.006  15.241  1.00  0.00              
ATOM   1141 2HD  LYS A  74     103.682  51.379  15.705  1.00  0.00              
ATOM   1142 1HE  LYS A  74     105.009  50.354  13.996  1.00  0.00              
ATOM   1143 2HE  LYS A  74     105.393  51.930  13.268  1.00  0.00              
ATOM   1144 1HZ  LYS A  74     107.215  51.094  14.589  1.00  0.00              
ATOM   1145 2HZ  LYS A  74     106.620  52.479  15.259  1.00  0.00              
ATOM   1146 3HZ  LYS A  74     106.264  51.016  15.934  1.00  0.00              
ATOM   1147  N   ALA A  75     101.514  55.693  11.250  1.00  0.00              
ATOM   1148  CA  ALA A  75     101.846  56.910  10.485  1.00  0.00              
ATOM   1149  C   ALA A  75     103.271  57.341  10.780  1.00  0.00              
ATOM   1150  O   ALA A  75     103.833  57.018  11.833  1.00  0.00              
ATOM   1151  CB  ALA A  75     100.874  58.037  10.803  1.00  0.00              
ATOM   1152  H   ALA A  75     100.775  55.730  11.937  1.00  0.00              
ATOM   1153  HA  ALA A  75     101.761  56.688   9.421  1.00  0.00              
ATOM   1154 1HB  ALA A  75     101.153  58.927  10.239  1.00  0.00              
ATOM   1155 2HB  ALA A  75      99.863  57.735  10.526  1.00  0.00              
ATOM   1156 3HB  ALA A  75     100.908  58.257  11.868  1.00  0.00              
ATOM   1157  N   MET A  76     103.898  58.102   9.886  1.00  0.00              
ATOM   1158  CA  MET A  76     105.285  58.475  10.169  1.00  0.00              
ATOM   1159  C   MET A  76     105.442  59.273  11.453  1.00  0.00              
ATOM   1160  O   MET A  76     106.406  59.071  12.197  1.00  0.00              
ATOM   1161  CB  MET A  76     105.854  59.273   8.998  1.00  0.00              
ATOM   1162  CG  MET A  76     106.065  58.462   7.727  1.00  0.00              
ATOM   1163  SD  MET A  76     107.249  57.120   7.946  1.00  0.00              
ATOM   1164  CE  MET A  76     108.776  58.040   8.114  1.00  0.00              
ATOM   1165  H   MET A  76     103.465  58.428   9.034  1.00  0.00              
ATOM   1166  HA  MET A  76     105.887  57.579  10.323  1.00  0.00              
ATOM   1167 1HB  MET A  76     105.157  60.086   8.799  1.00  0.00              
ATOM   1168 2HB  MET A  76     106.809  59.684   9.328  1.00  0.00              
ATOM   1169 1HG  MET A  76     105.104  58.046   7.426  1.00  0.00              
ATOM   1170 2HG  MET A  76     106.428  59.136   6.951  1.00  0.00              
ATOM   1171 1HE  MET A  76     109.605  57.347   8.257  1.00  0.00              
ATOM   1172 2HE  MET A  76     108.947  58.630   7.213  1.00  0.00              
ATOM   1173 3HE  MET A  76     108.707  58.705   8.976  1.00  0.00              
ATOM   1174  N   ASP A  77     104.531  60.194  11.772  1.00  0.00              
ATOM   1175  CA  ASP A  77     104.704  60.957  13.004  1.00  0.00              
ATOM   1176  C   ASP A  77     104.521  60.156  14.284  1.00  0.00              
ATOM   1177  O   ASP A  77     104.750  60.715  15.375  1.00  0.00              
ATOM   1178  CB  ASP A  77     103.735  62.142  13.012  1.00  0.00              
ATOM   1179  CG  ASP A  77     104.104  63.263  12.049  1.00  0.00              
ATOM   1180  OD1 ASP A  77     105.206  63.256  11.555  1.00  0.00              
ATOM   1181  OD2 ASP A  77     103.235  64.024  11.695  1.00  0.00              
ATOM   1182  H   ASP A  77     103.728  60.378  11.188  1.00  0.00              
ATOM   1183  HA  ASP A  77     105.713  61.368  13.045  1.00  0.00              
ATOM   1184 1HB  ASP A  77     102.695  61.854  12.852  1.00  0.00              
ATOM   1185 2HB  ASP A  77     103.863  62.487  14.038  1.00  0.00              
ATOM   1186  N   ILE A  78     104.111  58.890  14.265  1.00  0.00              
ATOM   1187  CA  ILE A  78     103.993  58.190  15.549  1.00  0.00              
ATOM   1188  C   ILE A  78     104.863  56.932  15.529  1.00  0.00              
ATOM   1189  O   ILE A  78     104.942  56.157  16.478  1.00  0.00              
ATOM   1190  CB  ILE A  78     102.537  57.802  15.864  1.00  0.00              
ATOM   1191  CG1 ILE A  78     102.002  56.833  14.806  1.00  0.00              
ATOM   1192  CG2 ILE A  78     101.661  59.043  15.944  1.00  0.00              
ATOM   1193  CD1 ILE A  78     100.692  56.179  15.184  1.00  0.00              
ATOM   1194  H   ILE A  78     103.881  58.398  13.413  1.00  0.00              
ATOM   1195  HA  ILE A  78     104.385  58.805  16.359  1.00  0.00              
ATOM   1196  HB  ILE A  78     102.507  57.274  16.816  1.00  0.00              
ATOM   1197 1HG1 ILE A  78     101.873  57.398  13.884  1.00  0.00              
ATOM   1198 2HG1 ILE A  78     102.761  56.065  14.657  1.00  0.00              
ATOM   1199 1HG2 ILE A  78     100.635  58.751  16.167  1.00  0.00              
ATOM   1200 2HG2 ILE A  78     102.030  59.698  16.732  1.00  0.00              
ATOM   1201 3HG2 ILE A  78     101.689  59.571  14.991  1.00  0.00              
ATOM   1202 1HD1 ILE A  78     100.377  55.506  14.386  1.00  0.00              
ATOM   1203 2HD1 ILE A  78     100.821  55.612  16.106  1.00  0.00              
ATOM   1204 3HD1 ILE A  78      99.932  56.944  15.332  1.00  0.00              
ATOM   1205  N   GLU A  79     105.529  56.746  14.393  1.00  0.00              
ATOM   1206  CA  GLU A  79     106.337  55.560  14.166  1.00  0.00              
ATOM   1207  C   GLU A  79     107.342  55.266  15.264  1.00  0.00              
ATOM   1208  O   GLU A  79     107.507  54.080  15.582  1.00  0.00              
ATOM   1209  CB  GLU A  79     107.072  55.689  12.830  1.00  0.00              
ATOM   1210  CG  GLU A  79     107.855  54.449  12.421  1.00  0.00              
ATOM   1211  CD  GLU A  79     108.519  54.638  11.086  1.00  0.00              
ATOM   1212  OE1 GLU A  79     108.424  55.713  10.543  1.00  0.00              
ATOM   1213  OE2 GLU A  79     109.213  53.746  10.659  1.00  0.00              
ATOM   1214  H   GLU A  79     105.471  57.448  13.669  1.00  0.00              
ATOM   1215  HA  GLU A  79     105.696  54.679  14.118  1.00  0.00              
ATOM   1216 1HB  GLU A  79     106.319  55.908  12.072  1.00  0.00              
ATOM   1217 2HB  GLU A  79     107.754  56.534  12.921  1.00  0.00              
ATOM   1218 1HG  GLU A  79     108.600  54.145  13.156  1.00  0.00              
ATOM   1219 2HG  GLU A  79     107.090  53.678  12.341  1.00  0.00              
ATOM   1220  N   TYR A  80     108.028  56.260  15.845  1.00  0.00              
ATOM   1221  CA  TYR A  80     109.117  55.899  16.758  1.00  0.00              
ATOM   1222  C   TYR A  80     108.850  56.257  18.204  1.00  0.00              
ATOM   1223  O   TYR A  80     109.792  56.354  18.997  1.00  0.00              
ATOM   1224  CB  TYR A  80     110.418  56.568  16.309  1.00  0.00              
ATOM   1225  CG  TYR A  80     110.836  56.212  14.900  1.00  0.00              
ATOM   1226  CD1 TYR A  80     110.845  57.169  13.896  1.00  0.00              
ATOM   1227  CD2 TYR A  80     111.223  54.919  14.578  1.00  0.00              
ATOM   1228  CE1 TYR A  80     111.225  56.849  12.607  1.00  0.00              
ATOM   1229  CE2 TYR A  80     111.605  54.588  13.292  1.00  0.00              
ATOM   1230  CZ  TYR A  80     111.605  55.556  12.309  1.00  0.00              
ATOM   1231  OH  TYR A  80     111.987  55.232  11.027  1.00  0.00              
ATOM   1232  H   TYR A  80     107.827  57.236  15.681  1.00  0.00              
ATOM   1233  HA  TYR A  80     109.274  54.820  16.739  1.00  0.00              
ATOM   1234 1HB  TYR A  80     110.270  57.646  16.383  1.00  0.00              
ATOM   1235 2HB  TYR A  80     111.196  56.259  17.008  1.00  0.00              
ATOM   1236  HD1 TYR A  80     110.544  58.188  14.139  1.00  0.00              
ATOM   1237  HD2 TYR A  80     111.220  54.159  15.359  1.00  0.00              
ATOM   1238  HE1 TYR A  80     111.227  57.612  11.828  1.00  0.00              
ATOM   1239  HE2 TYR A  80     111.905  53.566  13.059  1.00  0.00              
ATOM   1240  HH  TYR A  80     111.950  55.979  10.425  1.00  0.00              
ATOM   1241  N   ASN A  81     107.567  56.432  18.491  1.00  0.00              
ATOM   1242  CA  ASN A  81     107.146  56.829  19.826  1.00  0.00              
ATOM   1243  C   ASN A  81     107.775  55.950  20.893  1.00  0.00              
ATOM   1244  O   ASN A  81     108.300  56.480  21.891  1.00  0.00              
ATOM   1245  CB  ASN A  81     105.634  56.809  19.958  1.00  0.00              
ATOM   1246  CG  ASN A  81     105.137  57.294  21.291  1.00  0.00              
ATOM   1247  OD1 ASN A  81     105.292  58.469  21.644  1.00  0.00              
ATOM   1248  ND2 ASN A  81     104.613  56.379  22.066  1.00  0.00              
ATOM   1249  H   ASN A  81     106.867  56.289  17.777  1.00  0.00              
ATOM   1250  HA  ASN A  81     107.485  57.845  20.034  1.00  0.00              
ATOM   1251 1HB  ASN A  81     105.000  57.217  19.170  1.00  0.00              
ATOM   1252 2HB  ASN A  81     105.583  55.721  19.939  1.00  0.00              
ATOM   1253 1HD2 ASN A  81     104.261  56.630  22.968  1.00  0.00              
ATOM   1254 2HD2 ASN A  81     104.566  55.430  21.756  1.00  0.00              
ATOM   1255  N   ASP A  82     107.757  54.629  20.727  1.00  0.00              
ATOM   1256  CA  ASP A  82     108.262  53.812  21.835  1.00  0.00              
ATOM   1257  C   ASP A  82     109.753  53.516  21.739  1.00  0.00              
ATOM   1258  O   ASP A  82     110.157  52.691  22.589  1.00  0.00              
ATOM   1259  CB  ASP A  82     107.486  52.495  21.910  1.00  0.00              
ATOM   1260  CG  ASP A  82     107.671  51.586  20.702  1.00  0.00              
ATOM   1261  OD1 ASP A  82     108.362  51.976  19.791  1.00  0.00              
ATOM   1262  OD2 ASP A  82     107.254  50.454  20.766  1.00  0.00              
ATOM   1263  H   ASP A  82     107.419  54.171  19.892  1.00  0.00              
ATOM   1264  HA  ASP A  82     108.168  54.362  22.772  1.00  0.00              
ATOM   1265 1HB  ASP A  82     107.678  51.929  22.822  1.00  0.00              
ATOM   1266 2HB  ASP A  82     106.465  52.874  21.925  1.00  0.00              
ATOM   1267  N   MET A  83     110.528  54.113  20.836  1.00  0.00              
ATOM   1268  CA  MET A  83     111.943  53.767  20.725  1.00  0.00              
ATOM   1269  C   MET A  83     112.679  53.920  22.060  1.00  0.00              
ATOM   1270  O   MET A  83     113.405  53.008  22.524  1.00  0.00              
ATOM   1271  CB  MET A  83     112.607  54.633  19.657  1.00  0.00              
ATOM   1272  CG  MET A  83     114.058  54.275  19.368  1.00  0.00              
ATOM   1273  SD  MET A  83     114.822  55.382  18.166  1.00  0.00              
ATOM   1274  CE  MET A  83     113.947  54.918  16.675  1.00  0.00              
ATOM   1275  H   MET A  83     110.143  54.813  20.218  1.00  0.00              
ATOM   1276  HA  MET A  83     112.048  52.719  20.446  1.00  0.00              
ATOM   1277 1HB  MET A  83     112.018  54.523  18.748  1.00  0.00              
ATOM   1278 2HB  MET A  83     112.551  55.666  20.004  1.00  0.00              
ATOM   1279 1HG  MET A  83     114.613  54.325  20.304  1.00  0.00              
ATOM   1280 2HG  MET A  83     114.086  53.256  18.983  1.00  0.00              
ATOM   1281 1HE  MET A  83     114.308  55.517  15.838  1.00  0.00              
ATOM   1282 2HE  MET A  83     114.119  53.861  16.466  1.00  0.00              
ATOM   1283 3HE  MET A  83     112.879  55.092  16.810  1.00  0.00              
ATOM   1284  N   PHE A  84     112.499  55.084  22.680  1.00  0.00              
ATOM   1285  CA  PHE A  84     113.069  55.443  23.968  1.00  0.00              
ATOM   1286  C   PHE A  84     112.044  55.872  25.005  1.00  0.00              
ATOM   1287  O   PHE A  84     112.294  55.802  26.221  1.00  0.00              
ATOM   1288  CB  PHE A  84     114.098  56.559  23.779  1.00  0.00              
ATOM   1289  CG  PHE A  84     115.273  56.163  22.931  1.00  0.00              
ATOM   1290  CD1 PHE A  84     115.472  56.740  21.685  1.00  0.00              
ATOM   1291  CD2 PHE A  84     116.180  55.213  23.375  1.00  0.00              
ATOM   1292  CE1 PHE A  84     116.553  56.376  20.903  1.00  0.00              
ATOM   1293  CE2 PHE A  84     117.261  54.849  22.597  1.00  0.00              
ATOM   1294  CZ  PHE A  84     117.447  55.431  21.359  1.00  0.00              
ATOM   1295  H   PHE A  84     111.917  55.752  22.196  1.00  0.00              
ATOM   1296  HA  PHE A  84     113.577  54.580  24.401  1.00  0.00              
ATOM   1297 1HB  PHE A  84     113.636  57.417  23.292  1.00  0.00              
ATOM   1298 2HB  PHE A  84     114.500  56.864  24.744  1.00  0.00              
ATOM   1299  HD1 PHE A  84     114.766  57.488  21.325  1.00  0.00              
ATOM   1300  HD2 PHE A  84     116.032  54.753  24.353  1.00  0.00              
ATOM   1301  HE1 PHE A  84     116.697  56.837  19.927  1.00  0.00              
ATOM   1302  HE2 PHE A  84     117.967  54.101  22.958  1.00  0.00              
ATOM   1303  HZ  PHE A  84     118.298  55.143  20.743  1.00  0.00              
ATOM   1304  N   ASN A  85     110.871  56.347  24.564  1.00  0.00              
ATOM   1305  CA  ASN A  85     109.965  57.060  25.468  1.00  0.00              
ATOM   1306  C   ASN A  85     108.735  56.265  25.846  1.00  0.00              
ATOM   1307  O   ASN A  85     108.547  55.090  25.438  1.00  0.00              
ATOM   1308  CB  ASN A  85     109.539  58.390  24.874  1.00  0.00              
ATOM   1309  CG  ASN A  85     110.684  59.325  24.601  1.00  0.00              
ATOM   1310  OD1 ASN A  85     111.699  59.320  25.307  1.00  0.00              
ATOM   1311  ND2 ASN A  85     110.493  60.183  23.631  1.00  0.00              
ATOM   1312  H   ASN A  85     110.601  56.216  23.600  1.00  0.00              
ATOM   1313  HA  ASN A  85     110.467  57.256  26.417  1.00  0.00              
ATOM   1314 1HB  ASN A  85     108.838  58.430  24.039  1.00  0.00              
ATOM   1315 2HB  ASN A  85     109.036  58.709  25.787  1.00  0.00              
ATOM   1316 1HD2 ASN A  85     111.213  60.836  23.393  1.00  0.00              
ATOM   1317 2HD2 ASN A  85     109.629  60.186  23.129  1.00  0.00              
ATOM   1318  N   ASN A  86     107.896  56.896  26.661  1.00  0.00              
ATOM   1319  CA  ASN A  86     106.808  56.192  27.332  1.00  0.00              
ATOM   1320  C   ASN A  86     105.580  55.959  26.450  1.00  0.00              
ATOM   1321  O   ASN A  86     105.385  56.665  25.467  1.00  0.00              
ATOM   1322  CB  ASN A  86     106.396  56.928  28.593  1.00  0.00              
ATOM   1323  CG  ASN A  86     107.482  57.008  29.630  1.00  0.00              
ATOM   1324  OD1 ASN A  86     108.552  56.405  29.485  1.00  0.00              
ATOM   1325  ND2 ASN A  86     107.181  57.680  30.712  1.00  0.00              
ATOM   1326  H   ASN A  86     108.013  57.886  26.820  1.00  0.00              
ATOM   1327  HA  ASN A  86     107.153  55.213  27.669  1.00  0.00              
ATOM   1328 1HB  ASN A  86     105.884  57.890  28.537  1.00  0.00              
ATOM   1329 2HB  ASN A  86     105.685  56.156  28.888  1.00  0.00              
ATOM   1330 1HD2 ASN A  86     107.856  57.775  31.445  1.00  0.00              
ATOM   1331 2HD2 ASN A  86     106.279  58.099  30.806  1.00  0.00              
ATOM   1332  N   PHE A  87     104.771  54.959  26.815  1.00  0.00              
ATOM   1333  CA  PHE A  87     103.568  54.663  26.026  1.00  0.00              
ATOM   1334  C   PHE A  87     102.645  53.748  26.818  1.00  0.00              
ATOM   1335  O   PHE A  87     103.056  53.031  27.733  1.00  0.00              
ATOM   1336  CB  PHE A  87     103.934  54.018  24.688  1.00  0.00              
ATOM   1337  CG  PHE A  87     104.542  52.651  24.820  1.00  0.00              
ATOM   1338  CD1 PHE A  87     103.759  51.513  24.690  1.00  0.00              
ATOM   1339  CD2 PHE A  87     105.896  52.499  25.075  1.00  0.00              
ATOM   1340  CE1 PHE A  87     104.317  50.254  24.812  1.00  0.00              
ATOM   1341  CE2 PHE A  87     106.457  51.243  25.196  1.00  0.00              
ATOM   1342  CZ  PHE A  87     105.666  50.119  25.064  1.00  0.00              
ATOM   1343  H   PHE A  87     104.975  54.399  27.631  1.00  0.00              
ATOM   1344  HA  PHE A  87     103.018  55.584  25.830  1.00  0.00              
ATOM   1345 1HB  PHE A  87     103.044  53.905  24.070  1.00  0.00              
ATOM   1346 2HB  PHE A  87     104.664  54.634  24.163  1.00  0.00              
ATOM   1347  HD1 PHE A  87     102.693  51.620  24.489  1.00  0.00              
ATOM   1348  HD2 PHE A  87     106.521  53.387  25.180  1.00  0.00              
ATOM   1349  HE1 PHE A  87     103.691  49.369  24.707  1.00  0.00              
ATOM   1350  HE2 PHE A  87     107.523  51.137  25.396  1.00  0.00              
ATOM   1351  HZ  PHE A  87     106.106  49.128  25.161  1.00  0.00              
ATOM   1352  N   THR A  88     101.359  53.807  26.479  1.00  0.00              
ATOM   1353  CA  THR A  88     100.349  53.002  27.160  1.00  0.00              
ATOM   1354  C   THR A  88      99.525  52.296  26.083  1.00  0.00              
ATOM   1355  O   THR A  88      99.206  52.974  25.093  1.00  0.00              
ATOM   1356  CB  THR A  88      99.429  53.847  28.061  1.00  0.00              
ATOM   1357  OG1 THR A  88     100.198  54.430  29.121  1.00  0.00              
ATOM   1358  CG2 THR A  88      98.326  52.985  28.655  1.00  0.00              
ATOM   1359  H   THR A  88     101.075  54.424  25.732  1.00  0.00              
ATOM   1360  HA  THR A  88     100.835  52.245  27.777  1.00  0.00              
ATOM   1361  HB  THR A  88      98.985  54.644  27.465  1.00  0.00              
ATOM   1362  HG1 THR A  88     101.041  54.734  28.774  1.00  0.00              
ATOM   1363 1HG2 THR A  88      97.686  53.599  29.288  1.00  0.00              
ATOM   1364 2HG2 THR A  88      97.733  52.549  27.851  1.00  0.00              
ATOM   1365 3HG2 THR A  88      98.770  52.188  29.251  1.00  0.00              
ATOM   1366  N   VAL A  89      99.238  50.992  26.220  1.00  0.00              
ATOM   1367  CA  VAL A  89      98.413  50.292  25.243  1.00  0.00              
ATOM   1368  C   VAL A  89      97.100  49.967  25.944  1.00  0.00              
ATOM   1369  O   VAL A  89      97.152  49.510  27.104  1.00  0.00              
ATOM   1370  CB  VAL A  89      99.072  49.003  24.717  1.00  0.00              
ATOM   1371  CG1 VAL A  89      98.144  48.288  23.746  1.00  0.00              
ATOM   1372  CG2 VAL A  89     100.400  49.319  24.047  1.00  0.00              
ATOM   1373  H   VAL A  89      99.599  50.483  27.014  1.00  0.00              
ATOM   1374  HA  VAL A  89      98.197  50.924  24.381  1.00  0.00              
ATOM   1375  HB  VAL A  89      99.291  48.348  25.560  1.00  0.00              
ATOM   1376 1HG1 VAL A  89      98.625  47.379  23.385  1.00  0.00              
ATOM   1377 2HG1 VAL A  89      97.215  48.029  24.255  1.00  0.00              
ATOM   1378 3HG1 VAL A  89      97.926  48.943  22.903  1.00  0.00              
ATOM   1379 1HG2 VAL A  89     100.852  48.397  23.682  1.00  0.00              
ATOM   1380 2HG2 VAL A  89     100.232  49.997  23.210  1.00  0.00              
ATOM   1381 3HG2 VAL A  89     101.069  49.789  24.768  1.00  0.00              
ATOM   1382  N   SER A  90      95.923  50.182  25.351  1.00  0.00              
ATOM   1383  CA  SER A  90      94.719  49.757  26.075  1.00  0.00              
ATOM   1384  C   SER A  90      93.740  49.177  25.072  1.00  0.00              
ATOM   1385  O   SER A  90      93.741  49.462  23.879  1.00  0.00              
ATOM   1386  CB  SER A  90      94.096  50.915  26.831  1.00  0.00              
ATOM   1387  OG  SER A  90      93.614  51.908  25.968  1.00  0.00              
ATOM   1388  H   SER A  90      95.824  50.615  24.444  1.00  0.00              
ATOM   1389  HA  SER A  90      94.923  49.037  26.869  1.00  0.00              
ATOM   1390 1HB  SER A  90      93.270  50.535  27.430  1.00  0.00              
ATOM   1391 2HB  SER A  90      94.850  51.350  27.486  1.00  0.00              
ATOM   1392  HG  SER A  90      92.971  52.449  26.432  1.00  0.00              
ATOM   1393  N   PHE A  91      92.858  48.288  25.576  1.00  0.00              
ATOM   1394  CA  PHE A  91      91.918  47.645  24.659  1.00  0.00              
ATOM   1395  C   PHE A  91      90.959  46.795  25.485  1.00  0.00              
ATOM   1396  O   PHE A  91      91.315  46.379  26.601  1.00  0.00              
ATOM   1397  CB  PHE A  91      92.648  46.790  23.621  1.00  0.00              
ATOM   1398  CG  PHE A  91      93.560  45.758  24.219  1.00  0.00              
ATOM   1399  CD1 PHE A  91      93.089  44.491  24.529  1.00  0.00              
ATOM   1400  CD2 PHE A  91      94.891  46.052  24.474  1.00  0.00              
ATOM   1401  CE1 PHE A  91      93.928  43.540  25.080  1.00  0.00              
ATOM   1402  CE2 PHE A  91      95.732  45.103  25.023  1.00  0.00              
ATOM   1403  CZ  PHE A  91      95.249  43.846  25.326  1.00  0.00              
ATOM   1404  H   PHE A  91      92.826  48.054  26.558  1.00  0.00              
ATOM   1405  HA  PHE A  91      91.330  48.403  24.140  1.00  0.00              
ATOM   1406 1HB  PHE A  91      91.928  46.252  23.006  1.00  0.00              
ATOM   1407 2HB  PHE A  91      93.267  47.422  22.985  1.00  0.00              
ATOM   1408  HD1 PHE A  91      92.044  44.249  24.333  1.00  0.00              
ATOM   1409  HD2 PHE A  91      95.273  47.045  24.234  1.00  0.00              
ATOM   1410  HE1 PHE A  91      93.544  42.549  25.318  1.00  0.00              
ATOM   1411  HE2 PHE A  91      96.777  45.347  25.218  1.00  0.00              
ATOM   1412  HZ  PHE A  91      95.910  43.098  25.761  1.00  0.00              
ATOM   1413  N   TRP A  92      89.768  46.586  24.948  1.00  0.00              
ATOM   1414  CA  TRP A  92      88.892  45.581  25.574  1.00  0.00              
ATOM   1415  C   TRP A  92      89.241  44.207  24.997  1.00  0.00              
ATOM   1416  O   TRP A  92      89.549  44.110  23.816  1.00  0.00              
ATOM   1417  CB  TRP A  92      87.416  45.906  25.337  1.00  0.00              
ATOM   1418  CG  TRP A  92      86.940  47.111  26.090  1.00  0.00              
ATOM   1419  CD1 TRP A  92      87.088  48.414  25.720  1.00  0.00              
ATOM   1420  CD2 TRP A  92      86.239  47.125  27.339  1.00  0.00              
ATOM   1421  NE1 TRP A  92      86.525  49.240  26.661  1.00  0.00              
ATOM   1422  CE2 TRP A  92      85.995  48.470  27.666  1.00  0.00              
ATOM   1423  CE3 TRP A  92      85.792  46.126  28.214  1.00  0.00              
ATOM   1424  CZ2 TRP A  92      85.330  48.846  28.823  1.00  0.00              
ATOM   1425  CZ3 TRP A  92      85.125  46.502  29.373  1.00  0.00              
ATOM   1426  CH2 TRP A  92      84.900  47.823  29.669  1.00  0.00              
ATOM   1427  H   TRP A  92      89.441  47.085  24.133  1.00  0.00              
ATOM   1428  HA  TRP A  92      89.088  45.536  26.645  1.00  0.00              
ATOM   1429 1HB  TRP A  92      87.239  46.108  24.280  1.00  0.00              
ATOM   1430 2HB  TRP A  92      86.792  45.072  25.656  1.00  0.00              
ATOM   1431  HD1 TRP A  92      87.605  48.604  24.781  1.00  0.00              
ATOM   1432  HE1 TRP A  92      86.504  50.249  26.622  1.00  0.00              
ATOM   1433  HE3 TRP A  92      85.942  45.063  28.026  1.00  0.00              
ATOM   1434  HZ2 TRP A  92      85.173  49.907  29.019  1.00  0.00              
ATOM   1435  HZ3 TRP A  92      84.784  45.715  30.046  1.00  0.00              
ATOM   1436  HH2 TRP A  92      84.372  48.076  30.589  1.00  0.00              
ATOM   1437  N   LEU A  93      89.167  43.165  25.834  1.00  0.00              
ATOM   1438  CA  LEU A  93      89.554  41.814  25.491  1.00  0.00              
ATOM   1439  C   LEU A  93      88.454  40.813  25.873  1.00  0.00              
ATOM   1440  O   LEU A  93      87.909  40.920  26.972  1.00  0.00              
ATOM   1441  CB  LEU A  93      90.877  41.458  26.181  1.00  0.00              
ATOM   1442  CG  LEU A  93      91.425  40.061  25.862  1.00  0.00              
ATOM   1443  CD1 LEU A  93      91.800  39.972  24.389  1.00  0.00              
ATOM   1444  CD2 LEU A  93      92.631  39.774  26.744  1.00  0.00              
ATOM   1445  H   LEU A  93      88.815  43.356  26.761  1.00  0.00              
ATOM   1446  HA  LEU A  93      89.707  41.740  24.415  1.00  0.00              
ATOM   1447 1HB  LEU A  93      91.517  42.221  25.741  1.00  0.00              
ATOM   1448 2HB  LEU A  93      90.823  41.608  27.259  1.00  0.00              
ATOM   1449  HG  LEU A  93      90.646  39.342  26.117  1.00  0.00              
ATOM   1450 1HD1 LEU A  93      92.188  38.977  24.171  1.00  0.00              
ATOM   1451 2HD1 LEU A  93      90.917  40.158  23.776  1.00  0.00              
ATOM   1452 3HD1 LEU A  93      92.563  40.716  24.162  1.00  0.00              
ATOM   1453 1HD2 LEU A  93      93.019  38.781  26.516  1.00  0.00              
ATOM   1454 2HD2 LEU A  93      93.405  40.518  26.556  1.00  0.00              
ATOM   1455 3HD2 LEU A  93      92.334  39.815  27.792  1.00  0.00              
ATOM   1456  N   ARG A  94      88.166  39.842  25.004  1.00  0.00              
ATOM   1457  CA  ARG A  94      87.233  38.776  25.367  1.00  0.00              
ATOM   1458  C   ARG A  94      87.841  37.459  24.895  1.00  0.00              
ATOM   1459  O   ARG A  94      88.026  37.294  23.692  1.00  0.00              
ATOM   1460  CB  ARG A  94      85.827  38.994  24.827  1.00  0.00              
ATOM   1461  CG  ARG A  94      84.810  37.945  25.249  1.00  0.00              
ATOM   1462  CD  ARG A  94      83.457  38.137  24.668  1.00  0.00              
ATOM   1463  NE  ARG A  94      82.456  37.199  25.150  1.00  0.00              
ATOM   1464  CZ  ARG A  94      81.407  36.760  24.427  1.00  0.00              
ATOM   1465  NH1 ARG A  94      81.195  37.199  23.206  1.00  0.00              
ATOM   1466  NH2 ARG A  94      80.581  35.894  24.988  1.00  0.00              
ATOM   1467  H   ARG A  94      88.590  39.834  24.087  1.00  0.00              
ATOM   1468  HA  ARG A  94      87.097  38.757  26.449  1.00  0.00              
ATOM   1469 1HB  ARG A  94      85.500  39.972  25.177  1.00  0.00              
ATOM   1470 2HB  ARG A  94      85.902  39.004  23.740  1.00  0.00              
ATOM   1471 1HG  ARG A  94      85.173  36.965  24.938  1.00  0.00              
ATOM   1472 2HG  ARG A  94      84.717  37.970  26.335  1.00  0.00              
ATOM   1473 1HD  ARG A  94      83.107  39.140  24.910  1.00  0.00              
ATOM   1474 2HD  ARG A  94      83.516  38.024  23.586  1.00  0.00              
ATOM   1475  HE  ARG A  94      82.380  36.744  26.051  1.00  0.00              
ATOM   1476 1HH1 ARG A  94      81.826  37.874  22.799  1.00  0.00              
ATOM   1477 2HH1 ARG A  94      80.403  36.858  22.681  1.00  0.00              
ATOM   1478 1HH2 ARG A  94      80.748  35.581  25.935  1.00  0.00              
ATOM   1479 2HH2 ARG A  94      79.787  35.550  24.469  1.00  0.00              
ATOM   1480  N   VAL A  95      88.111  36.593  25.862  1.00  0.00              
ATOM   1481  CA  VAL A  95      88.709  35.287  25.519  1.00  0.00              
ATOM   1482  C   VAL A  95      87.825  34.188  26.085  1.00  0.00              
ATOM   1483  O   VAL A  95      87.427  34.263  27.253  1.00  0.00              
ATOM   1484  CB  VAL A  95      90.139  35.128  26.068  1.00  0.00              
ATOM   1485  CG1 VAL A  95      90.712  33.774  25.678  1.00  0.00              
ATOM   1486  CG2 VAL A  95      91.033  36.250  25.560  1.00  0.00              
ATOM   1487  H   VAL A  95      87.917  36.806  26.830  1.00  0.00              
ATOM   1488  HA  VAL A  95      88.758  35.145  24.439  1.00  0.00              
ATOM   1489  HB  VAL A  95      90.113  35.212  27.155  1.00  0.00              
ATOM   1490 1HG1 VAL A  95      91.724  33.679  26.075  1.00  0.00              
ATOM   1491 2HG1 VAL A  95      90.086  32.982  26.089  1.00  0.00              
ATOM   1492 3HG1 VAL A  95      90.740  33.690  24.592  1.00  0.00              
ATOM   1493 1HG2 VAL A  95      92.039  36.123  25.958  1.00  0.00              
ATOM   1494 2HG2 VAL A  95      91.067  36.221  24.471  1.00  0.00              
ATOM   1495 3HG2 VAL A  95      90.633  37.210  25.886  1.00  0.00              
ATOM   1496  N   PRO A  96      87.504  33.156  25.323  1.00  0.00              
ATOM   1497  CA  PRO A  96      86.580  32.124  25.814  1.00  0.00              
ATOM   1498  C   PRO A  96      87.209  31.344  26.964  1.00  0.00              
ATOM   1499  O   PRO A  96      88.460  31.354  27.089  1.00  0.00              
ATOM   1500  CB  PRO A  96      86.314  31.237  24.593  1.00  0.00              
ATOM   1501  CG  PRO A  96      87.480  31.478  23.697  1.00  0.00              
ATOM   1502  CD  PRO A  96      87.834  32.930  23.885  1.00  0.00              
ATOM   1503  HA  PRO A  96      85.637  32.543  26.196  1.00  0.00              
ATOM   1504 1HB  PRO A  96      86.240  30.176  24.874  1.00  0.00              
ATOM   1505 2HB  PRO A  96      85.369  31.506  24.098  1.00  0.00              
ATOM   1506 1HG  PRO A  96      88.327  30.828  23.963  1.00  0.00              
ATOM   1507 2HG  PRO A  96      87.227  31.265  22.648  1.00  0.00              
ATOM   1508 1HD  PRO A  96      88.896  33.129  23.677  1.00  0.00              
ATOM   1509 2HD  PRO A  96      87.249  33.589  23.227  1.00  0.00              
ATOM   1510  N   LYS A  97      86.417  30.702  27.800  1.00  0.00              
ATOM   1511  CA  LYS A  97      86.948  29.891  28.903  1.00  0.00              
ATOM   1512  C   LYS A  97      87.620  28.658  28.287  1.00  0.00              
ATOM   1513  O   LYS A  97      87.024  27.977  27.444  1.00  0.00              
ATOM   1514  CB  LYS A  97      85.846  29.484  29.882  1.00  0.00              
ATOM   1515  CG  LYS A  97      86.312  28.571  31.009  1.00  0.00              
ATOM   1516  CD  LYS A  97      85.158  28.188  31.924  1.00  0.00              
ATOM   1517  CE  LYS A  97      84.227  27.188  31.255  1.00  0.00              
ATOM   1518  NZ  LYS A  97      84.918  25.908  30.942  1.00  0.00              
ATOM   1519  H   LYS A  97      85.417  30.771  27.677  1.00  0.00              
ATOM   1520  HA  LYS A  97      87.687  30.466  29.462  1.00  0.00              
ATOM   1521 1HB  LYS A  97      85.439  30.402  30.305  1.00  0.00              
ATOM   1522 2HB  LYS A  97      85.073  28.978  29.303  1.00  0.00              
ATOM   1523 1HG  LYS A  97      86.741  27.670  30.569  1.00  0.00              
ATOM   1524 2HG  LYS A  97      87.075  29.093  31.585  1.00  0.00              
ATOM   1525 1HD  LYS A  97      85.568  27.751  32.835  1.00  0.00              
ATOM   1526 2HD  LYS A  97      84.600  29.090  32.175  1.00  0.00              
ATOM   1527 1HE  LYS A  97      83.392  26.995  31.927  1.00  0.00              
ATOM   1528 2HE  LYS A  97      83.854  27.633  30.332  1.00  0.00              
ATOM   1529 1HZ  LYS A  97      84.268  25.274  30.499  1.00  0.00              
ATOM   1530 2HZ  LYS A  97      85.692  26.086  30.317  1.00  0.00              
ATOM   1531 3HZ  LYS A  97      85.264  25.494  31.796  1.00  0.00              
ATOM   1532  N   VAL A  98      88.862  28.397  28.671  1.00  0.00              
ATOM   1533  CA  VAL A  98      89.596  27.266  28.098  1.00  0.00              
ATOM   1534  C   VAL A  98      89.061  25.986  28.742  1.00  0.00              
ATOM   1535  O   VAL A  98      88.976  25.955  29.978  1.00  0.00              
ATOM   1536  CB  VAL A  98      91.115  27.373  28.326  1.00  0.00              
ATOM   1537  CG1 VAL A  98      91.835  26.200  27.679  1.00  0.00              
ATOM   1538  CG2 VAL A  98      91.645  28.689  27.778  1.00  0.00              
ATOM   1539  H   VAL A  98      89.314  28.977  29.363  1.00  0.00              
ATOM   1540  HA  VAL A  98      89.412  27.176  27.027  1.00  0.00              
ATOM   1541  HB  VAL A  98      91.313  27.375  29.398  1.00  0.00              
ATOM   1542 1HG1 VAL A  98      92.908  26.291  27.851  1.00  0.00              
ATOM   1543 2HG1 VAL A  98      91.477  25.267  28.116  1.00  0.00              
ATOM   1544 3HG1 VAL A  98      91.639  26.198  26.607  1.00  0.00              
ATOM   1545 1HG2 VAL A  98      92.720  28.749  27.948  1.00  0.00              
ATOM   1546 2HG2 VAL A  98      91.443  28.744  26.708  1.00  0.00              
ATOM   1547 3HG2 VAL A  98      91.152  29.520  28.284  1.00  0.00              
ATOM   1548  N   SER A  99      88.749  24.986  27.927  1.00  0.00              
ATOM   1549  CA  SER A  99      88.302  23.730  28.515  1.00  0.00              
ATOM   1550  C   SER A  99      89.428  23.046  29.298  1.00  0.00              
ATOM   1551  O   SER A  99      90.573  23.317  28.969  1.00  0.00              
ATOM   1552  CB  SER A  99      87.776  22.810  27.430  1.00  0.00              
ATOM   1553  OG  SER A  99      88.799  22.341  26.596  1.00  0.00              
ATOM   1554  H   SER A  99      88.810  25.064  26.922  1.00  0.00              
ATOM   1555  HA  SER A  99      87.410  23.835  29.135  1.00  0.00              
ATOM   1556 1HB  SER A  99      87.285  21.960  27.903  1.00  0.00              
ATOM   1557 2HB  SER A  99      87.051  23.358  26.829  1.00  0.00              
ATOM   1558  HG  SER A  99      88.424  21.768  25.923  1.00  0.00              
ATOM   1559  N   ALA A 100      89.064  22.187  30.258  1.00  0.00              
ATOM   1560  CA  ALA A 100      90.015  21.375  30.999  1.00  0.00              
ATOM   1561  C   ALA A 100      90.921  20.621  30.014  1.00  0.00              
ATOM   1562  O   ALA A 100      92.145  20.659  30.173  1.00  0.00              
ATOM   1563  CB  ALA A 100      89.289  20.412  31.927  1.00  0.00              
ATOM   1564  H   ALA A 100      88.080  22.107  30.469  1.00  0.00              
ATOM   1565  HA  ALA A 100      90.630  22.031  31.614  1.00  0.00              
ATOM   1566 1HB  ALA A 100      90.019  19.809  32.467  1.00  0.00              
ATOM   1567 2HB  ALA A 100      88.687  20.976  32.639  1.00  0.00              
ATOM   1568 3HB  ALA A 100      88.643  19.760  31.341  1.00  0.00              
ATOM   1569  N   SER A 101      90.270  19.985  29.045  1.00  0.00              
ATOM   1570  CA  SER A 101      90.928  19.308  27.944  1.00  0.00              
ATOM   1571  C   SER A 101      91.973  20.142  27.212  1.00  0.00              
ATOM   1572  O   SER A 101      93.103  19.680  26.961  1.00  0.00              
ATOM   1573  CB  SER A 101      89.877  18.832  26.961  1.00  0.00              
ATOM   1574  OG  SER A 101      89.064  17.828  27.504  1.00  0.00              
ATOM   1575  H   SER A 101      89.261  19.982  29.092  1.00  0.00              
ATOM   1576  HA  SER A 101      91.342  18.337  28.218  1.00  0.00              
ATOM   1577 1HB  SER A 101      89.253  19.680  26.680  1.00  0.00              
ATOM   1578 2HB  SER A 101      90.377  18.442  26.075  1.00  0.00              
ATOM   1579  HG  SER A 101      89.603  17.228  28.025  1.00  0.00              
ATOM   1580  N   HIS A 102      91.571  21.371  26.857  1.00  0.00              
ATOM   1581  CA  HIS A 102      92.464  22.218  26.079  1.00  0.00              
ATOM   1582  C   HIS A 102      93.541  22.824  26.956  1.00  0.00              
ATOM   1583  O   HIS A 102      94.610  23.200  26.453  1.00  0.00              
ATOM   1584  CB  HIS A 102      91.681  23.328  25.371  1.00  0.00              
ATOM   1585  CG  HIS A 102      90.807  22.834  24.261  1.00  0.00              
ATOM   1586  ND1 HIS A 102      89.828  23.614  23.681  1.00  0.00              
ATOM   1587  CD2 HIS A 102      90.763  21.640  23.625  1.00  0.00              
ATOM   1588  CE1 HIS A 102      89.220  22.919  22.735  1.00  0.00              
ATOM   1589  NE2 HIS A 102      89.768  21.719  22.681  1.00  0.00              
ATOM   1590  H   HIS A 102      90.661  21.724  27.117  1.00  0.00              
ATOM   1591  HA  HIS A 102      92.971  21.619  25.323  1.00  0.00              
ATOM   1592 1HB  HIS A 102      91.027  23.838  26.079  1.00  0.00              
ATOM   1593 2HB  HIS A 102      92.369  24.049  24.929  1.00  0.00              
ATOM   1594  HD2 HIS A 102      91.337  20.719  23.736  1.00  0.00              
ATOM   1595  HE1 HIS A 102      88.411  23.363  22.155  1.00  0.00              
ATOM   1596  HE2 HIS A 102      89.505  20.974  22.052  1.00  0.00              
ATOM   1597  N   LEU A 103      93.299  22.917  28.274  1.00  0.00              
ATOM   1598  CA  LEU A 103      94.395  23.381  29.126  1.00  0.00              
ATOM   1599  C   LEU A 103      95.533  22.357  29.130  1.00  0.00              
ATOM   1600  O   LEU A 103      96.696  22.715  29.066  1.00  0.00              
ATOM   1601  CB  LEU A 103      93.894  23.637  30.553  1.00  0.00              
ATOM   1602  CG  LEU A 103      93.046  24.903  30.729  1.00  0.00              
ATOM   1603  CD1 LEU A 103      92.428  24.928  32.121  1.00  0.00              
ATOM   1604  CD2 LEU A 103      93.913  26.132  30.502  1.00  0.00              
ATOM   1605  H   LEU A 103      92.411  22.686  28.697  1.00  0.00              
ATOM   1606  HA  LEU A 103      94.787  24.320  28.738  1.00  0.00              
ATOM   1607 1HB  LEU A 103      93.274  22.751  30.685  1.00  0.00              
ATOM   1608 2HB  LEU A 103      94.709  23.621  31.276  1.00  0.00              
ATOM   1609  HG  LEU A 103      92.278  24.889  29.956  1.00  0.00              
ATOM   1610 1HD1 LEU A 103      91.828  25.831  32.237  1.00  0.00              
ATOM   1611 2HD1 LEU A 103      91.794  24.052  32.253  1.00  0.00              
ATOM   1612 3HD1 LEU A 103      93.220  24.921  32.870  1.00  0.00              
ATOM   1613 1HD2 LEU A 103      93.309  27.031  30.627  1.00  0.00              
ATOM   1614 2HD2 LEU A 103      94.731  26.140  31.224  1.00  0.00              
ATOM   1615 3HD2 LEU A 103      94.322  26.108  29.492  1.00  0.00              
ATOM   1616  N   GLU A 104      95.152  21.089  29.211  1.00  0.00              
ATOM   1617  CA  GLU A 104      96.121  20.000  29.180  1.00  0.00              
ATOM   1618  C   GLU A 104      96.818  19.919  27.836  1.00  0.00              
ATOM   1619  O   GLU A 104      98.026  19.705  27.719  1.00  0.00              
ATOM   1620  CB  GLU A 104      95.441  18.666  29.496  1.00  0.00              
ATOM   1621  CG  GLU A 104      95.043  18.494  30.956  1.00  0.00              
ATOM   1622  CD  GLU A 104      94.302  17.204  31.171  1.00  0.00              
ATOM   1623  OE1 GLU A 104      94.031  16.528  30.208  1.00  0.00              
ATOM   1624  OE2 GLU A 104      94.106  16.837  32.306  1.00  0.00              
ATOM   1625  H   GLU A 104      94.169  20.871  29.296  1.00  0.00              
ATOM   1626  HA  GLU A 104      96.875  20.154  29.953  1.00  0.00              
ATOM   1627 1HB  GLU A 104      94.551  18.606  28.869  1.00  0.00              
ATOM   1628 2HB  GLU A 104      96.138  17.878  29.215  1.00  0.00              
ATOM   1629 1HG  GLU A 104      95.886  18.547  31.644  1.00  0.00              
ATOM   1630 2HG  GLU A 104      94.373  19.332  31.139  1.00  0.00              
ATOM   1631  N   GLN A 105      96.022  20.090  26.787  1.00  0.00              
ATOM   1632  CA  GLN A 105      96.548  19.920  25.441  1.00  0.00              
ATOM   1633  C   GLN A 105      97.376  21.101  24.956  1.00  0.00              
ATOM   1634  O   GLN A 105      98.376  20.904  24.245  1.00  0.00              
ATOM   1635  CB  GLN A 105      95.396  19.679  24.461  1.00  0.00              
ATOM   1636  CG  GLN A 105      95.841  19.304  23.058  1.00  0.00              
ATOM   1637  CD  GLN A 105      96.627  18.008  23.026  1.00  0.00              
ATOM   1638  OE1 GLN A 105      96.268  17.031  23.690  1.00  0.00              
ATOM   1639  NE2 GLN A 105      97.710  17.992  22.258  1.00  0.00              
ATOM   1640  H   GLN A 105      95.050  20.338  26.908  1.00  0.00              
ATOM   1641  HA  GLN A 105      97.228  19.068  25.420  1.00  0.00              
ATOM   1642 1HB  GLN A 105      94.788  18.878  24.882  1.00  0.00              
ATOM   1643 2HB  GLN A 105      94.813  20.598  24.429  1.00  0.00              
ATOM   1644 1HG  GLN A 105      95.163  19.306  22.204  1.00  0.00              
ATOM   1645 2HG  GLN A 105      96.542  20.135  22.965  1.00  0.00              
ATOM   1646 1HE2 GLN A 105      98.269  17.164  22.197  1.00  0.00              
ATOM   1647 2HE2 GLN A 105      97.967  18.807  21.738  1.00  0.00              
ATOM   1648  N   TYR A 106      96.944  22.310  25.292  1.00  0.00              
ATOM   1649  CA  TYR A 106      97.499  23.492  24.665  1.00  0.00              
ATOM   1650  C   TYR A 106      98.069  24.490  25.658  1.00  0.00              
ATOM   1651  O   TYR A 106      98.513  25.563  25.221  1.00  0.00              
ATOM   1652  CB  TYR A 106      96.430  24.174  23.809  1.00  0.00              
ATOM   1653  CG  TYR A 106      95.914  23.317  22.674  1.00  0.00              
ATOM   1654  CD1 TYR A 106      96.717  23.020  21.583  1.00  0.00              
ATOM   1655  CD2 TYR A 106      94.625  22.804  22.699  1.00  0.00              
ATOM   1656  CE1 TYR A 106      96.251  22.238  20.544  1.00  0.00              
ATOM   1657  CE2 TYR A 106      94.149  22.021  21.666  1.00  0.00              
ATOM   1658  CZ  TYR A 106      94.965  21.739  20.590  1.00  0.00              
ATOM   1659  OH  TYR A 106      94.496  20.958  19.559  1.00  0.00              
ATOM   1660  H   TYR A 106      96.222  22.416  25.990  1.00  0.00              
ATOM   1661  HA  TYR A 106      98.321  23.210  24.006  1.00  0.00              
ATOM   1662 1HB  TYR A 106      95.603  24.435  24.472  1.00  0.00              
ATOM   1663 2HB  TYR A 106      96.872  25.084  23.404  1.00  0.00              
ATOM   1664  HD1 TYR A 106      97.732  23.417  21.554  1.00  0.00              
ATOM   1665  HD2 TYR A 106      93.985  23.031  23.552  1.00  0.00              
ATOM   1666  HE1 TYR A 106      96.894  22.013  19.693  1.00  0.00              
ATOM   1667  HE2 TYR A 106      93.132  21.629  21.704  1.00  0.00              
ATOM   1668  HH  TYR A 106      95.144  20.826  18.863  1.00  0.00              
ATOM   1669  N   GLY A 107      98.030  24.134  26.925  1.00  0.00              
ATOM   1670  CA  GLY A 107      98.369  25.022  28.018  1.00  0.00              
ATOM   1671  C   GLY A 107      99.784  25.572  27.994  1.00  0.00              
ATOM   1672  O   GLY A 107     100.050  26.559  28.700  1.00  0.00              
ATOM   1673  H   GLY A 107      97.746  23.187  27.131  1.00  0.00              
ATOM   1674 1HA  GLY A 107      97.696  25.879  28.002  1.00  0.00              
ATOM   1675 2HA  GLY A 107      98.253  24.488  28.960  1.00  0.00              
ATOM   1676  N   THR A 108     100.698  24.983  27.230  1.00  0.00              
ATOM   1677  CA  THR A 108     102.081  25.449  27.181  1.00  0.00              
ATOM   1678  C   THR A 108     102.409  26.161  25.864  1.00  0.00              
ATOM   1679  O   THR A 108     103.563  26.549  25.700  1.00  0.00              
ATOM   1680  CB  THR A 108     103.067  24.282  27.376  1.00  0.00              
ATOM   1681  OG1 THR A 108     102.873  23.311  26.339  1.00  0.00              
ATOM   1682  CG2 THR A 108     102.852  23.623  28.729  1.00  0.00              
ATOM   1683  H   THR A 108     100.426  24.190  26.667  1.00  0.00              
ATOM   1684  HA  THR A 108     102.248  26.192  27.962  1.00  0.00              
ATOM   1685  HB  THR A 108     104.085  24.665  27.316  1.00  0.00              
ATOM   1686  HG1 THR A 108     102.115  22.761  26.554  1.00  0.00              
ATOM   1687 1HG2 THR A 108     103.558  22.801  28.849  1.00  0.00              
ATOM   1688 2HG2 THR A 108     103.010  24.356  29.520  1.00  0.00              
ATOM   1689 3HG2 THR A 108     101.834  23.239  28.789  1.00  0.00              
ATOM   1690  N   ASN A 109     101.434  26.313  24.986  1.00  0.00              
ATOM   1691  CA  ASN A 109     101.515  26.951  23.688  1.00  0.00              
ATOM   1692  C   ASN A 109     101.288  28.450  23.857  1.00  0.00              
ATOM   1693  O   ASN A 109     100.131  28.880  23.966  1.00  0.00              
ATOM   1694  CB  ASN A 109     100.524  26.359  22.703  1.00  0.00              
ATOM   1695  CG  ASN A 109     100.373  27.161  21.440  1.00  0.00              
ATOM   1696  OD1 ASN A 109      99.257  27.423  20.976  1.00  0.00              
ATOM   1697  ND2 ASN A 109     101.490  27.483  20.839  1.00  0.00              
ATOM   1698  H   ASN A 109     100.551  25.929  25.291  1.00  0.00              
ATOM   1699  HA  ASN A 109     102.502  26.782  23.254  1.00  0.00              
ATOM   1700 1HB  ASN A 109     100.553  25.298  22.451  1.00  0.00              
ATOM   1701 2HB  ASN A 109      99.668  26.556  23.348  1.00  0.00              
ATOM   1702 1HD2 ASN A 109     101.466  28.017  19.993  1.00  0.00              
ATOM   1703 2HD2 ASN A 109     102.366  27.196  21.224  1.00  0.00              
ATOM   1704  N   GLU A 110     102.377  29.231  23.925  1.00  0.00              
ATOM   1705  CA  GLU A 110     102.222  30.674  23.991  1.00  0.00              
ATOM   1706  C   GLU A 110     101.908  31.211  22.599  1.00  0.00              
ATOM   1707  O   GLU A 110     102.607  30.911  21.615  1.00  0.00              
ATOM   1708  CB  GLU A 110     103.483  31.334  24.553  1.00  0.00              
ATOM   1709  CG  GLU A 110     103.375  32.842  24.736  1.00  0.00              
ATOM   1710  CD  GLU A 110     104.663  33.423  25.249  1.00  0.00              
ATOM   1711  OE1 GLU A 110     105.601  32.682  25.420  1.00  0.00              
ATOM   1712  OE2 GLU A 110     104.745  34.623  25.364  1.00  0.00              
ATOM   1713  H   GLU A 110     103.306  28.835  23.931  1.00  0.00              
ATOM   1714  HA  GLU A 110     101.374  30.926  24.629  1.00  0.00              
ATOM   1715 1HB  GLU A 110     103.685  30.866  25.516  1.00  0.00              
ATOM   1716 2HB  GLU A 110     104.295  31.110  23.862  1.00  0.00              
ATOM   1717 1HG  GLU A 110     103.075  33.368  23.831  1.00  0.00              
ATOM   1718 2HG  GLU A 110     102.600  32.953  25.493  1.00  0.00              
ATOM   1719  N   TYR A 111     100.855  32.014  22.466  1.00  0.00              
ATOM   1720  CA  TYR A 111     100.522  32.574  21.151  1.00  0.00              
ATOM   1721  C   TYR A 111     100.309  34.083  21.316  1.00  0.00              
ATOM   1722  O   TYR A 111      99.767  34.504  22.344  1.00  0.00              
ATOM   1723  CB  TYR A 111      99.276  31.910  20.562  1.00  0.00              
ATOM   1724  CG  TYR A 111      98.072  31.944  21.477  1.00  0.00              
ATOM   1725  CD1 TYR A 111      97.122  32.949  21.369  1.00  0.00              
ATOM   1726  CD2 TYR A 111      97.888  30.969  22.446  1.00  0.00              
ATOM   1727  CE1 TYR A 111      96.021  32.985  22.202  1.00  0.00              
ATOM   1728  CE2 TYR A 111      96.791  30.994  23.285  1.00  0.00              
ATOM   1729  CZ  TYR A 111      95.859  32.005  23.160  1.00  0.00              
ATOM   1730  OH  TYR A 111      94.764  32.034  23.992  1.00  0.00              
ATOM   1731  H   TYR A 111     100.276  32.247  23.261  1.00  0.00              
ATOM   1732  HA  TYR A 111     101.366  32.452  20.472  1.00  0.00              
ATOM   1733 1HB  TYR A 111      99.040  32.431  19.633  1.00  0.00              
ATOM   1734 2HB  TYR A 111      99.536  30.875  20.342  1.00  0.00              
ATOM   1735  HD1 TYR A 111      97.257  33.720  20.610  1.00  0.00              
ATOM   1736  HD2 TYR A 111      98.628  30.174  22.540  1.00  0.00              
ATOM   1737  HE1 TYR A 111      95.283  33.781  22.106  1.00  0.00              
ATOM   1738  HE2 TYR A 111      96.665  30.219  24.041  1.00  0.00              
ATOM   1739  HH  TYR A 111      94.749  31.307  24.619  1.00  0.00              
ATOM   1740  N   SER A 112     100.760  34.857  20.329  1.00  0.00              
ATOM   1741  CA  SER A 112     100.497  36.287  20.295  1.00  0.00              
ATOM   1742  C   SER A 112      99.093  36.596  19.762  1.00  0.00              
ATOM   1743  O   SER A 112      98.637  35.878  18.884  1.00  0.00              
ATOM   1744  CB  SER A 112     101.548  36.981  19.451  1.00  0.00              
ATOM   1745  OG  SER A 112     102.804  36.984  20.072  1.00  0.00              
ATOM   1746  H   SER A 112     101.299  34.438  19.585  1.00  0.00              
ATOM   1747  HA  SER A 112     100.693  36.786  21.245  1.00  0.00              
ATOM   1748 1HB  SER A 112     101.626  36.463  18.496  1.00  0.00              
ATOM   1749 2HB  SER A 112     101.235  38.010  19.280  1.00  0.00              
ATOM   1750  HG  SER A 112     102.918  37.804  20.559  1.00  0.00              
ATOM   1751  N   ILE A 113      98.522  37.683  20.258  1.00  0.00              
ATOM   1752  CA  ILE A 113      97.297  38.240  19.686  1.00  0.00              
ATOM   1753  C   ILE A 113      97.501  39.670  19.207  1.00  0.00              
ATOM   1754  O   ILE A 113      96.852  40.101  18.254  1.00  0.00              
ATOM   1755  CB  ILE A 113      96.138  38.214  20.700  1.00  0.00              
ATOM   1756  CG1 ILE A 113      96.457  39.112  21.898  1.00  0.00              
ATOM   1757  CG2 ILE A 113      95.864  36.789  21.157  1.00  0.00              
ATOM   1758  CD1 ILE A 113      95.295  39.300  22.846  1.00  0.00              
ATOM   1759  H   ILE A 113      98.945  38.139  21.054  1.00  0.00              
ATOM   1760  HA  ILE A 113      97.021  37.708  18.776  1.00  0.00              
ATOM   1761  HB  ILE A 113      95.245  38.623  20.229  1.00  0.00              
ATOM   1762 1HG1 ILE A 113      97.291  38.658  22.431  1.00  0.00              
ATOM   1763 2HG1 ILE A 113      96.763  40.081  21.503  1.00  0.00              
ATOM   1764 1HG2 ILE A 113      95.043  36.789  21.873  1.00  0.00              
ATOM   1765 2HG2 ILE A 113      95.595  36.177  20.297  1.00  0.00              
ATOM   1766 3HG2 ILE A 113      96.757  36.380  21.629  1.00  0.00              
ATOM   1767 1HD1 ILE A 113      95.597  39.949  23.669  1.00  0.00              
ATOM   1768 2HD1 ILE A 113      94.459  39.756  22.314  1.00  0.00              
ATOM   1769 3HD1 ILE A 113      94.988  38.333  23.242  1.00  0.00              
ATOM   1770  N   ILE A 114      98.407  40.437  19.816  1.00  0.00              
ATOM   1771  CA  ILE A 114      98.719  41.773  19.280  1.00  0.00              
ATOM   1772  C   ILE A 114     100.226  41.996  19.357  1.00  0.00              
ATOM   1773  O   ILE A 114     100.815  41.744  20.419  1.00  0.00              
ATOM   1774  CB  ILE A 114      97.993  42.895  20.045  1.00  0.00              
ATOM   1775  CG1 ILE A 114      96.483  42.642  20.057  1.00  0.00              
ATOM   1776  CG2 ILE A 114      98.304  44.249  19.424  1.00  0.00              
ATOM   1777  CD1 ILE A 114      95.705  43.637  20.888  1.00  0.00              
ATOM   1778  H   ILE A 114      98.886  40.115  20.645  1.00  0.00              
ATOM   1779  HA  ILE A 114      98.442  41.839  18.229  1.00  0.00              
ATOM   1780  HB  ILE A 114      98.322  42.887  21.083  1.00  0.00              
ATOM   1781 1HG1 ILE A 114      96.139  42.683  19.025  1.00  0.00              
ATOM   1782 2HG1 ILE A 114      96.327  41.638  20.452  1.00  0.00              
ATOM   1783 1HG2 ILE A 114      97.783  45.030  19.976  1.00  0.00              
ATOM   1784 2HG2 ILE A 114      99.378  44.430  19.466  1.00  0.00              
ATOM   1785 3HG2 ILE A 114      97.975  44.257  18.385  1.00  0.00              
ATOM   1786 1HD1 ILE A 114      94.643  43.393  20.849  1.00  0.00              
ATOM   1787 2HD1 ILE A 114      96.048  43.596  21.923  1.00  0.00              
ATOM   1788 3HD1 ILE A 114      95.859  44.641  20.495  1.00  0.00              
ATOM   1789  N   SER A 115     100.833  42.467  18.266  1.00  0.00              
ATOM   1790  CA  SER A 115     102.289  42.574  18.322  1.00  0.00              
ATOM   1791  C   SER A 115     102.858  43.654  17.409  1.00  0.00              
ATOM   1792  O   SER A 115     102.345  43.852  16.321  1.00  0.00              
ATOM   1793  CB  SER A 115     102.908  41.233  17.977  1.00  0.00              
ATOM   1794  OG  SER A 115     104.308  41.285  17.974  1.00  0.00              
ATOM   1795  H   SER A 115     100.351  42.747  17.424  1.00  0.00              
ATOM   1796  HA  SER A 115     102.674  42.713  19.333  1.00  0.00              
ATOM   1797 1HB  SER A 115     102.582  40.500  18.714  1.00  0.00              
ATOM   1798 2HB  SER A 115     102.562  40.933  16.989  1.00  0.00              
ATOM   1799  HG  SER A 115     104.661  40.397  18.066  1.00  0.00              
ATOM   1800  N   SER A 116     103.947  44.283  17.858  1.00  0.00              
ATOM   1801  CA  SER A 116     104.780  45.093  16.982  1.00  0.00              
ATOM   1802  C   SER A 116     106.151  44.441  16.801  1.00  0.00              
ATOM   1803  O   SER A 116     107.045  45.074  16.219  1.00  0.00              
ATOM   1804  CB  SER A 116     104.922  46.495  17.541  1.00  0.00              
ATOM   1805  OG  SER A 116     105.528  46.499  18.805  1.00  0.00              
ATOM   1806  H   SER A 116     104.199  44.194  18.832  1.00  0.00              
ATOM   1807  HA  SER A 116     104.307  45.324  16.026  1.00  0.00              
ATOM   1808 1HB  SER A 116     105.530  47.084  16.855  1.00  0.00              
ATOM   1809 2HB  SER A 116     103.932  46.941  17.622  1.00  0.00              
ATOM   1810  HG  SER A 116     105.903  47.366  18.977  1.00  0.00              
ATOM   1811  N   MET A 117     106.363  43.226  17.297  1.00  0.00              
ATOM   1812  CA  MET A 117     107.687  42.602  17.260  1.00  0.00              
ATOM   1813  C   MET A 117     108.289  42.557  15.853  1.00  0.00              
ATOM   1814  O   MET A 117     107.584  42.295  14.878  1.00  0.00              
ATOM   1815  CB  MET A 117     107.605  41.189  17.833  1.00  0.00              
ATOM   1816  CG  MET A 117     107.314  41.130  19.326  1.00  0.00              
ATOM   1817  SD  MET A 117     108.637  41.847  20.321  1.00  0.00              
ATOM   1818  CE  MET A 117     108.077  41.439  21.972  1.00  0.00              
ATOM   1819  H   MET A 117     105.592  42.720  17.710  1.00  0.00              
ATOM   1820  HA  MET A 117     108.382  43.169  17.879  1.00  0.00              
ATOM   1821 1HB  MET A 117     106.817  40.671  17.289  1.00  0.00              
ATOM   1822 2HB  MET A 117     108.563  40.708  17.632  1.00  0.00              
ATOM   1823 1HG  MET A 117     106.390  41.676  19.513  1.00  0.00              
ATOM   1824 2HG  MET A 117     107.182  40.085  19.606  1.00  0.00              
ATOM   1825 1HE  MET A 117     108.793  41.817  22.703  1.00  0.00              
ATOM   1826 2HE  MET A 117     107.102  41.895  22.149  1.00  0.00              
ATOM   1827 3HE  MET A 117     107.995  40.356  22.071  1.00  0.00              
ATOM   1828  N   LYS A 118     109.606  42.786  15.858  1.00  0.00              
ATOM   1829  CA  LYS A 118     110.508  42.705  14.736  1.00  0.00              
ATOM   1830  C   LYS A 118     111.671  41.742  14.984  1.00  0.00              
ATOM   1831  O   LYS A 118     112.249  41.658  16.067  1.00  0.00              
ATOM   1832  CB  LYS A 118     111.042  44.099  14.401  1.00  0.00              
ATOM   1833  CG  LYS A 118     111.798  44.182  13.082  1.00  0.00              
ATOM   1834  CD  LYS A 118     112.074  45.627  12.693  1.00  0.00              
ATOM   1835  CE  LYS A 118     112.780  45.714  11.348  1.00  0.00              
ATOM   1836  NZ  LYS A 118     112.965  47.123  10.906  1.00  0.00              
ATOM   1837  H   LYS A 118     109.970  43.041  16.765  1.00  0.00              
ATOM   1838  HA  LYS A 118     109.971  42.352  13.855  1.00  0.00              
ATOM   1839 1HB  LYS A 118     110.183  44.770  14.370  1.00  0.00              
ATOM   1840 2HB  LYS A 118     111.703  44.393  15.216  1.00  0.00              
ATOM   1841 1HG  LYS A 118     112.742  43.647  13.189  1.00  0.00              
ATOM   1842 2HG  LYS A 118     111.197  43.706  12.307  1.00  0.00              
ATOM   1843 1HD  LYS A 118     111.125  46.161  12.642  1.00  0.00              
ATOM   1844 2HD  LYS A 118     112.702  46.079  13.461  1.00  0.00              
ATOM   1845 1HE  LYS A 118     113.752  45.232  11.439  1.00  0.00              
ATOM   1846 2HE  LYS A 118     112.178  45.180  10.612  1.00  0.00              
ATOM   1847 1HZ  LYS A 118     113.434  47.137  10.012  1.00  0.00              
ATOM   1848 2HZ  LYS A 118     112.063  47.571  10.820  1.00  0.00              
ATOM   1849 3HZ  LYS A 118     113.523  47.618  11.587  1.00  0.00              
ATOM   1850  N   LYS A 119     112.022  41.017  13.923  1.00  0.00              
ATOM   1851  CA  LYS A 119     113.196  40.146  14.024  1.00  0.00              
ATOM   1852  C   LYS A 119     114.442  40.850  13.493  1.00  0.00              
ATOM   1853  O   LYS A 119     114.509  41.362  12.377  1.00  0.00              
ATOM   1854  CB  LYS A 119     112.966  38.839  13.264  1.00  0.00              
ATOM   1855  CG  LYS A 119     114.111  37.840  13.368  1.00  0.00              
ATOM   1856  CD  LYS A 119     113.832  36.591  12.545  1.00  0.00              
ATOM   1857  CE  LYS A 119     114.978  35.595  12.644  1.00  0.00              
ATOM   1858  NZ  LYS A 119     114.712  34.360  11.858  1.00  0.00              
ATOM   1859  H   LYS A 119     111.506  41.049  13.055  1.00  0.00              
ATOM   1860  HA  LYS A 119     113.399  39.921  15.071  1.00  0.00              
ATOM   1861 1HB  LYS A 119     112.056  38.392  13.666  1.00  0.00              
ATOM   1862 2HB  LYS A 119     112.808  39.101  12.217  1.00  0.00              
ATOM   1863 1HG  LYS A 119     115.021  38.319  13.006  1.00  0.00              
ATOM   1864 2HG  LYS A 119     114.237  37.566  14.415  1.00  0.00              
ATOM   1865 1HD  LYS A 119     112.915  36.129  12.915  1.00  0.00              
ATOM   1866 2HD  LYS A 119     113.695  36.884  11.504  1.00  0.00              
ATOM   1867 1HE  LYS A 119     115.881  36.075  12.270  1.00  0.00              
ATOM   1868 2HE  LYS A 119     115.114  35.335  13.694  1.00  0.00              
ATOM   1869 1HZ  LYS A 119     115.494  33.727  11.950  1.00  0.00              
ATOM   1870 2HZ  LYS A 119     113.874  33.914  12.205  1.00  0.00              
ATOM   1871 3HZ  LYS A 119     114.586  34.601  10.885  1.00  0.00              
ATOM   1872  N   HIS A 120     115.460  40.879  14.341  1.00  0.00              
ATOM   1873  CA  HIS A 120     116.793  41.361  14.026  1.00  0.00              
ATOM   1874  C   HIS A 120     117.806  40.225  14.159  1.00  0.00              
ATOM   1875  O   HIS A 120     117.475  39.114  14.585  1.00  0.00              
ATOM   1876  CB  HIS A 120     117.179  42.531  14.936  1.00  0.00              
ATOM   1877  CG  HIS A 120     116.273  43.716  14.810  1.00  0.00              
ATOM   1878  ND1 HIS A 120     116.349  44.601  13.754  1.00  0.00              
ATOM   1879  CD2 HIS A 120     115.274  44.164  15.605  1.00  0.00              
ATOM   1880  CE1 HIS A 120     115.432  45.541  13.906  1.00  0.00              
ATOM   1881  NE2 HIS A 120     114.768  45.299  15.021  1.00  0.00              
ATOM   1882  H   HIS A 120     115.268  40.534  15.271  1.00  0.00              
ATOM   1883  HA  HIS A 120     116.827  41.693  12.989  1.00  0.00              
ATOM   1884 1HB  HIS A 120     117.144  42.222  15.982  1.00  0.00              
ATOM   1885 2HB  HIS A 120     118.183  42.879  14.695  1.00  0.00              
ATOM   1886  HD2 HIS A 120     114.853  43.798  16.543  1.00  0.00              
ATOM   1887  HE1 HIS A 120     115.329  46.339  13.171  1.00  0.00              
ATOM   1888  HE2 HIS A 120     114.009  45.853  15.392  1.00  0.00              
ATOM   1889  N   SER A 121     119.061  40.496  13.783  1.00  0.00              
ATOM   1890  CA  SER A 121     120.061  39.434  13.871  1.00  0.00              
ATOM   1891  C   SER A 121     120.516  39.264  15.320  1.00  0.00              
ATOM   1892  O   SER A 121     120.107  40.027  16.194  1.00  0.00              
ATOM   1893  CB  SER A 121     121.242  39.742  12.971  1.00  0.00              
ATOM   1894  OG  SER A 121     121.974  40.847  13.423  1.00  0.00              
ATOM   1895  H   SER A 121     119.338  41.406  13.442  1.00  0.00              
ATOM   1896  HA  SER A 121     119.721  38.484  13.457  1.00  0.00              
ATOM   1897 1HB  SER A 121     121.895  38.870  12.944  1.00  0.00              
ATOM   1898 2HB  SER A 121     120.872  39.948  11.967  1.00  0.00              
ATOM   1899  HG  SER A 121     122.854  40.826  13.039  1.00  0.00              
ATOM   1900  N   LEU A 122     121.373  38.271  15.525  1.00  0.00              
ATOM   1901  CA  LEU A 122     121.919  37.869  16.812  1.00  0.00              
ATOM   1902  C   LEU A 122     120.889  36.995  17.558  1.00  0.00              
ATOM   1903  O   LEU A 122     121.128  36.618  18.707  1.00  0.00              
ATOM   1904  CB  LEU A 122     122.299  39.103  17.640  1.00  0.00              
ATOM   1905  CG  LEU A 122     123.215  40.108  16.930  1.00  0.00              
ATOM   1906  CD1 LEU A 122     123.533  41.272  17.859  1.00  0.00              
ATOM   1907  CD2 LEU A 122     124.491  39.408  16.486  1.00  0.00              
ATOM   1908  H   LEU A 122     121.652  37.769  14.694  1.00  0.00              
ATOM   1909  HA  LEU A 122     122.794  37.238  16.657  1.00  0.00              
ATOM   1910 1HB  LEU A 122     121.309  39.534  17.780  1.00  0.00              
ATOM   1911 2HB  LEU A 122     122.716  38.827  18.608  1.00  0.00              
ATOM   1912  HG  LEU A 122     122.693  40.447  16.035  1.00  0.00              
ATOM   1913 1HD1 LEU A 122     124.184  41.980  17.347  1.00  0.00              
ATOM   1914 2HD1 LEU A 122     122.608  41.772  18.146  1.00  0.00              
ATOM   1915 3HD1 LEU A 122     124.035  40.898  18.751  1.00  0.00              
ATOM   1916 1HD2 LEU A 122     125.141  40.124  15.981  1.00  0.00              
ATOM   1917 2HD2 LEU A 122     125.006  39.002  17.357  1.00  0.00              
ATOM   1918 3HD2 LEU A 122     124.243  38.598  15.801  1.00  0.00              
ATOM   1919  N   SER A 123     119.794  36.716  16.869  1.00  0.00              
ATOM   1920  CA  SER A 123     118.604  36.005  17.290  1.00  0.00              
ATOM   1921  C   SER A 123     117.546  36.971  17.830  1.00  0.00              
ATOM   1922  O   SER A 123     116.450  36.578  18.233  1.00  0.00              
ATOM   1923  CB  SER A 123     118.965  34.968  18.336  1.00  0.00              
ATOM   1924  OG  SER A 123     119.013  35.515  19.625  1.00  0.00              
ATOM   1925  H   SER A 123     119.847  37.070  15.925  1.00  0.00              
ATOM   1926  HA  SER A 123     118.188  35.359  16.515  1.00  0.00              
ATOM   1927 1HB  SER A 123     118.217  34.176  18.314  1.00  0.00              
ATOM   1928 2HB  SER A 123     119.941  34.551  18.091  1.00  0.00              
ATOM   1929  HG  SER A 123     119.872  35.919  19.769  1.00  0.00              
ATOM   1930  N   ILE A 124     117.897  38.248  17.841  1.00  0.00              
ATOM   1931  CA  ILE A 124     117.166  39.293  18.542  1.00  0.00              
ATOM   1932  C   ILE A 124     115.895  39.731  17.813  1.00  0.00              
ATOM   1933  O   ILE A 124     115.940  39.942  16.602  1.00  0.00              
ATOM   1934  CB  ILE A 124     118.058  40.528  18.768  1.00  0.00              
ATOM   1935  CG1 ILE A 124     119.229  40.179  19.690  1.00  0.00              
ATOM   1936  CG2 ILE A 124     117.242  41.674  19.347  1.00  0.00              
ATOM   1937  CD1 ILE A 124     120.287  41.256  19.766  1.00  0.00              
ATOM   1938  H   ILE A 124     118.729  38.492  17.323  1.00  0.00              
ATOM   1939  HA  ILE A 124     116.785  38.923  19.493  1.00  0.00              
ATOM   1940  HB  ILE A 124     118.489  40.834  17.815  1.00  0.00              
ATOM   1941 1HG1 ILE A 124     118.818  40.002  20.683  1.00  0.00              
ATOM   1942 2HG1 ILE A 124     119.675  39.259  19.313  1.00  0.00              
ATOM   1943 1HG2 ILE A 124     117.888  42.538  19.501  1.00  0.00              
ATOM   1944 2HG2 ILE A 124     116.443  41.937  18.656  1.00  0.00              
ATOM   1945 3HG2 ILE A 124     116.812  41.369  20.301  1.00  0.00              
ATOM   1946 1HD1 ILE A 124     121.084  40.937  20.438  1.00  0.00              
ATOM   1947 2HD1 ILE A 124     120.700  41.433  18.773  1.00  0.00              
ATOM   1948 3HD1 ILE A 124     119.844  42.177  20.144  1.00  0.00              
ATOM   1949  N   GLY A 125     114.823  39.850  18.584  1.00  0.00              
ATOM   1950  CA  GLY A 125     113.560  40.475  18.228  1.00  0.00              
ATOM   1951  C   GLY A 125     113.369  41.768  19.013  1.00  0.00              
ATOM   1952  O   GLY A 125     113.909  41.868  20.124  1.00  0.00              
ATOM   1953  H   GLY A 125     114.933  39.454  19.506  1.00  0.00              
ATOM   1954 1HA  GLY A 125     113.560  40.695  17.160  1.00  0.00              
ATOM   1955 2HA  GLY A 125     112.746  39.788  18.456  1.00  0.00              
ATOM   1956  N   SER A 126     112.644  42.741  18.464  1.00  0.00              
ATOM   1957  CA  SER A 126     112.434  44.007  19.161  1.00  0.00              
ATOM   1958  C   SER A 126     111.029  44.573  18.935  1.00  0.00              
ATOM   1959  O   SER A 126     110.500  44.580  17.818  1.00  0.00              
ATOM   1960  CB  SER A 126     113.480  45.013  18.720  1.00  0.00              
ATOM   1961  OG  SER A 126     113.331  46.246  19.368  1.00  0.00              
ATOM   1962  H   SER A 126     112.231  42.607  17.552  1.00  0.00              
ATOM   1963  HA  SER A 126     112.615  43.945  20.235  1.00  0.00              
ATOM   1964 1HB  SER A 126     114.467  44.610  18.946  1.00  0.00              
ATOM   1965 2HB  SER A 126     113.388  45.163  17.645  1.00  0.00              
ATOM   1966  HG  SER A 126     113.233  46.101  20.312  1.00  0.00              
ATOM   1967  N   GLY A 127     110.451  45.074  20.016  1.00  0.00              
ATOM   1968  CA  GLY A 127     109.068  45.531  20.046  1.00  0.00              
ATOM   1969  C   GLY A 127     108.377  45.124  21.338  1.00  0.00              
ATOM   1970  O   GLY A 127     108.990  44.905  22.379  1.00  0.00              
ATOM   1971  H   GLY A 127     111.008  45.137  20.856  1.00  0.00              
ATOM   1972 1HA  GLY A 127     109.050  46.618  19.963  1.00  0.00              
ATOM   1973 2HA  GLY A 127     108.530  45.095  19.205  1.00  0.00              
ATOM   1974  N   TRP A 128     107.047  45.066  21.295  1.00  0.00              
ATOM   1975  CA  TRP A 128     106.163  44.611  22.342  1.00  0.00              
ATOM   1976  C   TRP A 128     105.124  43.657  21.739  1.00  0.00              
ATOM   1977  O   TRP A 128     104.837  43.617  20.539  1.00  0.00              
ATOM   1978  CB  TRP A 128     105.483  45.797  23.028  1.00  0.00              
ATOM   1979  CG  TRP A 128     104.707  46.669  22.088  1.00  0.00              
ATOM   1980  CD1 TRP A 128     105.141  47.815  21.493  1.00  0.00              
ATOM   1981  CD2 TRP A 128     103.364  46.463  21.633  1.00  0.00              
ATOM   1982  NE1 TRP A 128     104.153  48.339  20.697  1.00  0.00              
ATOM   1983  CE2 TRP A 128     103.050  47.525  20.766  1.00  0.00              
ATOM   1984  CE3 TRP A 128     102.396  45.482  21.877  1.00  0.00              
ATOM   1985  CZ2 TRP A 128     101.817  47.637  20.144  1.00  0.00              
ATOM   1986  CZ3 TRP A 128     101.159  45.593  21.252  1.00  0.00              
ATOM   1987  CH2 TRP A 128     100.878  46.640  20.410  1.00  0.00              
ATOM   1988  H   TRP A 128     106.652  45.382  20.421  1.00  0.00              
ATOM   1989  HA  TRP A 128     106.735  44.088  23.108  1.00  0.00              
ATOM   1990 1HB  TRP A 128     104.778  45.445  23.781  1.00  0.00              
ATOM   1991 2HB  TRP A 128     106.229  46.435  23.501  1.00  0.00              
ATOM   1992  HD1 TRP A 128     106.156  48.135  21.722  1.00  0.00              
ATOM   1993  HE1 TRP A 128     104.224  49.186  20.151  1.00  0.00              
ATOM   1994  HE3 TRP A 128     102.567  44.629  22.533  1.00  0.00              
ATOM   1995  HZ2 TRP A 128     101.636  48.485  19.483  1.00  0.00              
ATOM   1996  HZ3 TRP A 128     100.414  44.823  21.451  1.00  0.00              
ATOM   1997  HH2 TRP A 128      99.896  46.690  19.940  1.00  0.00              
ATOM   1998  N   SER A 129     104.568  42.871  22.667  1.00  0.00              
ATOM   1999  CA  SER A 129     103.526  41.915  22.295  1.00  0.00              
ATOM   2000  C   SER A 129     102.632  41.624  23.477  1.00  0.00              
ATOM   2001  O   SER A 129     103.037  41.589  24.627  1.00  0.00              
ATOM   2002  CB  SER A 129     104.141  40.632  21.771  1.00  0.00              
ATOM   2003  OG  SER A 129     103.168  39.699  21.390  1.00  0.00              
ATOM   2004  H   SER A 129     104.861  42.929  23.632  1.00  0.00              
ATOM   2005  HA  SER A 129     102.940  42.228  21.429  1.00  0.00              
ATOM   2006 1HB  SER A 129     104.761  40.870  20.907  1.00  0.00              
ATOM   2007 2HB  SER A 129     104.762  40.197  22.553  1.00  0.00              
ATOM   2008  HG  SER A 129     102.388  40.162  21.074  1.00  0.00              
ATOM   2009  N   VAL A 130     101.359  41.379  23.157  1.00  0.00              
ATOM   2010  CA  VAL A 130     100.374  40.839  24.096  1.00  0.00              
ATOM   2011  C   VAL A 130     100.185  39.374  23.708  1.00  0.00              
ATOM   2012  O   VAL A 130      99.869  39.082  22.554  1.00  0.00              
ATOM   2013  CB  VAL A 130      99.027  41.584  24.051  1.00  0.00              
ATOM   2014  CG1 VAL A 130      98.041  40.962  25.029  1.00  0.00              
ATOM   2015  CG2 VAL A 130      99.224  43.060  24.362  1.00  0.00              
ATOM   2016  H   VAL A 130     101.075  41.583  22.209  1.00  0.00              
ATOM   2017  HA  VAL A 130     100.729  40.906  25.125  1.00  0.00              
ATOM   2018  HB  VAL A 130      98.623  41.525  23.040  1.00  0.00              
ATOM   2019 1HG1 VAL A 130      97.094  41.501  24.984  1.00  0.00              
ATOM   2020 2HG1 VAL A 130      97.876  39.918  24.765  1.00  0.00              
ATOM   2021 3HG1 VAL A 130      98.444  41.023  26.040  1.00  0.00              
ATOM   2022 1HG2 VAL A 130      98.262  43.572  24.325  1.00  0.00              
ATOM   2023 2HG2 VAL A 130      99.655  43.167  25.358  1.00  0.00              
ATOM   2024 3HG2 VAL A 130      99.897  43.501  23.626  1.00  0.00              
ATOM   2025  N   SER A 131     100.389  38.433  24.633  1.00  0.00              
ATOM   2026  CA  SER A 131     100.201  37.040  24.219  1.00  0.00              
ATOM   2027  C   SER A 131      99.496  36.277  25.329  1.00  0.00              
ATOM   2028  O   SER A 131      99.347  36.750  26.478  1.00  0.00              
ATOM   2029  CB  SER A 131     101.531  36.393  23.884  1.00  0.00              
ATOM   2030  OG  SER A 131     102.399  36.374  24.984  1.00  0.00              
ATOM   2031  H   SER A 131     100.661  38.631  25.585  1.00  0.00              
ATOM   2032  HA  SER A 131      99.656  36.937  23.280  1.00  0.00              
ATOM   2033 1HB  SER A 131     101.347  35.369  23.559  1.00  0.00              
ATOM   2034 2HB  SER A 131     101.997  36.952  23.074  1.00  0.00              
ATOM   2035  HG  SER A 131     103.071  35.701  24.849  1.00  0.00              
ATOM   2036  N   LEU A 132      99.033  35.095  24.956  1.00  0.00              
ATOM   2037  CA  LEU A 132      98.382  34.204  25.930  1.00  0.00              
ATOM   2038  C   LEU A 132      99.081  32.859  25.983  1.00  0.00              
ATOM   2039  O   LEU A 132      99.599  32.440  24.953  1.00  0.00              
ATOM   2040  CB  LEU A 132      96.900  34.016  25.583  1.00  0.00              
ATOM   2041  CG  LEU A 132      96.039  35.282  25.685  1.00  0.00              
ATOM   2042  CD1 LEU A 132      94.656  35.021  25.104  1.00  0.00              
ATOM   2043  CD2 LEU A 132      95.940  35.714  27.140  1.00  0.00              
ATOM   2044  H   LEU A 132      99.123  34.793  23.996  1.00  0.00              
ATOM   2045  HA  LEU A 132      98.433  34.649  26.923  1.00  0.00              
ATOM   2046 1HB  LEU A 132      96.999  33.714  24.542  1.00  0.00              
ATOM   2047 2HB  LEU A 132      96.451  33.204  26.156  1.00  0.00              
ATOM   2048  HG  LEU A 132      96.557  36.070  25.137  1.00  0.00              
ATOM   2049 1HD1 LEU A 132      94.053  35.925  25.180  1.00  0.00              
ATOM   2050 2HD1 LEU A 132      94.750  34.736  24.056  1.00  0.00              
ATOM   2051 3HD1 LEU A 132      94.175  34.216  25.658  1.00  0.00              
ATOM   2052 1HD2 LEU A 132      95.329  36.614  27.211  1.00  0.00              
ATOM   2053 2HD2 LEU A 132      95.483  34.917  27.727  1.00  0.00              
ATOM   2054 3HD2 LEU A 132      96.938  35.922  27.527  1.00  0.00              
ATOM   2055  N   LYS A 133      99.064  32.238  27.152  1.00  0.00              
ATOM   2056  CA  LYS A 133      99.616  30.898  27.381  1.00  0.00              
ATOM   2057  C   LYS A 133      98.744  30.197  28.414  1.00  0.00              
ATOM   2058  O   LYS A 133      98.841  30.452  29.614  1.00  0.00              
ATOM   2059  CB  LYS A 133     101.069  30.963  27.853  1.00  0.00              
ATOM   2060  CG  LYS A 133     101.746  29.606  27.994  1.00  0.00              
ATOM   2061  CD  LYS A 133     103.173  29.750  28.503  1.00  0.00              
ATOM   2062  CE  LYS A 133     103.879  28.403  28.559  1.00  0.00              
ATOM   2063  NZ  LYS A 133     105.293  28.535  29.004  1.00  0.00              
ATOM   2064  H   LYS A 133      98.640  32.734  27.923  1.00  0.00              
ATOM   2065  HA  LYS A 133      99.577  30.320  26.457  1.00  0.00              
ATOM   2066 1HB  LYS A 133     101.614  31.567  27.127  1.00  0.00              
ATOM   2067 2HB  LYS A 133     101.070  31.470  28.819  1.00  0.00              
ATOM   2068 1HG  LYS A 133     101.169  29.002  28.696  1.00  0.00              
ATOM   2069 2HG  LYS A 133     101.755  29.120  27.019  1.00  0.00              
ATOM   2070 1HD  LYS A 133     103.715  30.417  27.832  1.00  0.00              
ATOM   2071 2HD  LYS A 133     103.144  30.186  29.501  1.00  0.00              
ATOM   2072 1HE  LYS A 133     103.339  27.762  29.254  1.00  0.00              
ATOM   2073 2HE  LYS A 133     103.852  27.962  27.563  1.00  0.00              
ATOM   2074 1HZ  LYS A 133     105.725  27.622  29.027  1.00  0.00              
ATOM   2075 2HZ  LYS A 133     105.796  29.128  28.359  1.00  0.00              
ATOM   2076 3HZ  LYS A 133     105.319  28.943  29.927  1.00  0.00              
ATOM   2077  N   GLY A 134      97.865  29.309  27.922  1.00  0.00              
ATOM   2078  CA  GLY A 134      96.910  28.717  28.849  1.00  0.00              
ATOM   2079  C   GLY A 134      96.104  29.844  29.485  1.00  0.00              
ATOM   2080  O   GLY A 134      95.566  30.653  28.727  1.00  0.00              
ATOM   2081  H   GLY A 134      97.839  29.038  26.949  1.00  0.00              
ATOM   2082 1HA  GLY A 134      96.254  28.040  28.301  1.00  0.00              
ATOM   2083 2HA  GLY A 134      97.452  28.158  29.611  1.00  0.00              
ATOM   2084  N   ASN A 135      96.022  29.921  30.809  1.00  0.00              
ATOM   2085  CA  ASN A 135      95.240  31.008  31.422  1.00  0.00              
ATOM   2086  C   ASN A 135      96.175  32.084  31.937  1.00  0.00              
ATOM   2087  O   ASN A 135      95.864  32.679  32.976  1.00  0.00              
ATOM   2088  CB  ASN A 135      94.345  30.510  32.542  1.00  0.00              
ATOM   2089  CG  ASN A 135      95.097  29.910  33.697  1.00  0.00              
ATOM   2090  OD1 ASN A 135      96.306  29.663  33.615  1.00  0.00              
ATOM   2091  ND2 ASN A 135      94.373  29.598  34.742  1.00  0.00              
ATOM   2092  H   ASN A 135      96.484  29.250  31.406  1.00  0.00              
ATOM   2093  HA  ASN A 135      94.574  31.449  30.679  1.00  0.00              
ATOM   2094 1HB  ASN A 135      93.534  31.130  32.926  1.00  0.00              
ATOM   2095 2HB  ASN A 135      93.929  29.704  31.937  1.00  0.00              
ATOM   2096 1HD2 ASN A 135      94.807  29.195  35.548  1.00  0.00              
ATOM   2097 2HD2 ASN A 135      93.388  29.764  34.734  1.00  0.00              
ATOM   2098  N   ASN A 136      97.294  32.285  31.235  1.00  0.00              
ATOM   2099  CA  ASN A 136      98.218  33.371  31.544  1.00  0.00              
ATOM   2100  C   ASN A 136      98.087  34.503  30.526  1.00  0.00              
ATOM   2101  O   ASN A 136      97.990  34.221  29.327  1.00  0.00              
ATOM   2102  CB  ASN A 136      99.653  32.880  31.606  1.00  0.00              
ATOM   2103  CG  ASN A 136      99.912  31.907  32.723  1.00  0.00              
ATOM   2104  OD1 ASN A 136      99.188  31.875  33.725  1.00  0.00              
ATOM   2105  ND2 ASN A 136     100.986  31.171  32.593  1.00  0.00              
ATOM   2106  H   ASN A 136      97.504  31.664  30.467  1.00  0.00              
ATOM   2107  HA  ASN A 136      98.018  33.753  32.546  1.00  0.00              
ATOM   2108 1HB  ASN A 136     100.164  32.536  30.706  1.00  0.00              
ATOM   2109 2HB  ASN A 136     100.042  33.857  31.894  1.00  0.00              
ATOM   2110 1HD2 ASN A 136     101.221  30.502  33.299  1.00  0.00              
ATOM   2111 2HD2 ASN A 136     101.571  31.279  31.790  1.00  0.00              
ATOM   2112  N   LEU A 137      98.117  35.768  30.935  1.00  0.00              
ATOM   2113  CA  LEU A 137      98.186  36.897  30.019  1.00  0.00              
ATOM   2114  C   LEU A 137      99.564  37.541  30.176  1.00  0.00              
ATOM   2115  O   LEU A 137      99.980  37.829  31.290  1.00  0.00              
ATOM   2116  CB  LEU A 137      97.064  37.904  30.299  1.00  0.00              
ATOM   2117  CG  LEU A 137      97.165  39.226  29.527  1.00  0.00              
ATOM   2118  CD1 LEU A 137      96.956  38.979  28.039  1.00  0.00              
ATOM   2119  CD2 LEU A 137      96.132  40.208  30.061  1.00  0.00              
ATOM   2120  H   LEU A 137      98.090  35.942  31.929  1.00  0.00              
ATOM   2121  HA  LEU A 137      98.066  36.544  28.995  1.00  0.00              
ATOM   2122 1HB  LEU A 137      96.213  37.326  29.941  1.00  0.00              
ATOM   2123 2HB  LEU A 137      96.950  38.095  31.366  1.00  0.00              
ATOM   2124  HG  LEU A 137      98.154  39.642  29.725  1.00  0.00              
ATOM   2125 1HD1 LEU A 137      97.030  39.923  27.499  1.00  0.00              
ATOM   2126 2HD1 LEU A 137      97.720  38.292  27.674  1.00  0.00              
ATOM   2127 3HD1 LEU A 137      95.970  38.545  27.878  1.00  0.00              
ATOM   2128 1HD2 LEU A 137      96.206  41.147  29.512  1.00  0.00              
ATOM   2129 2HD2 LEU A 137      95.133  39.790  29.935  1.00  0.00              
ATOM   2130 3HD2 LEU A 137      96.317  40.391  31.119  1.00  0.00              
ATOM   2131  N   ILE A 138     100.248  37.773  29.076  1.00  0.00              
ATOM   2132  CA  ILE A 138     101.664  38.137  29.114  1.00  0.00              
ATOM   2133  C   ILE A 138     101.985  39.368  28.286  1.00  0.00              
ATOM   2134  O   ILE A 138     101.647  39.472  27.099  1.00  0.00              
ATOM   2135  CB  ILE A 138     102.549  36.976  28.625  1.00  0.00              
ATOM   2136  CG1 ILE A 138     102.362  35.748  29.520  1.00  0.00              
ATOM   2137  CG2 ILE A 138     104.010  37.398  28.593  1.00  0.00              
ATOM   2138  CD1 ILE A 138     103.050  34.505  29.004  1.00  0.00              
ATOM   2139  H   ILE A 138      99.783  37.698  28.182  1.00  0.00              
ATOM   2140  HA  ILE A 138     101.964  38.407  30.126  1.00  0.00              
ATOM   2141  HB  ILE A 138     102.233  36.686  27.624  1.00  0.00              
ATOM   2142 1HG1 ILE A 138     102.756  36.000  30.504  1.00  0.00              
ATOM   2143 2HG1 ILE A 138     101.290  35.564  29.596  1.00  0.00              
ATOM   2144 1HG2 ILE A 138     104.622  36.565  28.246  1.00  0.00              
ATOM   2145 2HG2 ILE A 138     104.130  38.243  27.917  1.00  0.00              
ATOM   2146 3HG2 ILE A 138     104.327  37.687  29.595  1.00  0.00              
ATOM   2147 1HD1 ILE A 138     102.872  33.678  29.690  1.00  0.00              
ATOM   2148 2HD1 ILE A 138     102.655  34.251  28.020  1.00  0.00              
ATOM   2149 3HD1 ILE A 138     104.121  34.687  28.927  1.00  0.00              
ATOM   2150  N   TRP A 139     102.688  40.292  28.944  1.00  0.00              
ATOM   2151  CA  TRP A 139     103.204  41.470  28.260  1.00  0.00              
ATOM   2152  C   TRP A 139     104.714  41.355  28.090  1.00  0.00              
ATOM   2153  O   TRP A 139     105.378  41.147  29.117  1.00  0.00              
ATOM   2154  CB  TRP A 139     102.850  42.742  29.032  1.00  0.00              
ATOM   2155  CG  TRP A 139     103.534  43.969  28.509  1.00  0.00              
ATOM   2156  CD1 TRP A 139     104.603  44.606  29.064  1.00  0.00              
ATOM   2157  CD2 TRP A 139     103.195  44.707  27.328  1.00  0.00              
ATOM   2158  NE1 TRP A 139     104.952  45.695  28.304  1.00  0.00              
ATOM   2159  CE2 TRP A 139     104.102  45.777  27.230  1.00  0.00              
ATOM   2160  CE3 TRP A 139     102.211  44.563  26.342  1.00  0.00              
ATOM   2161  CZ2 TRP A 139     104.057  46.697  26.195  1.00  0.00              
ATOM   2162  CZ3 TRP A 139     102.167  45.485  25.303  1.00  0.00              
ATOM   2163  CH2 TRP A 139     103.064  46.521  25.231  1.00  0.00              
ATOM   2164  H   TRP A 139     102.868  40.178  29.931  1.00  0.00              
ATOM   2165  HA  TRP A 139     102.752  41.551  27.271  1.00  0.00              
ATOM   2166 1HB  TRP A 139     101.779  42.934  28.975  1.00  0.00              
ATOM   2167 2HB  TRP A 139     103.145  42.642  30.077  1.00  0.00              
ATOM   2168  HD1 TRP A 139     105.006  44.182  29.983  1.00  0.00              
ATOM   2169  HE1 TRP A 139     105.710  46.332  28.503  1.00  0.00              
ATOM   2170  HE3 TRP A 139     101.477  43.758  26.350  1.00  0.00              
ATOM   2171  HZ2 TRP A 139     104.789  47.505  26.176  1.00  0.00              
ATOM   2172  HZ3 TRP A 139     101.395  45.362  24.543  1.00  0.00              
ATOM   2173  HH2 TRP A 139     102.995  47.222  24.399  1.00  0.00              
ATOM   2174  N   THR A 140     105.168  41.508  26.854  1.00  0.00              
ATOM   2175  CA  THR A 140     106.597  41.393  26.547  1.00  0.00              
ATOM   2176  C   THR A 140     107.097  42.671  25.872  1.00  0.00              
ATOM   2177  O   THR A 140     106.467  43.212  24.961  1.00  0.00              
ATOM   2178  CB  THR A 140     106.892  40.188  25.635  1.00  0.00              
ATOM   2179  OG1 THR A 140     106.447  38.983  26.273  1.00  0.00              
ATOM   2180  CG2 THR A 140     108.383  40.086  25.352  1.00  0.00              
ATOM   2181  H   THR A 140     104.519  41.708  26.107  1.00  0.00              
ATOM   2182  HA  THR A 140     107.166  41.288  27.471  1.00  0.00              
ATOM   2183  HB  THR A 140     106.352  40.312  24.697  1.00  0.00              
ATOM   2184  HG1 THR A 140     105.498  38.892  26.156  1.00  0.00              
ATOM   2185 1HG2 THR A 140     108.571  39.228  24.706  1.00  0.00              
ATOM   2186 2HG2 THR A 140     108.722  40.996  24.857  1.00  0.00              
ATOM   2187 3HG2 THR A 140     108.923  39.960  26.289  1.00  0.00              
ATOM   2188  N   LEU A 141     108.255  43.142  26.314  1.00  0.00              
ATOM   2189  CA  LEU A 141     108.950  44.297  25.771  1.00  0.00              
ATOM   2190  C   LEU A 141     110.377  43.892  25.423  1.00  0.00              
ATOM   2191  O   LEU A 141     111.025  43.326  26.307  1.00  0.00              
ATOM   2192  CB  LEU A 141     108.936  45.461  26.770  1.00  0.00              
ATOM   2193  CG  LEU A 141     109.374  46.816  26.199  1.00  0.00              
ATOM   2194  CD1 LEU A 141     108.375  47.290  25.153  1.00  0.00              
ATOM   2195  CD2 LEU A 141     109.494  47.829  27.328  1.00  0.00              
ATOM   2196  H   LEU A 141     108.665  42.641  27.089  1.00  0.00              
ATOM   2197  HA  LEU A 141     108.438  44.643  24.874  1.00  0.00              
ATOM   2198 1HB  LEU A 141     107.873  45.481  27.004  1.00  0.00              
ATOM   2199 2HB  LEU A 141     109.502  45.227  27.671  1.00  0.00              
ATOM   2200  HG  LEU A 141     110.366  46.680  25.767  1.00  0.00              
ATOM   2201 1HD1 LEU A 141     108.695  48.252  24.753  1.00  0.00              
ATOM   2202 2HD1 LEU A 141     108.322  46.562  24.343  1.00  0.00              
ATOM   2203 3HD1 LEU A 141     107.392  47.396  25.610  1.00  0.00              
ATOM   2204 1HD2 LEU A 141     109.807  48.791  26.921  1.00  0.00              
ATOM   2205 2HD2 LEU A 141     108.529  47.939  27.822  1.00  0.00              
ATOM   2206 3HD2 LEU A 141     110.234  47.483  28.050  1.00  0.00              
ATOM   2207  N   LYS A 142     110.849  44.140  24.221  1.00  0.00              
ATOM   2208  CA  LYS A 142     112.204  43.717  23.844  1.00  0.00              
ATOM   2209  C   LYS A 142     112.971  44.823  23.142  1.00  0.00              
ATOM   2210  O   LYS A 142     112.469  45.416  22.184  1.00  0.00              
ATOM   2211  CB  LYS A 142     112.149  42.480  22.947  1.00  0.00              
ATOM   2212  CG  LYS A 142     111.564  41.243  23.616  1.00  0.00              
ATOM   2213  CD  LYS A 142     111.725  40.011  22.738  1.00  0.00              
ATOM   2214  CE  LYS A 142     111.069  38.791  23.369  1.00  0.00              
ATOM   2215  NZ  LYS A 142     111.285  37.562  22.559  1.00  0.00              
ATOM   2216  H   LYS A 142     110.279  44.627  23.544  1.00  0.00              
ATOM   2217  HA  LYS A 142     112.761  43.426  24.735  1.00  0.00              
ATOM   2218 1HB  LYS A 142     111.544  42.742  22.078  1.00  0.00              
ATOM   2219 2HB  LYS A 142     113.170  42.270  22.627  1.00  0.00              
ATOM   2220 1HG  LYS A 142     112.081  41.085  24.563  1.00  0.00              
ATOM   2221 2HG  LYS A 142     110.506  41.419  23.805  1.00  0.00              
ATOM   2222 1HD  LYS A 142     111.265  40.211  21.770  1.00  0.00              
ATOM   2223 2HD  LYS A 142     112.789  39.819  22.600  1.00  0.00              
ATOM   2224 1HE  LYS A 142     111.493  38.650  24.362  1.00  0.00              
ATOM   2225 2HE  LYS A 142     110.000  38.985  23.455  1.00  0.00              
ATOM   2226 1HZ  LYS A 142     110.835  36.778  23.010  1.00  0.00              
ATOM   2227 2HZ  LYS A 142     110.891  37.691  21.637  1.00  0.00              
ATOM   2228 3HZ  LYS A 142     112.275  37.381  22.479  1.00  0.00              
ATOM   2229  N   ASP A 143     114.202  45.083  23.577  1.00  0.00              
ATOM   2230  CA  ASP A 143     114.966  46.148  22.893  1.00  0.00              
ATOM   2231  C   ASP A 143     115.818  45.563  21.768  1.00  0.00              
ATOM   2232  O   ASP A 143     115.885  44.343  21.551  1.00  0.00              
ATOM   2233  CB  ASP A 143     115.855  46.904  23.883  1.00  0.00              
ATOM   2234  CG  ASP A 143     117.078  46.127  24.352  1.00  0.00              
ATOM   2235  OD1 ASP A 143     117.359  45.100  23.781  1.00  0.00              
ATOM   2236  OD2 ASP A 143     117.807  46.640  25.167  1.00  0.00              
ATOM   2237  H   ASP A 143     114.629  44.588  24.346  1.00  0.00              
ATOM   2238  HA  ASP A 143     114.281  46.819  22.375  1.00  0.00              
ATOM   2239 1HB  ASP A 143     116.165  47.887  23.526  1.00  0.00              
ATOM   2240 2HB  ASP A 143     115.159  47.022  24.714  1.00  0.00              
ATOM   2241  N   SER A 144     116.482  46.454  21.033  1.00  0.00              
ATOM   2242  CA  SER A 144     117.270  46.045  19.886  1.00  0.00              
ATOM   2243  C   SER A 144     118.593  45.395  20.278  1.00  0.00              
ATOM   2244  O   SER A 144     119.305  44.935  19.388  1.00  0.00              
ATOM   2245  CB  SER A 144     117.522  47.243  18.992  1.00  0.00              
ATOM   2246  OG  SER A 144     118.361  48.187  19.600  1.00  0.00              
ATOM   2247  H   SER A 144     116.438  47.433  21.276  1.00  0.00              
ATOM   2248  HA  SER A 144     116.729  45.393  19.199  1.00  0.00              
ATOM   2249 1HB  SER A 144     117.988  46.897  18.069  1.00  0.00              
ATOM   2250 2HB  SER A 144     116.567  47.714  18.761  1.00  0.00              
ATOM   2251  HG  SER A 144     118.251  49.037  19.168  1.00  0.00              
ATOM   2252  N   ALA A 145     118.936  45.347  21.556  1.00  0.00              
ATOM   2253  CA  ALA A 145     120.217  44.809  22.015  1.00  0.00              
ATOM   2254  C   ALA A 145     120.002  43.460  22.691  1.00  0.00              
ATOM   2255  O   ALA A 145     120.869  42.791  23.259  1.00  0.00              
ATOM   2256  CB  ALA A 145     120.905  45.783  22.961  1.00  0.00              
ATOM   2257  H   ALA A 145     118.278  45.699  22.237  1.00  0.00              
ATOM   2258  HA  ALA A 145     120.863  44.657  21.150  1.00  0.00              
ATOM   2259 1HB  ALA A 145     121.849  45.355  23.298  1.00  0.00              
ATOM   2260 2HB  ALA A 145     121.097  46.721  22.441  1.00  0.00              
ATOM   2261 3HB  ALA A 145     120.263  45.969  23.821  1.00  0.00              
ATOM   2262  N   GLY A 146     118.755  42.982  22.632  1.00  0.00              
ATOM   2263  CA  GLY A 146     118.525  41.650  23.164  1.00  0.00              
ATOM   2264  C   GLY A 146     117.977  41.584  24.566  1.00  0.00              
ATOM   2265  O   GLY A 146     117.822  40.486  25.115  1.00  0.00              
ATOM   2266  H   GLY A 146     117.979  43.496  22.241  1.00  0.00              
ATOM   2267 1HA  GLY A 146     117.810  41.130  22.526  1.00  0.00              
ATOM   2268 2HA  GLY A 146     119.467  41.102  23.173  1.00  0.00              
ATOM   2269  N   GLU A 147     117.675  42.744  25.171  1.00  0.00              
ATOM   2270  CA  GLU A 147     117.080  42.721  26.501  1.00  0.00              
ATOM   2271  C   GLU A 147     115.592  42.362  26.371  1.00  0.00              
ATOM   2272  O   GLU A 147     114.971  42.741  25.376  1.00  0.00              
ATOM   2273  CB  GLU A 147     117.257  44.069  27.204  1.00  0.00              
ATOM   2274  CG  GLU A 147     118.684  44.368  27.640  1.00  0.00              
ATOM   2275  CD  GLU A 147     119.170  43.363  28.647  1.00  0.00              
ATOM   2276  OE1 GLU A 147     118.529  43.207  29.659  1.00  0.00              
ATOM   2277  OE2 GLU A 147     120.117  42.671  28.357  1.00  0.00              
ATOM   2278  H   GLU A 147     117.851  43.633  24.726  1.00  0.00              
ATOM   2279  HA  GLU A 147     117.554  41.946  27.105  1.00  0.00              
ATOM   2280 1HB  GLU A 147     116.922  44.837  26.507  1.00  0.00              
ATOM   2281 2HB  GLU A 147     116.605  44.061  28.078  1.00  0.00              
ATOM   2282 1HG  GLU A 147     119.389  44.419  26.811  1.00  0.00              
ATOM   2283 2HG  GLU A 147     118.608  45.347  28.112  1.00  0.00              
ATOM   2284  N   VAL A 148     115.082  41.638  27.357  1.00  0.00              
ATOM   2285  CA  VAL A 148     113.664  41.255  27.337  1.00  0.00              
ATOM   2286  C   VAL A 148     113.084  41.521  28.719  1.00  0.00              
ATOM   2287  O   VAL A 148     113.677  41.132  29.733  1.00  0.00              
ATOM   2288  CB  VAL A 148     113.456  39.776  26.962  1.00  0.00              
ATOM   2289  CG1 VAL A 148     111.973  39.443  26.909  1.00  0.00              
ATOM   2290  CG2 VAL A 148     114.118  39.465  25.629  1.00  0.00              
ATOM   2291  H   VAL A 148     115.661  41.343  28.130  1.00  0.00              
ATOM   2292  HA  VAL A 148     113.096  41.874  26.642  1.00  0.00              
ATOM   2293  HB  VAL A 148     113.942  39.149  27.710  1.00  0.00              
ATOM   2294 1HG1 VAL A 148     111.844  38.393  26.643  1.00  0.00              
ATOM   2295 2HG1 VAL A 148     111.523  39.627  27.885  1.00  0.00              
ATOM   2296 3HG1 VAL A 148     111.486  40.068  26.161  1.00  0.00              
ATOM   2297 1HG2 VAL A 148     113.963  38.416  25.380  1.00  0.00              
ATOM   2298 2HG2 VAL A 148     113.680  40.092  24.852  1.00  0.00              
ATOM   2299 3HG2 VAL A 148     115.188  39.666  25.697  1.00  0.00              
ATOM   2300  N   ARG A 149     111.925  42.163  28.801  1.00  0.00              
ATOM   2301  CA  ARG A 149     111.248  42.393  30.076  1.00  0.00              
ATOM   2302  C   ARG A 149     109.848  41.806  29.954  1.00  0.00              
ATOM   2303  O   ARG A 149     109.318  41.790  28.839  1.00  0.00              
ATOM   2304  CB  ARG A 149     111.232  43.855  30.498  1.00  0.00              
ATOM   2305  CG  ARG A 149     112.604  44.495  30.637  1.00  0.00              
ATOM   2306  CD  ARG A 149     113.415  43.967  31.763  1.00  0.00              
ATOM   2307  NE  ARG A 149     114.736  44.563  31.886  1.00  0.00              
ATOM   2308  CZ  ARG A 149     115.840  44.113  31.259  1.00  0.00              
ATOM   2309  NH1 ARG A 149     115.797  43.044  30.496  1.00  0.00              
ATOM   2310  NH2 ARG A 149     116.975  44.763  31.451  1.00  0.00              
ATOM   2311  H   ARG A 149     111.500  42.503  27.950  1.00  0.00              
ATOM   2312  HA  ARG A 149     111.802  41.908  30.881  1.00  0.00              
ATOM   2313 1HB  ARG A 149     110.656  44.396  29.749  1.00  0.00              
ATOM   2314 2HB  ARG A 149     110.715  43.903  31.457  1.00  0.00              
ATOM   2315 1HG  ARG A 149     113.160  44.328  29.715  1.00  0.00              
ATOM   2316 2HG  ARG A 149     112.471  45.567  30.792  1.00  0.00              
ATOM   2317 1HD  ARG A 149     112.886  44.150  32.698  1.00  0.00              
ATOM   2318 2HD  ARG A 149     113.553  42.895  31.628  1.00  0.00              
ATOM   2319  HE  ARG A 149     115.033  45.365  32.427  1.00  0.00              
ATOM   2320 1HH1 ARG A 149     114.926  42.548  30.374  1.00  0.00              
ATOM   2321 2HH1 ARG A 149     116.636  42.722  30.036  1.00  0.00              
ATOM   2322 1HH2 ARG A 149     116.994  45.573  32.055  1.00  0.00              
ATOM   2323 2HH2 ARG A 149     117.818  44.446  30.994  1.00  0.00              
ATOM   2324  N   GLN A 150     109.247  41.276  31.025  1.00  0.00              
ATOM   2325  CA  GLN A 150     107.929  40.657  30.824  1.00  0.00              
ATOM   2326  C   GLN A 150     107.079  40.777  32.071  1.00  0.00              
ATOM   2327  O   GLN A 150     107.584  40.835  33.186  1.00  0.00              
ATOM   2328  CB  GLN A 150     108.072  39.181  30.444  1.00  0.00              
ATOM   2329  CG  GLN A 150     108.752  38.945  29.106  1.00  0.00              
ATOM   2330  CD  GLN A 150     108.831  37.473  28.748  1.00  0.00              
ATOM   2331  OE1 GLN A 150     109.625  36.723  29.322  1.00  0.00              
ATOM   2332  NE2 GLN A 150     108.010  37.052  27.793  1.00  0.00              
ATOM   2333  H   GLN A 150     109.652  41.282  31.950  1.00  0.00              
ATOM   2334  HA  GLN A 150     107.407  41.164  30.012  1.00  0.00              
ATOM   2335 1HB  GLN A 150     108.646  38.705  31.239  1.00  0.00              
ATOM   2336 2HB  GLN A 150     107.065  38.762  30.424  1.00  0.00              
ATOM   2337 1HG  GLN A 150     108.485  39.495  28.204  1.00  0.00              
ATOM   2338 2HG  GLN A 150     109.735  39.270  29.451  1.00  0.00              
ATOM   2339 1HE2 GLN A 150     108.018  36.091  27.514  1.00  0.00              
ATOM   2340 2HE2 GLN A 150     107.384  37.695  27.353  1.00  0.00              
ATOM   2341  N   ILE A 151     105.762  40.799  31.871  1.00  0.00              
ATOM   2342  CA  ILE A 151     104.815  40.671  32.977  1.00  0.00              
ATOM   2343  C   ILE A 151     103.973  39.431  32.696  1.00  0.00              
ATOM   2344  O   ILE A 151     103.478  39.364  31.578  1.00  0.00              
ATOM   2345  CB  ILE A 151     103.908  41.906  33.131  1.00  0.00              
ATOM   2346  CG1 ILE A 151     104.751  43.159  33.382  1.00  0.00              
ATOM   2347  CG2 ILE A 151     102.911  41.696  34.261  1.00  0.00              
ATOM   2348  CD1 ILE A 151     103.956  44.445  33.355  1.00  0.00              
ATOM   2349  H   ILE A 151     105.409  40.907  30.931  1.00  0.00              
ATOM   2350  HA  ILE A 151     105.342  40.528  33.919  1.00  0.00              
ATOM   2351  HB  ILE A 151     103.371  42.070  32.198  1.00  0.00              
ATOM   2352 1HG1 ILE A 151     105.222  43.043  34.358  1.00  0.00              
ATOM   2353 2HG1 ILE A 151     105.520  43.192  32.610  1.00  0.00              
ATOM   2354 1HG2 ILE A 151     102.279  42.578  34.356  1.00  0.00              
ATOM   2355 2HG2 ILE A 151     102.291  40.827  34.042  1.00  0.00              
ATOM   2356 3HG2 ILE A 151     103.449  41.532  35.195  1.00  0.00              
ATOM   2357 1HD1 ILE A 151     104.621  45.288  33.540  1.00  0.00              
ATOM   2358 2HD1 ILE A 151     103.485  44.562  32.378  1.00  0.00              
ATOM   2359 3HD1 ILE A 151     103.188  44.414  34.126  1.00  0.00              
ATOM   2360  N   THR A 152     103.882  38.494  33.633  1.00  0.00              
ATOM   2361  CA  THR A 152     103.103  37.286  33.400  1.00  0.00              
ATOM   2362  C   THR A 152     101.940  37.316  34.368  1.00  0.00              
ATOM   2363  O   THR A 152     102.169  37.300  35.583  1.00  0.00              
ATOM   2364  CB  THR A 152     103.923  35.998  33.601  1.00  0.00              
ATOM   2365  OG1 THR A 152     105.024  35.982  32.683  1.00  0.00              
ATOM   2366  CG2 THR A 152     103.056  34.771  33.369  1.00  0.00              
ATOM   2367  H   THR A 152     104.354  38.612  34.518  1.00  0.00              
ATOM   2368  HA  THR A 152     102.720  37.285  32.379  1.00  0.00              
ATOM   2369  HB  THR A 152     104.311  35.981  34.619  1.00  0.00              
ATOM   2370  HG1 THR A 152     105.534  35.178  32.810  1.00  0.00              
ATOM   2371 1HG2 THR A 152     103.653  33.871  33.516  1.00  0.00              
ATOM   2372 2HG2 THR A 152     102.224  34.775  34.074  1.00  0.00              
ATOM   2373 3HG2 THR A 152     102.669  34.788  32.351  1.00  0.00              
ATOM   2374  N   PHE A 153     100.700  37.388  33.884  1.00  0.00              
ATOM   2375  CA  PHE A 153      99.599  37.478  34.846  1.00  0.00              
ATOM   2376  C   PHE A 153      98.900  36.134  34.936  1.00  0.00              
ATOM   2377  O   PHE A 153      98.495  35.650  33.872  1.00  0.00              
ATOM   2378  CB  PHE A 153      98.605  38.571  34.447  1.00  0.00              
ATOM   2379  CG  PHE A 153      97.311  38.519  35.208  1.00  0.00              
ATOM   2380  CD1 PHE A 153      97.266  38.857  36.553  1.00  0.00              
ATOM   2381  CD2 PHE A 153      96.136  38.133  34.582  1.00  0.00              
ATOM   2382  CE1 PHE A 153      96.076  38.810  37.254  1.00  0.00              
ATOM   2383  CE2 PHE A 153      94.945  38.086  35.279  1.00  0.00              
ATOM   2384  CZ  PHE A 153      94.915  38.425  36.617  1.00  0.00              
ATOM   2385  H   PHE A 153     100.491  37.383  32.896  1.00  0.00              
ATOM   2386  HA  PHE A 153      99.986  37.758  35.827  1.00  0.00              
ATOM   2387 1HB  PHE A 153      99.036  39.554  34.630  1.00  0.00              
ATOM   2388 2HB  PHE A 153      98.350  38.478  33.393  1.00  0.00              
ATOM   2389  HD1 PHE A 153      98.184  39.163  37.056  1.00  0.00              
ATOM   2390  HD2 PHE A 153      96.159  37.865  33.525  1.00  0.00              
ATOM   2391  HE1 PHE A 153      96.055  39.078  38.310  1.00  0.00              
ATOM   2392  HE2 PHE A 153      94.028  37.781  34.775  1.00  0.00              
ATOM   2393  HZ  PHE A 153      93.977  38.387  37.169  1.00  0.00              
ATOM   2394  N   ARG A 154      98.763  35.537  36.106  1.00  0.00              
ATOM   2395  CA  ARG A 154      98.110  34.217  36.156  1.00  0.00              
ATOM   2396  C   ARG A 154      96.650  34.449  36.496  1.00  0.00              
ATOM   2397  O   ARG A 154      96.413  35.003  37.589  1.00  0.00              
ATOM   2398  CB  ARG A 154      98.776  33.241  37.115  1.00  0.00              
ATOM   2399  CG  ARG A 154      98.161  31.851  37.143  1.00  0.00              
ATOM   2400  CD  ARG A 154      98.911  30.866  37.963  1.00  0.00              
ATOM   2401  NE  ARG A 154      98.339  29.529  37.971  1.00  0.00              
ATOM   2402  CZ  ARG A 154      98.696  28.549  38.824  1.00  0.00              
ATOM   2403  NH1 ARG A 154      99.645  28.738  39.714  1.00  0.00              
ATOM   2404  NH2 ARG A 154      98.082  27.383  38.728  1.00  0.00              
ATOM   2405  H   ARG A 154      99.091  35.956  36.964  1.00  0.00              
ATOM   2406  HA  ARG A 154      98.253  33.698  35.208  1.00  0.00              
ATOM   2407 1HB  ARG A 154      99.821  33.166  36.818  1.00  0.00              
ATOM   2408 2HB  ARG A 154      98.712  33.681  38.111  1.00  0.00              
ATOM   2409 1HG  ARG A 154      97.151  31.926  37.548  1.00  0.00              
ATOM   2410 2HG  ARG A 154      98.114  31.473  36.121  1.00  0.00              
ATOM   2411 1HD  ARG A 154      99.926  30.784  37.577  1.00  0.00              
ATOM   2412 2HD  ARG A 154      98.941  31.214  38.995  1.00  0.00              
ATOM   2413  HE  ARG A 154      97.623  29.130  37.378  1.00  0.00              
ATOM   2414 1HH1 ARG A 154     100.118  29.630  39.763  1.00  0.00              
ATOM   2415 2HH1 ARG A 154      99.898  27.991  40.344  1.00  0.00              
ATOM   2416 1HH2 ARG A 154      97.366  27.249  38.027  1.00  0.00              
ATOM   2417 2HH2 ARG A 154      98.330  26.632  39.355  1.00  0.00              
ATOM   2418  N   ASP A 155      95.709  34.056  35.641  1.00  0.00              
ATOM   2419  CA  ASP A 155      94.301  34.348  35.958  1.00  0.00              
ATOM   2420  C   ASP A 155      93.817  33.598  37.196  1.00  0.00              
ATOM   2421  O   ASP A 155      94.397  32.583  37.622  1.00  0.00              
ATOM   2422  CB  ASP A 155      93.404  34.004  34.766  1.00  0.00              
ATOM   2423  CG  ASP A 155      92.067  34.732  34.755  1.00  0.00              
ATOM   2424  OD1 ASP A 155      91.231  34.387  33.953  1.00  0.00              
ATOM   2425  OD2 ASP A 155      91.833  35.516  35.643  1.00  0.00              
ATOM   2426  H   ASP A 155      95.929  33.566  34.786  1.00  0.00              
ATOM   2427  HA  ASP A 155      94.185  35.409  36.180  1.00  0.00              
ATOM   2428 1HB  ASP A 155      93.896  34.133  33.801  1.00  0.00              
ATOM   2429 2HB  ASP A 155      93.238  32.943  34.951  1.00  0.00              
ATOM   2430  N   LEU A 156      92.734  34.069  37.798  1.00  0.00              
ATOM   2431  CA  LEU A 156      92.075  33.467  38.938  1.00  0.00              
ATOM   2432  C   LEU A 156      91.581  32.058  38.635  1.00  0.00              
ATOM   2433  O   LEU A 156      91.120  31.740  37.534  1.00  0.00              
ATOM   2434  CB  LEU A 156      90.909  34.354  39.392  1.00  0.00              
ATOM   2435  CG  LEU A 156      91.309  35.731  39.936  1.00  0.00              
ATOM   2436  CD1 LEU A 156      90.066  36.572  40.195  1.00  0.00              
ATOM   2437  CD2 LEU A 156      92.120  35.559  41.212  1.00  0.00              
ATOM   2438  H   LEU A 156      92.359  34.921  37.406  1.00  0.00              
ATOM   2439  HA  LEU A 156      92.769  33.417  39.776  1.00  0.00              
ATOM   2440 1HB  LEU A 156      90.389  34.464  38.442  1.00  0.00              
ATOM   2441 2HB  LEU A 156      90.262  33.838  40.102  1.00  0.00              
ATOM   2442  HG  LEU A 156      91.955  36.198  39.191  1.00  0.00              
ATOM   2443 1HD1 LEU A 156      90.361  37.548  40.581  1.00  0.00              
ATOM   2444 2HD1 LEU A 156      89.514  36.702  39.265  1.00  0.00              
ATOM   2445 3HD1 LEU A 156      89.434  36.069  40.926  1.00  0.00              
ATOM   2446 1HD2 LEU A 156      92.405  36.539  41.596  1.00  0.00              
ATOM   2447 2HD2 LEU A 156      91.520  35.036  41.957  1.00  0.00              
ATOM   2448 3HD2 LEU A 156      93.018  34.979  40.997  1.00  0.00              
ATOM   2449  N   PRO A 157      91.665  31.160  39.628  1.00  0.00              
ATOM   2450  CA  PRO A 157      91.174  29.801  39.415  1.00  0.00              
ATOM   2451  C   PRO A 157      89.658  29.710  39.342  1.00  0.00              
ATOM   2452  O   PRO A 157      89.184  28.812  38.640  1.00  0.00              
ATOM   2453  CB  PRO A 157      91.728  29.026  40.615  1.00  0.00              
ATOM   2454  CG  PRO A 157      91.869  30.051  41.687  1.00  0.00              
ATOM   2455  CD  PRO A 157      92.254  31.321  40.976  1.00  0.00              
ATOM   2456  HA  PRO A 157      91.565  29.347  38.493  1.00  0.00              
ATOM   2457 1HB  PRO A 157      91.046  28.219  40.922  1.00  0.00              
ATOM   2458 2HB  PRO A 157      92.696  28.558  40.381  1.00  0.00              
ATOM   2459 1HG  PRO A 157      90.928  30.179  42.242  1.00  0.00              
ATOM   2460 2HG  PRO A 157      92.637  29.759  42.418  1.00  0.00              
ATOM   2461 1HD  PRO A 157      91.852  32.215  41.475  1.00  0.00              
ATOM   2462 2HD  PRO A 157      93.345  31.450  40.917  1.00  0.00              
ATOM   2463  N   ASP A 158      88.924  30.559  40.046  1.00  0.00              
ATOM   2464  CA  ASP A 158      87.458  30.497  40.017  1.00  0.00              
ATOM   2465  C   ASP A 158      86.990  31.191  38.740  1.00  0.00              
ATOM   2466  O   ASP A 158      87.021  32.414  38.634  1.00  0.00              
ATOM   2467  CB  ASP A 158      86.841  31.156  41.253  1.00  0.00              
ATOM   2468  CG  ASP A 158      85.323  31.068  41.321  1.00  0.00              
ATOM   2469  OD1 ASP A 158      84.769  31.452  42.324  1.00  0.00              
ATOM   2470  OD2 ASP A 158      84.720  30.768  40.319  1.00  0.00              
ATOM   2471  H   ASP A 158      89.376  31.262  40.613  1.00  0.00              
ATOM   2472  HA  ASP A 158      87.132  29.457  40.030  1.00  0.00              
ATOM   2473 1HB  ASP A 158      87.267  30.802  42.192  1.00  0.00              
ATOM   2474 2HB  ASP A 158      87.138  32.192  41.086  1.00  0.00              
ATOM   2475  N   LYS A 159      86.595  30.396  37.757  1.00  0.00              
ATOM   2476  CA  LYS A 159      86.378  30.947  36.419  1.00  0.00              
ATOM   2477  C   LYS A 159      85.107  31.775  36.382  1.00  0.00              
ATOM   2478  O   LYS A 159      84.866  32.524  35.434  1.00  0.00              
ATOM   2479  CB  LYS A 159      86.308  29.831  35.376  1.00  0.00              
ATOM   2480  CG  LYS A 159      87.604  29.048  35.204  1.00  0.00              
ATOM   2481  CD  LYS A 159      88.691  29.909  34.578  1.00  0.00              
ATOM   2482  CE  LYS A 159      89.946  29.096  34.294  1.00  0.00              
ATOM   2483  NZ  LYS A 159      91.042  29.939  33.744  1.00  0.00              
ATOM   2484  H   LYS A 159      86.440  29.410  37.914  1.00  0.00              
ATOM   2485  HA  LYS A 159      87.174  31.652  36.176  1.00  0.00              
ATOM   2486 1HB  LYS A 159      85.513  29.152  35.686  1.00  0.00              
ATOM   2487 2HB  LYS A 159      86.038  30.295  34.427  1.00  0.00              
ATOM   2488 1HG  LYS A 159      87.932  28.703  36.185  1.00  0.00              
ATOM   2489 2HG  LYS A 159      87.407  28.189  34.564  1.00  0.00              
ATOM   2490 1HD  LYS A 159      88.309  30.327  33.646  1.00  0.00              
ATOM   2491 2HD  LYS A 159      88.932  30.719  35.266  1.00  0.00              
ATOM   2492 1HE  LYS A 159      90.274  28.637  35.225  1.00  0.00              
ATOM   2493 2HE  LYS A 159      89.692  28.318  33.575  1.00  0.00              
ATOM   2494 1HZ  LYS A 159      91.854  29.364  33.569  1.00  0.00              
ATOM   2495 2HZ  LYS A 159      90.739  30.366  32.879  1.00  0.00              
ATOM   2496 3HZ  LYS A 159      91.278  30.661  34.410  1.00  0.00              
ATOM   2497  N   PHE A 160      84.271  31.704  37.426  1.00  0.00              
ATOM   2498  CA  PHE A 160      83.105  32.607  37.391  1.00  0.00              
ATOM   2499  C   PHE A 160      83.527  34.064  37.614  1.00  0.00              
ATOM   2500  O   PHE A 160      82.804  34.957  37.180  1.00  0.00              
ATOM   2501  CB  PHE A 160      82.073  32.194  38.442  1.00  0.00              
ATOM   2502  CG  PHE A 160      80.732  32.847  38.264  1.00  0.00              
ATOM   2503  CD1 PHE A 160      79.861  32.417  37.274  1.00  0.00              
ATOM   2504  CD2 PHE A 160      80.339  33.892  39.086  1.00  0.00              
ATOM   2505  CE1 PHE A 160      78.627  33.017  37.109  1.00  0.00              
ATOM   2506  CE2 PHE A 160      79.105  34.493  38.925  1.00  0.00              
ATOM   2507  CZ  PHE A 160      78.249  34.055  37.935  1.00  0.00              
ATOM   2508  H   PHE A 160      84.390  31.084  38.215  1.00  0.00              
ATOM   2509  HA  PHE A 160      82.631  32.562  36.409  1.00  0.00              
ATOM   2510 1HB  PHE A 160      81.904  31.119  38.400  1.00  0.00              
ATOM   2511 2HB  PHE A 160      82.423  32.467  39.437  1.00  0.00              
ATOM   2512  HD1 PHE A 160      80.160  31.596  36.622  1.00  0.00              
ATOM   2513  HD2 PHE A 160      81.015  34.239  39.868  1.00  0.00              
ATOM   2514  HE1 PHE A 160      77.953  32.669  36.327  1.00  0.00              
ATOM   2515  HE2 PHE A 160      78.808  35.313  39.578  1.00  0.00              
ATOM   2516  HZ  PHE A 160      77.277  34.529  37.805  1.00  0.00              
ATOM   2517  N   ASN A 161      84.650  34.291  38.274  1.00  0.00              
ATOM   2518  CA  ASN A 161      85.192  35.592  38.618  1.00  0.00              
ATOM   2519  C   ASN A 161      86.492  35.935  37.905  1.00  0.00              
ATOM   2520  O   ASN A 161      87.109  36.963  38.200  1.00  0.00              
ATOM   2521  CB  ASN A 161      85.391  35.704  40.118  1.00  0.00              
ATOM   2522  CG  ASN A 161      84.108  35.699  40.901  1.00  0.00              
ATOM   2523  OD1 ASN A 161      83.298  36.629  40.810  1.00  0.00              
ATOM   2524  ND2 ASN A 161      83.956  34.699  41.732  1.00  0.00              
ATOM   2525  H   ASN A 161      85.153  33.460  38.550  1.00  0.00              
ATOM   2526  HA  ASN A 161      84.462  36.370  38.387  1.00  0.00              
ATOM   2527 1HB  ASN A 161      86.126  35.082  40.632  1.00  0.00              
ATOM   2528 2HB  ASN A 161      85.762  36.727  40.057  1.00  0.00              
ATOM   2529 1HD2 ASN A 161      83.126  34.631  42.286  1.00  0.00              
ATOM   2530 2HD2 ASN A 161      84.670  34.004  41.812  1.00  0.00              
ATOM   2531  N   ALA A 162      86.935  35.114  36.986  1.00  0.00              
ATOM   2532  CA  ALA A 162      88.202  35.245  36.287  1.00  0.00              
ATOM   2533  C   ALA A 162      88.100  36.189  35.082  1.00  0.00              
ATOM   2534  O   ALA A 162      87.014  36.462  34.562  1.00  0.00              
ATOM   2535  CB  ALA A 162      88.697  33.874  35.851  1.00  0.00              
ATOM   2536  H   ALA A 162      86.329  34.337  36.764  1.00  0.00              
ATOM   2537  HA  ALA A 162      88.933  35.683  36.967  1.00  0.00              
ATOM   2538 1HB  ALA A 162      89.654  33.979  35.340  1.00  0.00              
ATOM   2539 2HB  ALA A 162      88.821  33.236  36.726  1.00  0.00              
ATOM   2540 3HB  ALA A 162      87.972  33.424  35.173  1.00  0.00              
ATOM   2541  N   TYR A 163      89.254  36.693  34.637  1.00  0.00              
ATOM   2542  CA  TYR A 163      89.269  37.701  33.584  1.00  0.00              
ATOM   2543  C   TYR A 163      89.428  37.113  32.200  1.00  0.00              
ATOM   2544  O   TYR A 163      89.090  37.761  31.207  1.00  0.00              
ATOM   2545  CB  TYR A 163      90.391  38.711  33.839  1.00  0.00              
ATOM   2546  CG  TYR A 163      90.305  39.394  35.186  1.00  0.00              
ATOM   2547  CD1 TYR A 163      89.352  40.373  35.429  1.00  0.00              
ATOM   2548  CD2 TYR A 163      91.177  39.058  36.210  1.00  0.00              
ATOM   2549  CE1 TYR A 163      89.270  41.001  36.657  1.00  0.00              
ATOM   2550  CE2 TYR A 163      91.104  39.678  37.442  1.00  0.00              
ATOM   2551  CZ  TYR A 163      90.149  40.650  37.662  1.00  0.00              
ATOM   2552  OH  TYR A 163      90.072  41.271  38.887  1.00  0.00              
ATOM   2553  H   TYR A 163      90.130  36.378  35.029  1.00  0.00              
ATOM   2554  HA  TYR A 163      88.327  38.251  33.584  1.00  0.00              
ATOM   2555 1HB  TYR A 163      91.335  38.169  33.765  1.00  0.00              
ATOM   2556 2HB  TYR A 163      90.337  39.458  33.048  1.00  0.00              
ATOM   2557  HD1 TYR A 163      88.662  40.644  34.631  1.00  0.00              
ATOM   2558  HD2 TYR A 163      91.930  38.290  36.030  1.00  0.00              
ATOM   2559  HE1 TYR A 163      88.517  41.768  36.834  1.00  0.00              
ATOM   2560  HE2 TYR A 163      91.800  39.401  38.234  1.00  0.00              
ATOM   2561  HH  TYR A 163      90.670  40.894  39.537  1.00  0.00              
ATOM   2562  N   LEU A 164      89.965  35.888  32.120  1.00  0.00              
ATOM   2563  CA  LEU A 164      90.107  35.248  30.805  1.00  0.00              
ATOM   2564  C   LEU A 164      89.107  34.087  30.781  1.00  0.00              
ATOM   2565  O   LEU A 164      89.440  32.928  30.524  1.00  0.00              
ATOM   2566  CB  LEU A 164      91.542  34.761  30.565  1.00  0.00              
ATOM   2567  CG  LEU A 164      92.618  35.853  30.612  1.00  0.00              
ATOM   2568  CD1 LEU A 164      94.002  35.227  30.498  1.00  0.00              
ATOM   2569  CD2 LEU A 164      92.382  36.848  29.486  1.00  0.00              
ATOM   2570  H   LEU A 164      90.275  35.393  32.944  1.00  0.00              
ATOM   2571  HA  LEU A 164      89.853  35.962  30.022  1.00  0.00              
ATOM   2572 1HB  LEU A 164      91.648  34.095  31.419  1.00  0.00              
ATOM   2573 2HB  LEU A 164      91.623  34.185  29.643  1.00  0.00              
ATOM   2574  HG  LEU A 164      92.500  36.384  31.557  1.00  0.00              
ATOM   2575 1HD1 LEU A 164      94.759  36.010  30.533  1.00  0.00              
ATOM   2576 2HD1 LEU A 164      94.158  34.536  31.327  1.00  0.00              
ATOM   2577 3HD1 LEU A 164      94.080  34.688  29.555  1.00  0.00              
ATOM   2578 1HD2 LEU A 164      93.148  37.624  29.521  1.00  0.00              
ATOM   2579 2HD2 LEU A 164      92.431  36.332  28.527  1.00  0.00              
ATOM   2580 3HD2 LEU A 164      91.399  37.304  29.603  1.00  0.00              
ATOM   2581  N   ALA A 165      87.846  34.453  31.073  1.00  0.00              
ATOM   2582  CA  ALA A 165      86.788  33.440  31.109  1.00  0.00              
ATOM   2583  C   ALA A 165      85.491  33.931  30.493  1.00  0.00              
ATOM   2584  O   ALA A 165      84.417  33.748  31.102  1.00  0.00              
ATOM   2585  CB  ALA A 165      86.544  32.986  32.541  1.00  0.00              
ATOM   2586  H   ALA A 165      87.612  35.416  31.269  1.00  0.00              
ATOM   2587  HA  ALA A 165      87.107  32.580  30.520  1.00  0.00              
ATOM   2588 1HB  ALA A 165      85.760  32.229  32.553  1.00  0.00              
ATOM   2589 2HB  ALA A 165      87.462  32.564  32.950  1.00  0.00              
ATOM   2590 3HB  ALA A 165      86.235  33.838  33.145  1.00  0.00              
ATOM   2591  N   ASN A 166      85.573  34.530  29.316  1.00  0.00              
ATOM   2592  CA  ASN A 166      84.545  34.803  28.328  1.00  0.00              
ATOM   2593  C   ASN A 166      83.749  36.080  28.587  1.00  0.00              
ATOM   2594  O   ASN A 166      82.755  36.252  27.858  1.00  0.00              
ATOM   2595  CB  ASN A 166      83.595  33.625  28.215  1.00  0.00              
ATOM   2596  CG  ASN A 166      82.906  33.529  26.882  1.00  0.00              
ATOM   2597  OD1 ASN A 166      83.446  33.944  25.850  1.00  0.00              
ATOM   2598  ND2 ASN A 166      81.685  33.058  26.910  1.00  0.00              
ATOM   2599  H   ASN A 166      86.523  34.820  29.131  1.00  0.00              
ATOM   2600  HA  ASN A 166      85.002  34.943  27.347  1.00  0.00              
ATOM   2601 1HB  ASN A 166      83.902  32.628  28.532  1.00  0.00              
ATOM   2602 2HB  ASN A 166      82.895  34.038  28.942  1.00  0.00              
ATOM   2603 1HD2 ASN A 166      81.166  32.966  26.059  1.00  0.00              
ATOM   2604 2HD2 ASN A 166      81.272  32.792  27.780  1.00  0.00              
ATOM   2605  N   LYS A 167      84.145  36.905  29.545  1.00  0.00              
ATOM   2606  CA  LYS A 167      83.562  38.245  29.701  1.00  0.00              
ATOM   2607  C   LYS A 167      84.437  39.295  29.019  1.00  0.00              
ATOM   2608  O   LYS A 167      85.670  39.107  28.992  1.00  0.00              
ATOM   2609  CB  LYS A 167      83.382  38.590  31.180  1.00  0.00              
ATOM   2610  CG  LYS A 167      82.309  37.775  31.890  1.00  0.00              
ATOM   2611  CD  LYS A 167      82.420  37.911  33.401  1.00  0.00              
ATOM   2612  CE  LYS A 167      82.029  39.308  33.862  1.00  0.00              
ATOM   2613  NZ  LYS A 167      82.210  39.481  35.328  1.00  0.00              
ATOM   2614  H   LYS A 167      84.867  36.605  30.185  1.00  0.00              
ATOM   2615  HA  LYS A 167      82.561  38.265  29.269  1.00  0.00              
ATOM   2616 1HB  LYS A 167      84.344  38.424  31.666  1.00  0.00              
ATOM   2617 2HB  LYS A 167      83.127  39.648  31.233  1.00  0.00              
ATOM   2618 1HG  LYS A 167      81.331  38.130  31.563  1.00  0.00              
ATOM   2619 2HG  LYS A 167      82.427  36.728  31.610  1.00  0.00              
ATOM   2620 1HD  LYS A 167      81.760  37.177  33.866  1.00  0.00              
ATOM   2621 2HD  LYS A 167      83.450  37.708  33.694  1.00  0.00              
ATOM   2622 1HE  LYS A 167      82.650  40.029  33.332  1.00  0.00              
ATOM   2623 2HE  LYS A 167      80.983  39.472  33.604  1.00  0.00              
ATOM   2624 1HZ  LYS A 167      81.940  40.419  35.592  1.00  0.00              
ATOM   2625 2HZ  LYS A 167      81.633  38.814  35.821  1.00  0.00              
ATOM   2626 3HZ  LYS A 167      83.180  39.330  35.568  1.00  0.00              
ATOM   2627  N   TRP A 168      83.809  40.373  28.534  1.00  0.00              
ATOM   2628  CA  TRP A 168      84.584  41.547  28.135  1.00  0.00              
ATOM   2629  C   TRP A 168      85.314  42.125  29.349  1.00  0.00              
ATOM   2630  O   TRP A 168      84.688  42.383  30.394  1.00  0.00              
ATOM   2631  CB  TRP A 168      83.678  42.605  27.503  1.00  0.00              
ATOM   2632  CG  TRP A 168      83.280  42.288  26.094  1.00  0.00              
ATOM   2633  CD1 TRP A 168      82.061  41.852  25.669  1.00  0.00              
ATOM   2634  CD2 TRP A 168      84.103  42.383  24.924  1.00  0.00              
ATOM   2635  NE1 TRP A 168      82.071  41.668  24.309  1.00  0.00              
ATOM   2636  CE2 TRP A 168      83.315  41.989  23.828  1.00  0.00              
ATOM   2637  CE3 TRP A 168      85.431  42.765  24.699  1.00  0.00              
ATOM   2638  CZ2 TRP A 168      83.806  41.962  22.532  1.00  0.00              
ATOM   2639  CZ3 TRP A 168      85.923  42.739  23.400  1.00  0.00              
ATOM   2640  CH2 TRP A 168      85.133  42.350  22.347  1.00  0.00              
ATOM   2641  H   TRP A 168      82.804  40.391  28.438  1.00  0.00              
ATOM   2642  HA  TRP A 168      85.336  41.261  27.400  1.00  0.00              
ATOM   2643 1HB  TRP A 168      82.754  42.701  28.074  1.00  0.00              
ATOM   2644 2HB  TRP A 168      84.188  43.568  27.475  1.00  0.00              
ATOM   2645  HD1 TRP A 168      81.293  41.720  26.430  1.00  0.00              
ATOM   2646  HE1 TRP A 168      81.292  41.347  23.753  1.00  0.00              
ATOM   2647  HE3 TRP A 168      86.100  43.084  25.498  1.00  0.00              
ATOM   2648  HZ2 TRP A 168      83.145  41.646  21.725  1.00  0.00              
ATOM   2649  HZ3 TRP A 168      86.959  43.038  23.239  1.00  0.00              
ATOM   2650  HH2 TRP A 168      85.558  42.344  21.343  1.00  0.00              
ATOM   2651  N   VAL A 169      86.640  42.328  29.274  1.00  0.00              
ATOM   2652  CA  VAL A 169      87.400  42.970  30.354  1.00  0.00              
ATOM   2653  C   VAL A 169      88.293  44.056  29.755  1.00  0.00              
ATOM   2654  O   VAL A 169      88.618  43.967  28.567  1.00  0.00              
ATOM   2655  CB  VAL A 169      88.265  41.964  31.136  1.00  0.00              
ATOM   2656  CG1 VAL A 169      87.388  40.921  31.813  1.00  0.00              
ATOM   2657  CG2 VAL A 169      89.270  41.294  30.212  1.00  0.00              
ATOM   2658  H   VAL A 169      87.127  42.026  28.442  1.00  0.00              
ATOM   2659  HA  VAL A 169      86.739  43.484  31.053  1.00  0.00              
ATOM   2660  HB  VAL A 169      88.839  42.502  31.891  1.00  0.00              
ATOM   2661 1HG1 VAL A 169      88.016  40.218  32.361  1.00  0.00              
ATOM   2662 2HG1 VAL A 169      86.706  41.413  32.505  1.00  0.00              
ATOM   2663 3HG1 VAL A 169      86.816  40.382  31.058  1.00  0.00              
ATOM   2664 1HG2 VAL A 169      89.874  40.587  30.780  1.00  0.00              
ATOM   2665 2HG2 VAL A 169      88.739  40.764  29.421  1.00  0.00              
ATOM   2666 3HG2 VAL A 169      89.919  42.050  29.770  1.00  0.00              
ATOM   2667  N   PHE A 170      88.635  45.068  30.555  1.00  0.00              
ATOM   2668  CA  PHE A 170      89.406  46.194  30.009  1.00  0.00              
ATOM   2669  C   PHE A 170      90.878  46.058  30.348  1.00  0.00              
ATOM   2670  O   PHE A 170      91.179  46.069  31.545  1.00  0.00              
ATOM   2671  CB  PHE A 170      88.871  47.526  30.538  1.00  0.00              
ATOM   2672  CG  PHE A 170      89.550  48.729  29.949  1.00  0.00              
ATOM   2673  CD1 PHE A 170      89.480  48.986  28.587  1.00  0.00              
ATOM   2674  CD2 PHE A 170      90.262  49.606  30.753  1.00  0.00              
ATOM   2675  CE1 PHE A 170      90.105  50.093  28.044  1.00  0.00              
ATOM   2676  CE2 PHE A 170      90.887  50.713  30.213  1.00  0.00              
ATOM   2677  CZ  PHE A 170      90.808  50.956  28.857  1.00  0.00              
ATOM   2678  H   PHE A 170      88.375  45.077  31.531  1.00  0.00              
ATOM   2679  HA  PHE A 170      89.335  46.198  28.920  1.00  0.00              
ATOM   2680 1HB  PHE A 170      87.811  47.623  30.307  1.00  0.00              
ATOM   2681 2HB  PHE A 170      89.013  47.585  31.616  1.00  0.00              
ATOM   2682  HD1 PHE A 170      88.923  48.304  27.945  1.00  0.00              
ATOM   2683  HD2 PHE A 170      90.325  49.413  31.825  1.00  0.00              
ATOM   2684  HE1 PHE A 170      90.041  50.283  26.973  1.00  0.00              
ATOM   2685  HE2 PHE A 170      91.443  51.394  30.857  1.00  0.00              
ATOM   2686  HZ  PHE A 170      91.302  51.828  28.429  1.00  0.00              
ATOM   2687  N   ILE A 171      91.737  45.945  29.335  1.00  0.00              
ATOM   2688  CA  ILE A 171      93.168  45.859  29.602  1.00  0.00              
ATOM   2689  C   ILE A 171      93.868  47.195  29.432  1.00  0.00              
ATOM   2690  O   ILE A 171      93.572  47.904  28.457  1.00  0.00              
ATOM   2691  CB  ILE A 171      93.847  44.825  28.685  1.00  0.00              
ATOM   2692  CG1 ILE A 171      93.124  43.478  28.772  1.00  0.00              
ATOM   2693  CG2 ILE A 171      95.314  44.670  29.053  1.00  0.00              
ATOM   2694  CD1 ILE A 171      93.121  42.876  30.159  1.00  0.00              
ATOM   2695  H   ILE A 171      91.412  45.918  28.379  1.00  0.00              
ATOM   2696  HA  ILE A 171      93.349  45.587  30.641  1.00  0.00              
ATOM   2697  HB  ILE A 171      93.764  45.159  27.651  1.00  0.00              
ATOM   2698 1HG1 ILE A 171      92.098  43.639  28.444  1.00  0.00              
ATOM   2699 2HG1 ILE A 171      93.623  42.798  28.082  1.00  0.00              
ATOM   2700 1HG2 ILE A 171      95.779  43.935  28.395  1.00  0.00              
ATOM   2701 2HG2 ILE A 171      95.820  45.628  28.940  1.00  0.00              
ATOM   2702 3HG2 ILE A 171      95.397  44.335  30.087  1.00  0.00              
ATOM   2703 1HD1 ILE A 171      92.592  41.923  30.141  1.00  0.00              
ATOM   2704 2HD1 ILE A 171      94.148  42.713  30.488  1.00  0.00              
ATOM   2705 3HD1 ILE A 171      92.622  43.554  30.850  1.00  0.00              
ATOM   2706  N   THR A 172      94.810  47.480  30.361  1.00  0.00              
ATOM   2707  CA  THR A 172      95.670  48.649  30.160  1.00  0.00              
ATOM   2708  C   THR A 172      97.101  48.310  30.564  1.00  0.00              
ATOM   2709  O   THR A 172      97.259  47.850  31.718  1.00  0.00              
ATOM   2710  CB  THR A 172      95.186  49.868  30.968  1.00  0.00              
ATOM   2711  OG1 THR A 172      93.848  50.202  30.578  1.00  0.00              
ATOM   2712  CG2 THR A 172      96.095  51.063  30.725  1.00  0.00              
ATOM   2713  H   THR A 172      94.937  46.912  31.186  1.00  0.00              
ATOM   2714  HA  THR A 172      95.672  48.929  29.106  1.00  0.00              
ATOM   2715  HB  THR A 172      95.194  49.616  32.028  1.00  0.00              
ATOM   2716  HG1 THR A 172      93.549  50.962  31.082  1.00  0.00              
ATOM   2717 1HG2 THR A 172      95.738  51.914  31.305  1.00  0.00              
ATOM   2718 2HG2 THR A 172      97.111  50.815  31.032  1.00  0.00              
ATOM   2719 3HG2 THR A 172      96.087  51.316  29.666  1.00  0.00              
ATOM   2720  N   ILE A 173      98.055  48.535  29.663  1.00  0.00              
ATOM   2721  CA  ILE A 173      99.461  48.326  30.010  1.00  0.00              
ATOM   2722  C   ILE A 173     100.252  49.630  29.780  1.00  0.00              
ATOM   2723  O   ILE A 173     100.351  50.019  28.617  1.00  0.00              
ATOM   2724  CB  ILE A 173     100.089  47.186  29.187  1.00  0.00              
ATOM   2725  CG1 ILE A 173      99.311  45.885  29.398  1.00  0.00              
ATOM   2726  CG2 ILE A 173     101.551  47.002  29.562  1.00  0.00              
ATOM   2727  CD1 ILE A 173      99.698  44.780  28.441  1.00  0.00              
ATOM   2728  H   ILE A 173      97.820  48.851  28.733  1.00  0.00              
ATOM   2729  HA  ILE A 173      99.566  48.110  31.073  1.00  0.00              
ATOM   2730  HB  ILE A 173     100.013  47.429  28.128  1.00  0.00              
ATOM   2731 1HG1 ILE A 173      99.493  45.560  30.421  1.00  0.00              
ATOM   2732 2HG1 ILE A 173      98.253  46.116  29.274  1.00  0.00              
ATOM   2733 1HG2 ILE A 173     101.979  46.193  28.972  1.00  0.00              
ATOM   2734 2HG2 ILE A 173     102.097  47.924  29.363  1.00  0.00              
ATOM   2735 3HG2 ILE A 173     101.627  46.758  30.622  1.00  0.00              
ATOM   2736 1HD1 ILE A 173      99.104  43.890  28.652  1.00  0.00              
ATOM   2737 2HD1 ILE A 173      99.515  45.104  27.416  1.00  0.00              
ATOM   2738 3HD1 ILE A 173     100.755  44.546  28.564  1.00  0.00              
ATOM   2739  N   THR A 174     100.720  50.135  30.905  1.00  0.00              
ATOM   2740  CA  THR A 174     101.515  51.352  30.966  1.00  0.00              
ATOM   2741  C   THR A 174     103.012  51.025  31.040  1.00  0.00              
ATOM   2742  O   THR A 174     103.468  50.121  31.734  1.00  0.00              
ATOM   2743  CB  THR A 174     101.122  52.220  32.176  1.00  0.00              
ATOM   2744  OG1 THR A 174     101.392  51.505  33.388  1.00  0.00              
ATOM   2745  CG2 THR A 174      99.644  52.576  32.120  1.00  0.00              
ATOM   2746  H   THR A 174     100.509  49.642  31.761  1.00  0.00              
ATOM   2747  HA  THR A 174     101.393  51.919  30.043  1.00  0.00              
ATOM   2748  HB  THR A 174     101.715  53.134  32.164  1.00  0.00              
ATOM   2749  HG1 THR A 174     100.885  50.689  33.398  1.00  0.00              
ATOM   2750 1HG2 THR A 174      99.386  53.189  32.982  1.00  0.00              
ATOM   2751 2HG2 THR A 174      99.438  53.129  31.204  1.00  0.00              
ATOM   2752 3HG2 THR A 174      99.051  51.662  32.133  1.00  0.00              
ATOM   2753  N   ASN A 175     103.799  51.801  30.303  1.00  0.00              
ATOM   2754  CA  ASN A 175     105.249  51.655  30.243  1.00  0.00              
ATOM   2755  C   ASN A 175     105.968  52.978  30.514  1.00  0.00              
ATOM   2756  O   ASN A 175     105.958  53.889  29.681  1.00  0.00              
ATOM   2757  CB  ASN A 175     105.687  51.087  28.906  1.00  0.00              
ATOM   2758  CG  ASN A 175     105.186  49.693  28.647  1.00  0.00              
ATOM   2759  OD1 ASN A 175     105.832  48.703  29.008  1.00  0.00              
ATOM   2760  ND2 ASN A 175     104.081  49.610  27.952  1.00  0.00              
ATOM   2761  H   ASN A 175     103.355  52.527  29.760  1.00  0.00              
ATOM   2762  HA  ASN A 175     105.581  50.944  31.001  1.00  0.00              
ATOM   2763 1HB  ASN A 175     105.595  51.675  27.992  1.00  0.00              
ATOM   2764 2HB  ASN A 175     106.736  51.034  29.199  1.00  0.00              
ATOM   2765 1HD2 ASN A 175     103.689  48.714  27.742  1.00  0.00              
ATOM   2766 2HD2 ASN A 175     103.628  50.442  27.631  1.00  0.00              
ATOM   2767  N   ASP A 176     106.596  53.090  31.685  1.00  0.00              
ATOM   2768  CA  ASP A 176     107.418  54.233  32.061  1.00  0.00              
ATOM   2769  C   ASP A 176     108.881  53.801  31.998  1.00  0.00              
ATOM   2770  O   ASP A 176     109.304  53.099  32.923  1.00  0.00              
ATOM   2771  CB  ASP A 176     107.058  54.744  33.458  1.00  0.00              
ATOM   2772  CG  ASP A 176     107.878  55.940  33.921  1.00  0.00              
ATOM   2773  OD1 ASP A 176     108.789  56.318  33.222  1.00  0.00              
ATOM   2774  OD2 ASP A 176     107.495  56.562  34.883  1.00  0.00              
ATOM   2775  H   ASP A 176     106.484  52.328  32.338  1.00  0.00              
ATOM   2776  HA  ASP A 176     107.244  55.057  31.368  1.00  0.00              
ATOM   2777 1HB  ASP A 176     105.997  54.963  33.580  1.00  0.00              
ATOM   2778 2HB  ASP A 176     107.320  53.871  34.055  1.00  0.00              
ATOM   2779  N   ARG A 177     109.550  54.252  30.953  1.00  0.00              
ATOM   2780  CA  ARG A 177     110.935  53.828  30.705  1.00  0.00              
ATOM   2781  C   ARG A 177     111.884  54.316  31.795  1.00  0.00              
ATOM   2782  O   ARG A 177     113.052  53.893  31.774  1.00  0.00              
ATOM   2783  CB  ARG A 177     111.423  54.246  29.326  1.00  0.00              
ATOM   2784  CG  ARG A 177     110.732  53.550  28.164  1.00  0.00              
ATOM   2785  CD  ARG A 177     111.200  52.163  27.915  1.00  0.00              
ATOM   2786  NE  ARG A 177     112.602  52.057  27.543  1.00  0.00              
ATOM   2787  CZ  ARG A 177     113.066  52.135  26.281  1.00  0.00              
ATOM   2788  NH1 ARG A 177     112.244  52.280  25.265  1.00  0.00              
ATOM   2789  NH2 ARG A 177     114.370  52.037  26.088  1.00  0.00              
ATOM   2790  H   ARG A 177     109.111  54.897  30.312  1.00  0.00              
ATOM   2791  HA  ARG A 177     110.997  52.740  30.728  1.00  0.00              
ATOM   2792 1HB  ARG A 177     111.267  55.321  29.245  1.00  0.00              
ATOM   2793 2HB  ARG A 177     112.491  54.030  29.288  1.00  0.00              
ATOM   2794 1HG  ARG A 177     109.662  53.511  28.370  1.00  0.00              
ATOM   2795 2HG  ARG A 177     110.906  54.132  27.259  1.00  0.00              
ATOM   2796 1HD  ARG A 177     111.058  51.573  28.821  1.00  0.00              
ATOM   2797 2HD  ARG A 177     110.613  51.731  27.105  1.00  0.00              
ATOM   2798  HE  ARG A 177     113.415  51.918  28.128  1.00  0.00              
ATOM   2799 1HH1 ARG A 177     111.249  52.335  25.427  1.00  0.00              
ATOM   2800 2HH1 ARG A 177     112.612  52.336  24.326  1.00  0.00              
ATOM   2801 1HH2 ARG A 177     114.986  51.908  26.879  1.00  0.00              
ATOM   2802 2HH2 ARG A 177     114.744  52.091  25.152  1.00  0.00              
ATOM   2803  N   LEU A 178     111.446  55.152  32.739  1.00  0.00              
ATOM   2804  CA  LEU A 178     112.235  55.532  33.900  1.00  0.00              
ATOM   2805  C   LEU A 178     111.850  54.709  35.129  1.00  0.00              
ATOM   2806  O   LEU A 178     112.424  54.935  36.198  1.00  0.00              
ATOM   2807  CB  LEU A 178     112.065  57.030  34.183  1.00  0.00              
ATOM   2808  CG  LEU A 178     112.516  57.963  33.053  1.00  0.00              
ATOM   2809  CD1 LEU A 178     112.253  59.413  33.437  1.00  0.00              
ATOM   2810  CD2 LEU A 178     113.993  57.740  32.767  1.00  0.00              
ATOM   2811  H   LEU A 178     110.517  55.533  32.629  1.00  0.00              
ATOM   2812  HA  LEU A 178     113.290  55.349  33.700  1.00  0.00              
ATOM   2813 1HB  LEU A 178     110.982  57.068  34.290  1.00  0.00              
ATOM   2814 2HB  LEU A 178     112.533  57.318  35.124  1.00  0.00              
ATOM   2815  HG  LEU A 178     111.957  57.683  32.159  1.00  0.00              
ATOM   2816 1HD1 LEU A 178     112.576  60.069  32.628  1.00  0.00              
ATOM   2817 2HD1 LEU A 178     111.187  59.556  33.614  1.00  0.00              
ATOM   2818 3HD1 LEU A 178     112.808  59.655  34.343  1.00  0.00              
ATOM   2819 1HD2 LEU A 178     114.312  58.404  31.962  1.00  0.00              
ATOM   2820 2HD2 LEU A 178     114.574  57.952  33.665  1.00  0.00              
ATOM   2821 3HD2 LEU A 178     114.154  56.704  32.467  1.00  0.00              
ATOM   2822  N   SER A 179     110.908  53.762  35.006  1.00  0.00              
ATOM   2823  CA  SER A 179     110.552  52.935  36.170  1.00  0.00              
ATOM   2824  C   SER A 179     110.051  51.563  35.718  1.00  0.00              
ATOM   2825  O   SER A 179     110.876  50.683  35.417  1.00  0.00              
ATOM   2826  CB  SER A 179     109.502  53.631  37.014  1.00  0.00              
ATOM   2827  OG  SER A 179     108.351  53.937  36.275  1.00  0.00              
ATOM   2828  H   SER A 179     110.436  53.604  34.127  1.00  0.00              
ATOM   2829  HA  SER A 179     111.379  52.787  36.866  1.00  0.00              
ATOM   2830 1HB  SER A 179     109.228  52.975  37.840  1.00  0.00              
ATOM   2831 2HB  SER A 179     109.926  54.553  37.408  1.00  0.00              
ATOM   2832  HG  SER A 179     107.715  54.378  36.843  1.00  0.00              
ATOM   2833  N   SER A 180     108.735  51.371  35.668  1.00  0.00              
ATOM   2834  CA  SER A 180     108.170  50.055  35.382  1.00  0.00              
ATOM   2835  C   SER A 180     107.103  50.068  34.293  1.00  0.00              
ATOM   2836  O   SER A 180     106.533  51.097  33.910  1.00  0.00              
ATOM   2837  CB  SER A 180     107.595  49.466  36.655  1.00  0.00              
ATOM   2838  OG  SER A 180     106.483  50.186  37.113  1.00  0.00              
ATOM   2839  H   SER A 180     108.112  52.149  35.831  1.00  0.00              
ATOM   2840  HA  SER A 180     108.925  49.297  35.169  1.00  0.00              
ATOM   2841 1HB  SER A 180     107.294  48.437  36.458  1.00  0.00              
ATOM   2842 2HB  SER A 180     108.365  49.477  37.425  1.00  0.00              
ATOM   2843  HG  SER A 180     105.711  49.616  37.113  1.00  0.00              
ATOM   2844  N   ALA A 181     106.814  48.851  33.826  1.00  0.00              
ATOM   2845  CA  ALA A 181     105.599  48.531  33.106  1.00  0.00              
ATOM   2846  C   ALA A 181     104.553  48.049  34.115  1.00  0.00              
ATOM   2847  O   ALA A 181     104.933  47.351  35.067  1.00  0.00              
ATOM   2848  CB  ALA A 181     105.862  47.484  32.033  1.00  0.00              
ATOM   2849  H   ALA A 181     107.493  48.122  33.993  1.00  0.00              
ATOM   2850  HA  ALA A 181     105.250  49.428  32.594  1.00  0.00              
ATOM   2851 1HB  ALA A 181     104.930  47.250  31.518  1.00  0.00              
ATOM   2852 2HB  ALA A 181     106.585  47.872  31.316  1.00  0.00              
ATOM   2853 3HB  ALA A 181     106.258  46.581  32.495  1.00  0.00              
ATOM   2854  N   ASN A 182     103.292  48.448  33.888  1.00  0.00              
ATOM   2855  CA  ASN A 182     102.242  48.027  34.828  1.00  0.00              
ATOM   2856  C   ASN A 182     101.041  47.546  34.035  1.00  0.00              
ATOM   2857  O   ASN A 182     100.635  48.099  33.001  1.00  0.00              
ATOM   2858  CB  ASN A 182     101.841  49.136  35.783  1.00  0.00              
ATOM   2859  CG  ASN A 182     103.007  49.805  36.457  1.00  0.00              
ATOM   2860  OD1 ASN A 182     103.672  49.219  37.318  1.00  0.00              
ATOM   2861  ND2 ASN A 182     103.206  51.056  36.129  1.00  0.00              
ATOM   2862  H   ASN A 182     103.042  49.025  33.097  1.00  0.00              
ATOM   2863  HA  ASN A 182     102.592  47.179  35.418  1.00  0.00              
ATOM   2864 1HB  ASN A 182     101.116  49.895  35.485  1.00  0.00              
ATOM   2865 2HB  ASN A 182     101.376  48.447  36.488  1.00  0.00              
ATOM   2866 1HD2 ASN A 182     103.965  51.565  36.538  1.00  0.00              
ATOM   2867 2HD2 ASN A 182     102.602  51.503  35.471  1.00  0.00              
ATOM   2868  N   LEU A 183     100.482  46.434  34.511  1.00  0.00              
ATOM   2869  CA  LEU A 183      99.344  45.790  33.851  1.00  0.00              
ATOM   2870  C   LEU A 183      98.129  45.971  34.745  1.00  0.00              
ATOM   2871  O   LEU A 183      98.216  45.607  35.931  1.00  0.00              
ATOM   2872  CB  LEU A 183      99.619  44.304  33.587  1.00  0.00              
ATOM   2873  CG  LEU A 183      98.386  43.467  33.222  1.00  0.00              
ATOM   2874  CD1 LEU A 183      97.843  43.901  31.867  1.00  0.00              
ATOM   2875  CD2 LEU A 183      98.759  41.992  33.206  1.00  0.00              
ATOM   2876  H   LEU A 183     100.858  46.025  35.354  1.00  0.00              
ATOM   2877  HA  LEU A 183      99.151  46.279  32.897  1.00  0.00              
ATOM   2878 1HB  LEU A 183     100.277  44.396  32.725  1.00  0.00              
ATOM   2879 2HB  LEU A 183     100.162  43.842  34.411  1.00  0.00              
ATOM   2880  HG  LEU A 183      97.648  43.616  34.011  1.00  0.00              
ATOM   2881 1HD1 LEU A 183      96.968  43.302  31.616  1.00  0.00              
ATOM   2882 2HD1 LEU A 183      97.561  44.954  31.908  1.00  0.00              
ATOM   2883 3HD1 LEU A 183      98.609  43.760  31.106  1.00  0.00              
ATOM   2884 1HD2 LEU A 183      97.882  41.399  32.947  1.00  0.00              
ATOM   2885 2HD2 LEU A 183      99.543  41.823  32.468  1.00  0.00              
ATOM   2886 3HD2 LEU A 183      99.118  41.697  34.192  1.00  0.00              
ATOM   2887  N   TYR A 184      97.087  46.529  34.131  1.00  0.00              
ATOM   2888  CA  TYR A 184      95.830  46.733  34.822  1.00  0.00              
ATOM   2889  C   TYR A 184      94.723  45.943  34.161  1.00  0.00              
ATOM   2890  O   TYR A 184      94.667  45.793  32.940  1.00  0.00              
ATOM   2891  CB  TYR A 184      95.469  48.220  34.857  1.00  0.00              
ATOM   2892  CG  TYR A 184      96.505  49.087  35.537  1.00  0.00              
ATOM   2893  CD1 TYR A 184      97.636  49.512  34.856  1.00  0.00              
ATOM   2894  CD2 TYR A 184      96.348  49.478  36.859  1.00  0.00              
ATOM   2895  CE1 TYR A 184      98.586  50.304  35.473  1.00  0.00              
ATOM   2896  CE2 TYR A 184      97.290  50.270  37.485  1.00  0.00              
ATOM   2897  CZ  TYR A 184      98.409  50.681  36.789  1.00  0.00              
ATOM   2898  OH  TYR A 184      99.350  51.470  37.408  1.00  0.00              
ATOM   2899  H   TYR A 184      97.170  46.817  33.166  1.00  0.00              
ATOM   2900  HA  TYR A 184      95.926  46.425  35.863  1.00  0.00              
ATOM   2901 1HB  TYR A 184      95.344  48.546  33.824  1.00  0.00              
ATOM   2902 2HB  TYR A 184      94.519  48.308  35.384  1.00  0.00              
ATOM   2903  HD1 TYR A 184      97.769  49.211  33.817  1.00  0.00              
ATOM   2904  HD2 TYR A 184      95.463  49.150  37.403  1.00  0.00              
ATOM   2905  HE1 TYR A 184      99.470  50.631  34.926  1.00  0.00              
ATOM   2906  HE2 TYR A 184      97.149  50.566  38.525  1.00  0.00              
ATOM   2907  HH  TYR A 184      99.129  51.674  38.320  1.00  0.00              
ATOM   2908  N   ILE A 185      93.788  45.418  34.940  1.00  0.00              
ATOM   2909  CA  ILE A 185      92.565  44.886  34.338  1.00  0.00              
ATOM   2910  C   ILE A 185      91.378  45.497  35.079  1.00  0.00              
ATOM   2911  O   ILE A 185      91.350  45.439  36.317  1.00  0.00              
ATOM   2912  CB  ILE A 185      92.494  43.350  34.407  1.00  0.00              
ATOM   2913  CG1 ILE A 185      93.732  42.728  33.755  1.00  0.00              
ATOM   2914  CG2 ILE A 185      91.225  42.845  33.736  1.00  0.00              
ATOM   2915  CD1 ILE A 185      93.833  41.231  33.941  1.00  0.00              
ATOM   2916  H   ILE A 185      93.901  45.377  35.943  1.00  0.00              
ATOM   2917  HA  ILE A 185      92.473  45.213  33.303  1.00  0.00              
ATOM   2918  HB  ILE A 185      92.500  43.040  35.452  1.00  0.00              
ATOM   2919 1HG1 ILE A 185      93.689  42.960  32.692  1.00  0.00              
ATOM   2920 2HG1 ILE A 185      94.605  43.208  34.196  1.00  0.00              
ATOM   2921 1HG2 ILE A 185      91.191  41.758  33.793  1.00  0.00              
ATOM   2922 2HG2 ILE A 185      90.356  43.262  34.242  1.00  0.00              
ATOM   2923 3HG2 ILE A 185      91.219  43.154  32.691  1.00  0.00              
ATOM   2924 1HD1 ILE A 185      94.735  40.863  33.453  1.00  0.00              
ATOM   2925 2HD1 ILE A 185      93.877  40.998  35.006  1.00  0.00              
ATOM   2926 3HD1 ILE A 185      92.961  40.749  33.500  1.00  0.00              
ATOM   2927  N   ASN A 186      90.455  46.067  34.302  1.00  0.00              
ATOM   2928  CA  ASN A 186      89.292  46.775  34.837  1.00  0.00              
ATOM   2929  C   ASN A 186      89.753  47.809  35.855  1.00  0.00              
ATOM   2930  O   ASN A 186      89.188  47.957  36.937  1.00  0.00              
ATOM   2931  CB  ASN A 186      88.284  45.826  35.459  1.00  0.00              
ATOM   2932  CG  ASN A 186      87.645  44.889  34.471  1.00  0.00              
ATOM   2933  OD1 ASN A 186      87.558  45.183  33.273  1.00  0.00              
ATOM   2934  ND2 ASN A 186      87.127  43.801  34.979  1.00  0.00              
ATOM   2935  H   ASN A 186      90.573  46.001  33.301  1.00  0.00              
ATOM   2936  HA  ASN A 186      88.775  47.298  34.031  1.00  0.00              
ATOM   2937 1HB  ASN A 186      88.522  45.277  36.370  1.00  0.00              
ATOM   2938 2HB  ASN A 186      87.579  46.625  35.690  1.00  0.00              
ATOM   2939 1HD2 ASN A 186      86.686  43.131  34.381  1.00  0.00              
ATOM   2940 2HD2 ASN A 186      87.172  43.638  35.965  1.00  0.00              
ATOM   2941  N   GLY A 187      90.829  48.495  35.471  1.00  0.00              
ATOM   2942  CA  GLY A 187      91.363  49.578  36.274  1.00  0.00              
ATOM   2943  C   GLY A 187      92.126  49.135  37.493  1.00  0.00              
ATOM   2944  O   GLY A 187      92.586  49.986  38.268  1.00  0.00              
ATOM   2945  H   GLY A 187      91.284  48.257  34.601  1.00  0.00              
ATOM   2946 1HA  GLY A 187      92.044  50.172  35.664  1.00  0.00              
ATOM   2947 2HA  GLY A 187      90.542  50.206  36.616  1.00  0.00              
ATOM   2948  N   VAL A 188      92.283  47.843  37.729  1.00  0.00              
ATOM   2949  CA  VAL A 188      92.971  47.421  38.960  1.00  0.00              
ATOM   2950  C   VAL A 188      94.331  46.835  38.608  1.00  0.00              
ATOM   2951  O   VAL A 188      94.436  46.023  37.681  1.00  0.00              
ATOM   2952  CB  VAL A 188      92.159  46.380  39.753  1.00  0.00              
ATOM   2953  CG1 VAL A 188      92.940  45.912  40.972  1.00  0.00              
ATOM   2954  CG2 VAL A 188      90.816  46.959  40.173  1.00  0.00              
ATOM   2955  H   VAL A 188      91.944  47.139  37.089  1.00  0.00              
ATOM   2956  HA  VAL A 188      93.202  48.275  39.598  1.00  0.00              
ATOM   2957  HB  VAL A 188      91.948  45.528  39.107  1.00  0.00              
ATOM   2958 1HG1 VAL A 188      92.351  45.176  41.521  1.00  0.00              
ATOM   2959 2HG1 VAL A 188      93.878  45.458  40.651  1.00  0.00              
ATOM   2960 3HG1 VAL A 188      93.150  46.763  41.619  1.00  0.00              
ATOM   2961 1HG2 VAL A 188      90.255  46.211  40.732  1.00  0.00              
ATOM   2962 2HG2 VAL A 188      90.979  47.835  40.802  1.00  0.00              
ATOM   2963 3HG2 VAL A 188      90.251  47.248  39.287  1.00  0.00              
ATOM   2964  N   LEU A 189      95.383  47.236  39.318  1.00  0.00              
ATOM   2965  CA  LEU A 189      96.746  46.798  39.058  1.00  0.00              
ATOM   2966  C   LEU A 189      96.926  45.304  39.285  1.00  0.00              
ATOM   2967  O   LEU A 189      96.659  44.859  40.399  1.00  0.00              
ATOM   2968  CB  LEU A 189      97.724  47.587  39.938  1.00  0.00              
ATOM   2969  CG  LEU A 189      99.196  47.176  39.808  1.00  0.00              
ATOM   2970  CD1 LEU A 189      99.695  47.459  38.398  1.00  0.00              
ATOM   2971  CD2 LEU A 189     100.027  47.930  40.836  1.00  0.00              
ATOM   2972  H   LEU A 189      95.209  47.880  40.076  1.00  0.00              
ATOM   2973  HA  LEU A 189      97.000  46.993  38.017  1.00  0.00              
ATOM   2974 1HB  LEU A 189      97.575  48.581  39.521  1.00  0.00              
ATOM   2975 2HB  LEU A 189      97.419  47.582  40.984  1.00  0.00              
ATOM   2976  HG  LEU A 189      99.258  46.113  40.044  1.00  0.00              
ATOM   2977 1HD1 LEU A 189     100.741  47.164  38.315  1.00  0.00              
ATOM   2978 2HD1 LEU A 189      99.101  46.892  37.681  1.00  0.00              
ATOM   2979 3HD1 LEU A 189      99.600  48.524  38.186  1.00  0.00              
ATOM   2980 1HD2 LEU A 189     101.073  47.636  40.743  1.00  0.00              
ATOM   2981 2HD2 LEU A 189      99.934  49.002  40.664  1.00  0.00              
ATOM   2982 3HD2 LEU A 189      99.672  47.691  41.838  1.00  0.00              
ATOM   2983  N   MET A 190      97.370  44.557  38.286  1.00  0.00              
ATOM   2984  CA  MET A 190      97.499  43.108  38.401  1.00  0.00              
ATOM   2985  C   MET A 190      98.932  42.593  38.348  1.00  0.00              
ATOM   2986  O   MET A 190      99.191  41.417  38.651  1.00  0.00              
ATOM   2987  CB  MET A 190      96.680  42.441  37.298  1.00  0.00              
ATOM   2988  CG  MET A 190      95.183  42.711  37.374  1.00  0.00              
ATOM   2989  SD  MET A 190      94.440  42.084  38.893  1.00  0.00              
ATOM   2990  CE  MET A 190      92.797  42.786  38.780  1.00  0.00              
ATOM   2991  H   MET A 190      97.627  45.006  37.419  1.00  0.00              
ATOM   2992  HA  MET A 190      97.076  42.771  39.347  1.00  0.00              
ATOM   2993 1HB  MET A 190      97.067  42.807  36.349  1.00  0.00              
ATOM   2994 2HB  MET A 190      96.859  41.367  37.375  1.00  0.00              
ATOM   2995 1HG  MET A 190      95.030  43.788  37.318  1.00  0.00              
ATOM   2996 2HG  MET A 190      94.708  42.231  36.519  1.00  0.00              
ATOM   2997 1HE  MET A 190      92.212  42.487  39.651  1.00  0.00              
ATOM   2998 2HE  MET A 190      92.867  43.874  38.745  1.00  0.00              
ATOM   2999 3HE  MET A 190      92.308  42.424  37.875  1.00  0.00              
ATOM   3000  N   GLY A 191      99.904  43.402  37.942  1.00  0.00              
ATOM   3001  CA  GLY A 191     101.270  42.949  37.774  1.00  0.00              
ATOM   3002  C   GLY A 191     102.157  44.092  37.291  1.00  0.00              
ATOM   3003  O   GLY A 191     101.690  45.069  36.699  1.00  0.00              
ATOM   3004  H   GLY A 191      99.678  44.366  37.745  1.00  0.00              
ATOM   3005 1HA  GLY A 191     101.643  42.581  38.730  1.00  0.00              
ATOM   3006 2HA  GLY A 191     101.290  42.142  37.042  1.00  0.00              
ATOM   3007  N   SER A 192     103.458  43.946  37.561  1.00  0.00              
ATOM   3008  CA  SER A 192     104.415  45.008  37.235  1.00  0.00              
ATOM   3009  C   SER A 192     105.766  44.388  36.895  1.00  0.00              
ATOM   3010  O   SER A 192     106.010  43.271  37.369  1.00  0.00              
ATOM   3011  CB  SER A 192     104.547  45.984  38.388  1.00  0.00              
ATOM   3012  OG  SER A 192     105.111  45.385  39.522  1.00  0.00              
ATOM   3013  H   SER A 192     103.793  43.098  37.994  1.00  0.00              
ATOM   3014  HA  SER A 192     104.074  45.668  36.436  1.00  0.00              
ATOM   3015 1HB  SER A 192     105.182  46.812  38.072  1.00  0.00              
ATOM   3016 2HB  SER A 192     103.558  46.362  38.641  1.00  0.00              
ATOM   3017  HG  SER A 192     104.756  44.499  39.626  1.00  0.00              
ATOM   3018  N   ALA A 193     106.598  45.062  36.133  1.00  0.00              
ATOM   3019  CA  ALA A 193     107.966  44.649  35.810  1.00  0.00              
ATOM   3020  C   ALA A 193     108.836  45.901  35.699  1.00  0.00              
ATOM   3021  O   ALA A 193     108.457  46.901  35.088  1.00  0.00              
ATOM   3022  CB  ALA A 193     108.006  43.836  34.524  1.00  0.00              
ATOM   3023  H   ALA A 193     106.243  45.928  35.753  1.00  0.00              
ATOM   3024  HA  ALA A 193     108.340  44.019  36.617  1.00  0.00              
ATOM   3025 1HB  ALA A 193     109.038  43.565  34.299  1.00  0.00              
ATOM   3026 2HB  ALA A 193     107.412  42.930  34.647  1.00  0.00              
ATOM   3027 3HB  ALA A 193     107.600  44.429  33.706  1.00  0.00              
ATOM   3028  N   GLU A 194     110.032  45.856  36.281  1.00  0.00              
ATOM   3029  CA  GLU A 194     110.907  47.036  36.091  1.00  0.00              
ATOM   3030  C   GLU A 194     111.424  47.056  34.657  1.00  0.00              
ATOM   3031  O   GLU A 194     111.723  45.982  34.090  1.00  0.00              
ATOM   3032  CB  GLU A 194     112.078  47.025  37.076  1.00  0.00              
ATOM   3033  CG  GLU A 194     112.971  48.256  37.004  1.00  0.00              
ATOM   3034  CD  GLU A 194     114.049  48.210  38.051  1.00  0.00              
ATOM   3035  OE1 GLU A 194     114.101  47.251  38.782  1.00  0.00              
ATOM   3036  OE2 GLU A 194     114.889  49.079  38.049  1.00  0.00              
ATOM   3037  H   GLU A 194     110.367  45.079  36.832  1.00  0.00              
ATOM   3038  HA  GLU A 194     110.317  47.950  36.168  1.00  0.00              
ATOM   3039 1HB  GLU A 194     111.652  46.944  38.076  1.00  0.00              
ATOM   3040 2HB  GLU A 194     112.669  46.135  36.859  1.00  0.00              
ATOM   3041 1HG  GLU A 194     113.424  48.406  36.024  1.00  0.00              
ATOM   3042 2HG  GLU A 194     112.291  49.079  37.219  1.00  0.00              
ATOM   3043  N   ILE A 195     111.527  48.230  34.015  1.00  0.00              
ATOM   3044  CA  ILE A 195     111.945  48.343  32.620  1.00  0.00              
ATOM   3045  C   ILE A 195     112.981  49.443  32.404  1.00  0.00              
ATOM   3046  O   ILE A 195     113.188  49.960  31.304  1.00  0.00              
ATOM   3047  CB  ILE A 195     110.740  48.611  31.700  1.00  0.00              
ATOM   3048  CG1 ILE A 195     110.023  49.897  32.120  1.00  0.00              
ATOM   3049  CG2 ILE A 195     109.781  47.431  31.723  1.00  0.00              
ATOM   3050  CD1 ILE A 195     108.960  50.349  31.145  1.00  0.00              
ATOM   3051  H   ILE A 195     111.302  49.069  34.531  1.00  0.00              
ATOM   3052  HA  ILE A 195     112.478  47.447  32.305  1.00  0.00              
ATOM   3053  HB  ILE A 195     111.098  48.769  30.683  1.00  0.00              
ATOM   3054 1HG1 ILE A 195     109.569  49.712  33.093  1.00  0.00              
ATOM   3055 2HG1 ILE A 195     110.782  50.674  32.216  1.00  0.00              
ATOM   3056 1HG2 ILE A 195     108.934  47.637  31.068  1.00  0.00              
ATOM   3057 2HG2 ILE A 195     110.297  46.536  31.378  1.00  0.00              
ATOM   3058 3HG2 ILE A 195     109.422  47.273  32.740  1.00  0.00              
ATOM   3059 1HD1 ILE A 195     108.497  51.266  31.510  1.00  0.00              
ATOM   3060 2HD1 ILE A 195     109.414  50.536  30.171  1.00  0.00              
ATOM   3061 3HD1 ILE A 195     108.200  49.575  31.048  1.00  0.00              
ATOM   3062  N   THR A 196     113.687  49.859  33.451  1.00  0.00              
ATOM   3063  CA  THR A 196     114.702  50.899  33.249  1.00  0.00              
ATOM   3064  C   THR A 196     115.951  50.396  32.546  1.00  0.00              
ATOM   3065  O   THR A 196     116.275  49.199  32.565  1.00  0.00              
ATOM   3066  CB  THR A 196     115.123  51.530  34.589  1.00  0.00              
ATOM   3067  OG1 THR A 196     115.789  50.549  35.394  1.00  0.00              
ATOM   3068  CG2 THR A 196     113.907  52.054  35.337  1.00  0.00              
ATOM   3069  H   THR A 196     113.546  49.482  34.377  1.00  0.00              
ATOM   3070  HA  THR A 196     114.296  51.694  32.622  1.00  0.00              
ATOM   3071  HB  THR A 196     115.811  52.353  34.392  1.00  0.00              
ATOM   3072  HG1 THR A 196     115.136  49.990  35.822  1.00  0.00              
ATOM   3073 1HG2 THR A 196     114.225  52.497  36.281  1.00  0.00              
ATOM   3074 2HG2 THR A 196     113.406  52.809  34.732  1.00  0.00              
ATOM   3075 3HG2 THR A 196     113.221  51.232  35.535  1.00  0.00              
ATOM   3076  N   GLY A 197     116.684  51.316  31.916  1.00  0.00              
ATOM   3077  CA  GLY A 197     117.969  50.952  31.345  1.00  0.00              
ATOM   3078  C   GLY A 197     117.915  50.258  30.005  1.00  0.00              
ATOM   3079  O   GLY A 197     118.944  49.801  29.470  1.00  0.00              
ATOM   3080  H   GLY A 197     116.359  52.268  31.828  1.00  0.00              
ATOM   3081 1HA  GLY A 197     118.566  51.854  31.208  1.00  0.00              
ATOM   3082 2HA  GLY A 197     118.484  50.277  32.028  1.00  0.00              
ATOM   3083  N   LEU A 198     116.725  50.157  29.413  1.00  0.00              
ATOM   3084  CA  LEU A 198     116.616  49.511  28.113  1.00  0.00              
ATOM   3085  C   LEU A 198     117.202  50.390  27.014  1.00  0.00              
ATOM   3086  O   LEU A 198     117.231  51.609  27.150  1.00  0.00              
ATOM   3087  CB  LEU A 198     115.150  49.178  27.808  1.00  0.00              
ATOM   3088  CG  LEU A 198     114.504  48.153  28.750  1.00  0.00              
ATOM   3089  CD1 LEU A 198     113.023  48.008  28.426  1.00  0.00              
ATOM   3090  CD2 LEU A 198     115.219  46.817  28.614  1.00  0.00              
ATOM   3091  H   LEU A 198     115.892  50.523  29.852  1.00  0.00              
ATOM   3092  HA  LEU A 198     117.167  48.571  28.125  1.00  0.00              
ATOM   3093 1HB  LEU A 198     114.709  50.160  27.966  1.00  0.00              
ATOM   3094 2HB  LEU A 198     115.011  48.880  26.769  1.00  0.00              
ATOM   3095  HG  LEU A 198     114.654  48.510  29.769  1.00  0.00              
ATOM   3096 1HD1 LEU A 198     112.573  47.279  29.100  1.00  0.00              
ATOM   3097 2HD1 LEU A 198     112.528  48.971  28.552  1.00  0.00              
ATOM   3098 3HD1 LEU A 198     112.907  47.671  27.397  1.00  0.00              
ATOM   3099 1HD2 LEU A 198     114.760  46.090  29.285  1.00  0.00              
ATOM   3100 2HD2 LEU A 198     115.141  46.464  27.586  1.00  0.00              
ATOM   3101 3HD2 LEU A 198     116.270  46.938  28.877  1.00  0.00              
ATOM   3102  N   GLY A 199     117.628  49.752  25.938  1.00  0.00              
ATOM   3103  CA  GLY A 199     118.153  50.436  24.768  1.00  0.00              
ATOM   3104  C   GLY A 199     117.045  50.802  23.802  1.00  0.00              
ATOM   3105  O   GLY A 199     115.862  50.765  24.131  1.00  0.00              
ATOM   3106  H   GLY A 199     117.582  48.743  25.939  1.00  0.00              
ATOM   3107 1HA  GLY A 199     118.661  51.347  25.086  1.00  0.00              
ATOM   3108 2HA  GLY A 199     118.863  49.783  24.262  1.00  0.00              
ATOM   3109  N   ALA A 200     117.417  51.162  22.581  1.00  0.00              
ATOM   3110  CA  ALA A 200     116.460  51.486  21.543  1.00  0.00              
ATOM   3111  C   ALA A 200     115.555  50.305  21.249  1.00  0.00              
ATOM   3112  O   ALA A 200     116.045  49.197  20.987  1.00  0.00              
ATOM   3113  CB  ALA A 200     117.180  51.936  20.280  1.00  0.00              
ATOM   3114  H   ALA A 200     118.404  51.210  22.373  1.00  0.00              
ATOM   3115  HA  ALA A 200     115.858  52.332  21.874  1.00  0.00              
ATOM   3116 1HB  ALA A 200     116.447  52.176  19.510  1.00  0.00              
ATOM   3117 2HB  ALA A 200     117.779  52.820  20.498  1.00  0.00              
ATOM   3118 3HB  ALA A 200     117.828  51.136  19.927  1.00  0.00              
ATOM   3119  N   ILE A 201     114.246  50.532  21.262  1.00  0.00              
ATOM   3120  CA  ILE A 201     113.297  49.542  20.760  1.00  0.00              
ATOM   3121  C   ILE A 201     113.038  49.837  19.290  1.00  0.00              
ATOM   3122  O   ILE A 201     112.501  50.883  18.901  1.00  0.00              
ATOM   3123  CB  ILE A 201     111.968  49.554  21.537  1.00  0.00              
ATOM   3124  CG1 ILE A 201     112.206  49.195  23.006  1.00  0.00              
ATOM   3125  CG2 ILE A 201     110.973  48.594  20.905  1.00  0.00              
ATOM   3126  CD1 ILE A 201     111.017  49.464  23.901  1.00  0.00              
ATOM   3127  H   ILE A 201     113.897  51.407  21.626  1.00  0.00              
ATOM   3128  HA  ILE A 201     113.731  48.543  20.791  1.00  0.00              
ATOM   3129  HB  ILE A 201     111.558  50.564  21.524  1.00  0.00              
ATOM   3130 1HG1 ILE A 201     112.456  48.135  23.044  1.00  0.00              
ATOM   3131 2HG1 ILE A 201     113.058  49.781  23.350  1.00  0.00              
ATOM   3132 1HG2 ILE A 201     110.039  48.615  21.467  1.00  0.00              
ATOM   3133 2HG2 ILE A 201     110.783  48.893  19.875  1.00  0.00              
ATOM   3134 3HG2 ILE A 201     111.382  47.584  20.919  1.00  0.00              
ATOM   3135 1HD1 ILE A 201     111.261  49.185  24.926  1.00  0.00              
ATOM   3136 2HD1 ILE A 201     110.767  50.525  23.865  1.00  0.00              
ATOM   3137 3HD1 ILE A 201     110.164  48.879  23.560  1.00  0.00              
ATOM   3138  N   ARG A 202     113.447  48.913  18.439  1.00  0.00              
ATOM   3139  CA  ARG A 202     113.308  49.082  16.987  1.00  0.00              
ATOM   3140  C   ARG A 202     112.331  48.001  16.542  1.00  0.00              
ATOM   3141  O   ARG A 202     112.742  46.843  16.372  1.00  0.00              
ATOM   3142  CB  ARG A 202     114.626  49.036  16.229  1.00  0.00              
ATOM   3143  CG  ARG A 202     115.645  50.081  16.653  1.00  0.00              
ATOM   3144  CD  ARG A 202     117.020  49.838  16.146  1.00  0.00              
ATOM   3145  NE  ARG A 202     117.194  50.102  14.727  1.00  0.00              
ATOM   3146  CZ  ARG A 202     118.287  49.765  14.014  1.00  0.00              
ATOM   3147  NH1 ARG A 202     119.319  49.187  14.589  1.00  0.00              
ATOM   3148  NH2 ARG A 202     118.305  50.054  12.725  1.00  0.00              
ATOM   3149  H   ARG A 202     113.867  48.067  18.798  1.00  0.00              
ATOM   3150  HA  ARG A 202     112.900  50.069  16.768  1.00  0.00              
ATOM   3151 1HB  ARG A 202     115.046  48.042  16.380  1.00  0.00              
ATOM   3152 2HB  ARG A 202     114.391  49.174  15.173  1.00  0.00              
ATOM   3153 1HG  ARG A 202     115.319  51.054  16.285  1.00  0.00              
ATOM   3154 2HG  ARG A 202     115.687  50.101  17.743  1.00  0.00              
ATOM   3155 1HD  ARG A 202     117.715  50.480  16.685  1.00  0.00              
ATOM   3156 2HD  ARG A 202     117.282  48.794  16.319  1.00  0.00              
ATOM   3157  HE  ARG A 202     116.567  50.553  14.073  1.00  0.00              
ATOM   3158 1HH1 ARG A 202     119.297  48.990  15.579  1.00  0.00              
ATOM   3159 2HH1 ARG A 202     120.129  48.943  14.038  1.00  0.00              
ATOM   3160 1HH2 ARG A 202     117.510  50.515  12.302  1.00  0.00              
ATOM   3161 2HH2 ARG A 202     119.111  49.813  12.168  1.00  0.00              
ATOM   3162  N   GLU A 203     111.067  48.388  16.421  1.00  0.00              
ATOM   3163  CA  GLU A 203     109.987  47.448  16.135  1.00  0.00              
ATOM   3164  C   GLU A 203     109.505  47.518  14.687  1.00  0.00              
ATOM   3165  O   GLU A 203     109.981  48.317  13.865  1.00  0.00              
ATOM   3166  CB  GLU A 203     108.812  47.699  17.082  1.00  0.00              
ATOM   3167  CG  GLU A 203     107.926  48.873  16.689  1.00  0.00              
ATOM   3168  CD  GLU A 203     107.068  49.319  17.840  1.00  0.00              
ATOM   3169  OE1 GLU A 203     107.145  48.716  18.883  1.00  0.00              
ATOM   3170  OE2 GLU A 203     106.419  50.331  17.713  1.00  0.00              
ATOM   3171  H   GLU A 203     110.850  49.368  16.532  1.00  0.00              
ATOM   3172  HA  GLU A 203     110.338  46.426  16.280  1.00  0.00              
ATOM   3173 1HB  GLU A 203     108.216  46.786  17.099  1.00  0.00              
ATOM   3174 2HB  GLU A 203     109.232  47.877  18.072  1.00  0.00              
ATOM   3175 1HG  GLU A 203     108.484  49.725  16.301  1.00  0.00              
ATOM   3176 2HG  GLU A 203     107.294  48.465  15.902  1.00  0.00              
ATOM   3177  N   ASP A 204     108.525  46.664  14.368  1.00  0.00              
ATOM   3178  CA  ASP A 204     107.929  46.620  13.049  1.00  0.00              
ATOM   3179  C   ASP A 204     107.250  47.930  12.675  1.00  0.00              
ATOM   3180  O   ASP A 204     106.764  48.614  13.587  1.00  0.00              
ATOM   3181  CB  ASP A 204     106.923  45.469  12.966  1.00  0.00              
ATOM   3182  CG  ASP A 204     106.676  44.950  11.556  1.00  0.00              
ATOM   3183  OD1 ASP A 204     106.086  45.660  10.777  1.00  0.00              
ATOM   3184  OD2 ASP A 204     107.212  43.920  11.222  1.00  0.00              
ATOM   3185  H   ASP A 204     108.193  46.028  15.079  1.00  0.00              
ATOM   3186  HA  ASP A 204     108.694  46.397  12.305  1.00  0.00              
ATOM   3187 1HB  ASP A 204     107.164  44.633  13.624  1.00  0.00              
ATOM   3188 2HB  ASP A 204     106.027  45.972  13.330  1.00  0.00              
ATOM   3189  N   ASN A 205     107.172  48.291  11.394  1.00  0.00              
ATOM   3190  CA  ASN A 205     106.413  49.528  11.119  1.00  0.00              
ATOM   3191  C   ASN A 205     104.906  49.264  11.230  1.00  0.00              
ATOM   3192  O   ASN A 205     104.079  50.190  11.294  1.00  0.00              
ATOM   3193  CB  ASN A 205     106.748  50.105   9.756  1.00  0.00              
ATOM   3194  CG  ASN A 205     108.131  50.687   9.668  1.00  0.00              
ATOM   3195  OD1 ASN A 205     108.749  51.027  10.684  1.00  0.00              
ATOM   3196  ND2 ASN A 205     108.587  50.879   8.457  1.00  0.00              
ATOM   3197  H   ASN A 205     107.587  47.787  10.623  1.00  0.00              
ATOM   3198  HA  ASN A 205     106.664  50.289  11.860  1.00  0.00              
ATOM   3199 1HB  ASN A 205     106.538  49.543   8.845  1.00  0.00              
ATOM   3200 2HB  ASN A 205     106.030  50.919   9.853  1.00  0.00              
ATOM   3201 1HD2 ASN A 205     109.502  51.263   8.322  1.00  0.00              
ATOM   3202 2HD2 ASN A 205     108.023  50.642   7.666  1.00  0.00              
ATOM   3203  N   ASN A 206     104.529  47.986  11.252  1.00  0.00              
ATOM   3204  CA  ASN A 206     103.128  47.628  11.396  1.00  0.00              
ATOM   3205  C   ASN A 206     102.797  47.079  12.779  1.00  0.00              
ATOM   3206  O   ASN A 206     103.640  46.444  13.405  1.00  0.00              
ATOM   3207  CB  ASN A 206     102.713  46.630  10.331  1.00  0.00              
ATOM   3208  CG  ASN A 206     102.909  47.127   8.926  1.00  0.00              
ATOM   3209  OD1 ASN A 206     102.283  48.103   8.498  1.00  0.00              
ATOM   3210  ND2 ASN A 206     103.714  46.412   8.181  1.00  0.00              
ATOM   3211  H   ASN A 206     105.218  47.252  11.168  1.00  0.00              
ATOM   3212  HA  ASN A 206     102.501  48.499  11.196  1.00  0.00              
ATOM   3213 1HB  ASN A 206     103.029  45.587  10.389  1.00  0.00              
ATOM   3214 2HB  ASN A 206     101.655  46.702  10.585  1.00  0.00              
ATOM   3215 1HD2 ASN A 206     103.892  46.684   7.235  1.00  0.00              
ATOM   3216 2HD2 ASN A 206     104.150  45.596   8.558  1.00  0.00              
ATOM   3217  N   ILE A 207     101.572  47.313  13.214  1.00  0.00              
ATOM   3218  CA  ILE A 207     101.079  46.667  14.441  1.00  0.00              
ATOM   3219  C   ILE A 207     100.083  45.605  14.001  1.00  0.00              
ATOM   3220  O   ILE A 207      99.169  45.942  13.253  1.00  0.00              
ATOM   3221  CB  ILE A 207     100.405  47.653  15.413  1.00  0.00              
ATOM   3222  CG1 ILE A 207     101.400  48.729  15.857  1.00  0.00              
ATOM   3223  CG2 ILE A 207      99.843  46.914  16.617  1.00  0.00              
ATOM   3224  CD1 ILE A 207     100.767  49.866  16.625  1.00  0.00              
ATOM   3225  H   ILE A 207     100.961  47.938  12.708  1.00  0.00              
ATOM   3226  HA  ILE A 207     101.884  46.133  14.944  1.00  0.00              
ATOM   3227  HB  ILE A 207      99.598  48.168  14.893  1.00  0.00              
ATOM   3228 1HG1 ILE A 207     102.148  48.241  16.480  1.00  0.00              
ATOM   3229 2HG1 ILE A 207     101.877  49.120  14.958  1.00  0.00              
ATOM   3230 1HG2 ILE A 207      99.371  47.625  17.294  1.00  0.00              
ATOM   3231 2HG2 ILE A 207      99.105  46.185  16.284  1.00  0.00              
ATOM   3232 3HG2 ILE A 207     100.651  46.399  17.138  1.00  0.00              
ATOM   3233 1HD1 ILE A 207     101.534  50.589  16.905  1.00  0.00              
ATOM   3234 2HD1 ILE A 207     100.019  50.356  16.001  1.00  0.00              
ATOM   3235 3HD1 ILE A 207     100.291  49.478  17.524  1.00  0.00              
ATOM   3236  N   THR A 208     100.275  44.350  14.405  1.00  0.00              
ATOM   3237  CA  THR A 208      99.468  43.264  13.865  1.00  0.00              
ATOM   3238  C   THR A 208      98.532  42.709  14.927  1.00  0.00              
ATOM   3239  O   THR A 208      98.973  42.339  16.022  1.00  0.00              
ATOM   3240  CB  THR A 208     100.344  42.122  13.317  1.00  0.00              
ATOM   3241  OG1 THR A 208     101.187  42.623  12.271  1.00  0.00              
ATOM   3242  CG2 THR A 208      99.476  40.999  12.770  1.00  0.00              
ATOM   3243  H   THR A 208     100.985  44.141  15.092  1.00  0.00              
ATOM   3244  HA  THR A 208      98.841  43.638  13.055  1.00  0.00              
ATOM   3245  HB  THR A 208     100.970  41.738  14.122  1.00  0.00              
ATOM   3246  HG1 THR A 208     101.512  43.494  12.512  1.00  0.00              
ATOM   3247 1HG2 THR A 208     100.113  40.202  12.388  1.00  0.00              
ATOM   3248 2HG2 THR A 208      98.843  40.609  13.566  1.00  0.00              
ATOM   3249 3HG2 THR A 208      98.852  41.383  11.964  1.00  0.00              
ATOM   3250  N   LEU A 209      97.249  42.647  14.617  1.00  0.00              
ATOM   3251  CA  LEU A 209      96.230  42.019  15.442  1.00  0.00              
ATOM   3252  C   LEU A 209      95.887  40.677  14.795  1.00  0.00              
ATOM   3253  O   LEU A 209      95.258  40.660  13.719  1.00  0.00              
ATOM   3254  CB  LEU A 209      94.991  42.914  15.570  1.00  0.00              
ATOM   3255  CG  LEU A 209      95.130  44.084  16.552  1.00  0.00              
ATOM   3256  CD1 LEU A 209      95.923  45.214  15.909  1.00  0.00              
ATOM   3257  CD2 LEU A 209      93.748  44.565  16.970  1.00  0.00              
ATOM   3258  H   LEU A 209      96.980  43.072  13.741  1.00  0.00              
ATOM   3259  HA  LEU A 209      96.616  41.872  16.450  1.00  0.00              
ATOM   3260 1HB  LEU A 209      94.935  43.287  14.549  1.00  0.00              
ATOM   3261 2HB  LEU A 209      94.096  42.334  15.794  1.00  0.00              
ATOM   3262  HG  LEU A 209      95.633  43.703  17.441  1.00  0.00              
ATOM   3263 1HD1 LEU A 209      96.016  46.040  16.614  1.00  0.00              
ATOM   3264 2HD1 LEU A 209      96.916  44.854  15.640  1.00  0.00              
ATOM   3265 3HD1 LEU A 209      95.405  45.558  15.014  1.00  0.00              
ATOM   3266 1HD2 LEU A 209      93.848  45.396  17.668  1.00  0.00              
ATOM   3267 2HD2 LEU A 209      93.195  44.894  16.089  1.00  0.00              
ATOM   3268 3HD2 LEU A 209      93.209  43.750  17.452  1.00  0.00              
ATOM   3269  N   LYS A 210      96.316  39.592  15.409  1.00  0.00              
ATOM   3270  CA  LYS A 210      96.109  38.278  14.816  1.00  0.00              
ATOM   3271  C   LYS A 210      96.595  37.158  15.736  1.00  0.00              
ATOM   3272  O   LYS A 210      97.546  37.397  16.493  1.00  0.00              
ATOM   3273  CB  LYS A 210      96.817  38.191  13.463  1.00  0.00              
ATOM   3274  CG  LYS A 210      96.990  36.773  12.934  1.00  0.00              
ATOM   3275  CD  LYS A 210      97.726  36.765  11.602  1.00  0.00              
ATOM   3276  CE  LYS A 210      97.854  35.354  11.048  1.00  0.00              
ATOM   3277  NZ  LYS A 210      98.585  35.330   9.752  1.00  0.00              
ATOM   3278  H   LYS A 210      96.792  39.662  16.297  1.00  0.00              
ATOM   3279  HA  LYS A 210      95.046  38.121  14.630  1.00  0.00              
ATOM   3280 1HB  LYS A 210      96.227  38.773  12.755  1.00  0.00              
ATOM   3281 2HB  LYS A 210      97.797  38.654  13.584  1.00  0.00              
ATOM   3282 1HG  LYS A 210      97.556  36.197  13.666  1.00  0.00              
ATOM   3283 2HG  LYS A 210      96.003  36.328  12.807  1.00  0.00              
ATOM   3284 1HD  LYS A 210      97.172  37.385  10.896  1.00  0.00              
ATOM   3285 2HD  LYS A 210      98.720  37.187  11.752  1.00  0.00              
ATOM   3286 1HE  LYS A 210      98.389  34.748  11.777  1.00  0.00              
ATOM   3287 2HE  LYS A 210      96.852  34.951  10.907  1.00  0.00              
ATOM   3288 1HZ  LYS A 210      98.647  34.378   9.419  1.00  0.00              
ATOM   3289 2HZ  LYS A 210      98.088  35.891   9.074  1.00  0.00              
ATOM   3290 3HZ  LYS A 210      99.514  35.703   9.882  1.00  0.00              
ATOM   3291  N   LEU A 211      95.992  35.978  15.673  1.00  0.00              
ATOM   3292  CA  LEU A 211      96.524  34.853  16.432  1.00  0.00              
ATOM   3293  C   LEU A 211      97.805  34.349  15.787  1.00  0.00              
ATOM   3294  O   LEU A 211      97.748  33.948  14.618  1.00  0.00              
ATOM   3295  CB  LEU A 211      95.487  33.727  16.525  1.00  0.00              
ATOM   3296  CG  LEU A 211      94.168  34.109  17.209  1.00  0.00              
ATOM   3297  CD1 LEU A 211      93.198  32.936  17.165  1.00  0.00              
ATOM   3298  CD2 LEU A 211      94.443  34.528  18.646  1.00  0.00              
ATOM   3299  H   LEU A 211      95.167  35.843  15.106  1.00  0.00              
ATOM   3300  HA  LEU A 211      96.743  35.171  17.451  1.00  0.00              
ATOM   3301 1HB  LEU A 211      95.320  33.551  15.464  1.00  0.00              
ATOM   3302 2HB  LEU A 211      95.906  32.829  16.981  1.00  0.00              
ATOM   3303  HG  LEU A 211      93.768  34.974  16.681  1.00  0.00              
ATOM   3304 1HD1 LEU A 211      92.265  33.216  17.653  1.00  0.00              
ATOM   3305 2HD1 LEU A 211      92.998  32.668  16.128  1.00  0.00              
ATOM   3306 3HD1 LEU A 211      93.636  32.083  17.683  1.00  0.00              
ATOM   3307 1HD2 LEU A 211      93.505  34.800  19.131  1.00  0.00              
ATOM   3308 2HD2 LEU A 211      94.904  33.700  19.185  1.00  0.00              
ATOM   3309 3HD2 LEU A 211      95.116  35.385  18.653  1.00  0.00              
ATOM   3310  N   ASP A 212      98.925  34.383  16.493  1.00  0.00              
ATOM   3311  CA  ASP A 212     100.220  33.989  15.925  1.00  0.00              
ATOM   3312  C   ASP A 212     100.824  32.820  16.698  1.00  0.00              
ATOM   3313  O   ASP A 212     101.118  32.964  17.882  1.00  0.00              
ATOM   3314  CB  ASP A 212     101.191  35.172  15.921  1.00  0.00              
ATOM   3315  CG  ASP A 212     102.494  34.914  15.177  1.00  0.00              
ATOM   3316  OD1 ASP A 212     102.695  33.807  14.737  1.00  0.00              
ATOM   3317  OD2 ASP A 212     103.204  35.856  14.919  1.00  0.00              
ATOM   3318  H   ASP A 212      98.883  34.691  17.454  1.00  0.00              
ATOM   3319  HA  ASP A 212     100.085  33.650  14.898  1.00  0.00              
ATOM   3320 1HB  ASP A 212     100.745  36.099  15.560  1.00  0.00              
ATOM   3321 2HB  ASP A 212     101.394  35.257  16.989  1.00  0.00              
ATOM   3322  N   ARG A 213     100.999  31.684  16.029  1.00  0.00              
ATOM   3323  CA  ARG A 213     101.596  30.464  16.556  1.00  0.00              
ATOM   3324  C   ARG A 213     100.621  29.748  17.470  1.00  0.00              
ATOM   3325  O   ARG A 213     101.001  29.085  18.435  1.00  0.00              
ATOM   3326  CB  ARG A 213     102.927  30.719  17.248  1.00  0.00              
ATOM   3327  CG  ARG A 213     104.013  31.295  16.353  1.00  0.00              
ATOM   3328  CD  ARG A 213     105.376  31.256  16.942  1.00  0.00              
ATOM   3329  NE  ARG A 213     105.544  32.080  18.128  1.00  0.00              
ATOM   3330  CZ  ARG A 213     105.799  33.403  18.110  1.00  0.00              
ATOM   3331  NH1 ARG A 213     105.953  34.048  16.975  1.00  0.00              
ATOM   3332  NH2 ARG A 213     105.914  34.032  19.267  1.00  0.00              
ATOM   3333  H   ARG A 213     100.679  31.701  15.071  1.00  0.00              
ATOM   3334  HA  ARG A 213     101.878  29.806  15.733  1.00  0.00              
ATOM   3335 1HB  ARG A 213     102.732  31.410  18.067  1.00  0.00              
ATOM   3336 2HB  ARG A 213     103.264  29.764  17.651  1.00  0.00              
ATOM   3337 1HG  ARG A 213     104.033  30.728  15.422  1.00  0.00              
ATOM   3338 2HG  ARG A 213     103.769  32.336  16.138  1.00  0.00              
ATOM   3339 1HD  ARG A 213     105.611  30.230  17.221  1.00  0.00              
ATOM   3340 2HD  ARG A 213     106.093  31.603  16.198  1.00  0.00              
ATOM   3341  HE  ARG A 213     105.502  31.821  19.104  1.00  0.00              
ATOM   3342 1HH1 ARG A 213     105.879  33.550  16.100  1.00  0.00              
ATOM   3343 2HH1 ARG A 213     106.143  35.040  16.983  1.00  0.00              
ATOM   3344 1HH2 ARG A 213     105.811  33.517  20.131  1.00  0.00              
ATOM   3345 2HH2 ARG A 213     106.105  35.023  19.282  1.00  0.00              
ATOM   3346  N   CYS A 214      99.324  29.873  17.200  1.00  0.00              
ATOM   3347  CA  CYS A 214      98.357  29.226  18.085  1.00  0.00              
ATOM   3348  C   CYS A 214      98.054  27.838  17.530  1.00  0.00              
ATOM   3349  O   CYS A 214      97.674  27.747  16.357  1.00  0.00              
ATOM   3350  CB  CYS A 214      97.130  30.134  17.999  1.00  0.00              
ATOM   3351  SG  CYS A 214      95.737  29.611  19.026  1.00  0.00              
ATOM   3352  H   CYS A 214      98.989  30.399  16.406  1.00  0.00              
ATOM   3353  HA  CYS A 214      98.719  29.103  19.106  1.00  0.00              
ATOM   3354 1HB  CYS A 214      97.384  31.143  18.324  1.00  0.00              
ATOM   3355 2HB  CYS A 214      96.756  30.165  16.976  1.00  0.00              
ATOM   3356  HG  CYS A 214      94.810  30.297  18.364  1.00  0.00              
ATOM   3357  N   ASN A 215      98.233  26.780  18.317  1.00  0.00              
ATOM   3358  CA  ASN A 215      98.073  25.434  17.768  1.00  0.00              
ATOM   3359  C   ASN A 215      96.642  24.910  17.806  1.00  0.00              
ATOM   3360  O   ASN A 215      96.392  23.870  17.184  1.00  0.00              
ATOM   3361  CB  ASN A 215      98.987  24.454  18.480  1.00  0.00              
ATOM   3362  CG  ASN A 215     100.444  24.642  18.159  1.00  0.00              
ATOM   3363  OD1 ASN A 215     100.804  25.157  17.094  1.00  0.00              
ATOM   3364  ND2 ASN A 215     101.283  24.155  19.037  1.00  0.00              
ATOM   3365  H   ASN A 215      98.478  26.888  19.291  1.00  0.00              
ATOM   3366  HA  ASN A 215      98.358  25.428  16.715  1.00  0.00              
ATOM   3367 1HB  ASN A 215      98.878  24.264  19.549  1.00  0.00              
ATOM   3368 2HB  ASN A 215      98.612  23.598  17.919  1.00  0.00              
ATOM   3369 1HD2 ASN A 215     102.269  24.244  18.888  1.00  0.00              
ATOM   3370 2HD2 ASN A 215     100.940  23.694  19.854  1.00  0.00              
ATOM   3371  N   ASN A 216      95.737  25.578  18.498  1.00  0.00              
ATOM   3372  CA  ASN A 216      94.333  25.178  18.550  1.00  0.00              
ATOM   3373  C   ASN A 216      93.531  25.887  17.459  1.00  0.00              
ATOM   3374  O   ASN A 216      93.182  27.067  17.533  1.00  0.00              
ATOM   3375  CB  ASN A 216      93.725  25.449  19.914  1.00  0.00              
ATOM   3376  CG  ASN A 216      92.304  24.976  20.048  1.00  0.00              
ATOM   3377  OD1 ASN A 216      91.661  24.591  19.065  1.00  0.00              
ATOM   3378  ND2 ASN A 216      91.785  25.080  21.245  1.00  0.00              
ATOM   3379  H   ASN A 216      96.035  26.397  19.009  1.00  0.00              
ATOM   3380  HA  ASN A 216      94.248  24.103  18.386  1.00  0.00              
ATOM   3381 1HB  ASN A 216      94.271  25.205  20.827  1.00  0.00              
ATOM   3382 2HB  ASN A 216      93.724  26.529  19.770  1.00  0.00              
ATOM   3383 1HD2 ASN A 216      90.844  24.784  21.408  1.00  0.00              
ATOM   3384 2HD2 ASN A 216      92.330  25.455  21.995  1.00  0.00              
ATOM   3385  N   ASN A 217      93.234  25.113  16.416  1.00  0.00              
ATOM   3386  CA  ASN A 217      92.498  25.606  15.268  1.00  0.00              
ATOM   3387  C   ASN A 217      91.155  26.244  15.600  1.00  0.00              
ATOM   3388  O   ASN A 217      90.583  27.008  14.811  1.00  0.00              
ATOM   3389  CB  ASN A 217      92.293  24.493  14.257  1.00  0.00              
ATOM   3390  CG  ASN A 217      93.541  24.120  13.506  1.00  0.00              
ATOM   3391  OD1 ASN A 217      94.504  24.891  13.441  1.00  0.00              
ATOM   3392  ND2 ASN A 217      93.497  22.976  12.871  1.00  0.00              
ATOM   3393  H   ASN A 217      93.535  24.149  16.431  1.00  0.00              
ATOM   3394  HA  ASN A 217      93.062  26.404  14.782  1.00  0.00              
ATOM   3395 1HB  ASN A 217      91.754  23.584  14.529  1.00  0.00              
ATOM   3396 2HB  ASN A 217      91.665  25.108  13.612  1.00  0.00              
ATOM   3397 1HD2 ASN A 217      94.292  22.663  12.350  1.00  0.00              
ATOM   3398 2HD2 ASN A 217      92.670  22.416  12.907  1.00  0.00              
ATOM   3399  N   ASN A 218      90.568  25.979  16.759  1.00  0.00              
ATOM   3400  CA  ASN A 218      89.218  26.499  16.980  1.00  0.00              
ATOM   3401  C   ASN A 218      89.280  27.671  17.942  1.00  0.00              
ATOM   3402  O   ASN A 218      88.258  28.184  18.365  1.00  0.00              
ATOM   3403  CB  ASN A 218      88.273  25.432  17.501  1.00  0.00              
ATOM   3404  CG  ASN A 218      87.995  24.334  16.513  1.00  0.00              
ATOM   3405  OD1 ASN A 218      87.416  24.564  15.445  1.00  0.00              
ATOM   3406  ND2 ASN A 218      88.332  23.129  16.898  1.00  0.00              
ATOM   3407  H   ASN A 218      91.012  25.438  17.487  1.00  0.00              
ATOM   3408  HA  ASN A 218      88.795  26.844  16.035  1.00  0.00              
ATOM   3409 1HB  ASN A 218      88.414  24.996  18.491  1.00  0.00              
ATOM   3410 2HB  ASN A 218      87.419  26.110  17.522  1.00  0.00              
ATOM   3411 1HD2 ASN A 218      88.178  22.349  16.291  1.00  0.00              
ATOM   3412 2HD2 ASN A 218      88.744  22.989  17.798  1.00  0.00              
ATOM   3413  N   GLN A 219      90.504  28.081  18.300  1.00  0.00              
ATOM   3414  CA  GLN A 219      90.631  29.228  19.197  1.00  0.00              
ATOM   3415  C   GLN A 219      90.216  30.537  18.541  1.00  0.00              
ATOM   3416  O   GLN A 219      90.374  30.693  17.329  1.00  0.00              
ATOM   3417  CB  GLN A 219      92.073  29.349  19.697  1.00  0.00              
ATOM   3418  CG  GLN A 219      92.278  30.421  20.754  1.00  0.00              
ATOM   3419  CD  GLN A 219      91.467  30.159  22.009  1.00  0.00              
ATOM   3420  OE1 GLN A 219      91.504  29.060  22.570  1.00  0.00              
ATOM   3421  NE2 GLN A 219      90.726  31.166  22.454  1.00  0.00              
ATOM   3422  H   GLN A 219      91.340  27.621  17.968  1.00  0.00              
ATOM   3423  HA  GLN A 219      89.967  29.098  20.052  1.00  0.00              
ATOM   3424 1HB  GLN A 219      92.349  28.375  20.101  1.00  0.00              
ATOM   3425 2HB  GLN A 219      92.691  29.568  18.826  1.00  0.00              
ATOM   3426 1HG  GLN A 219      93.265  30.767  21.059  1.00  0.00              
ATOM   3427 2HG  GLN A 219      91.781  31.204  20.180  1.00  0.00              
ATOM   3428 1HE2 GLN A 219      90.169  31.052  23.278  1.00  0.00              
ATOM   3429 2HE2 GLN A 219      90.723  32.040  21.967  1.00  0.00              
ATOM   3430  N   TYR A 220      89.695  31.464  19.348  1.00  0.00              
ATOM   3431  CA  TYR A 220      89.337  32.793  18.829  1.00  0.00              
ATOM   3432  C   TYR A 220      89.485  33.778  19.978  1.00  0.00              
ATOM   3433  O   TYR A 220      89.503  33.363  21.140  1.00  0.00              
ATOM   3434  CB  TYR A 220      87.913  32.820  18.268  1.00  0.00              
ATOM   3435  CG  TYR A 220      86.842  32.548  19.300  1.00  0.00              
ATOM   3436  CD1 TYR A 220      86.286  33.582  20.040  1.00  0.00              
ATOM   3437  CD2 TYR A 220      86.388  31.258  19.531  1.00  0.00              
ATOM   3438  CE1 TYR A 220      85.308  33.339  20.985  1.00  0.00              
ATOM   3439  CE2 TYR A 220      85.410  31.003  20.472  1.00  0.00              
ATOM   3440  CZ  TYR A 220      84.872  32.047  21.198  1.00  0.00              
ATOM   3441  OH  TYR A 220      83.897  31.799  22.136  1.00  0.00              
ATOM   3442  H   TYR A 220      89.542  31.260  20.325  1.00  0.00              
ATOM   3443  HA  TYR A 220      90.025  33.077  18.032  1.00  0.00              
ATOM   3444 1HB  TYR A 220      87.757  33.809  17.833  1.00  0.00              
ATOM   3445 2HB  TYR A 220      87.862  32.066  17.483  1.00  0.00              
ATOM   3446  HD1 TYR A 220      86.636  34.600  19.867  1.00  0.00              
ATOM   3447  HD2 TYR A 220      86.818  30.438  18.955  1.00  0.00              
ATOM   3448  HE1 TYR A 220      84.881  34.161  21.559  1.00  0.00              
ATOM   3449  HE2 TYR A 220      85.067  29.982  20.640  1.00  0.00              
ATOM   3450  HH  TYR A 220      83.593  32.593  22.581  1.00  0.00              
ATOM   3451  N   VAL A 221      89.589  35.065  19.652  1.00  0.00              
ATOM   3452  CA  VAL A 221      89.534  36.135  20.655  1.00  0.00              
ATOM   3453  C   VAL A 221      88.814  37.335  20.036  1.00  0.00              
ATOM   3454  O   VAL A 221      88.705  37.430  18.801  1.00  0.00              
ATOM   3455  CB  VAL A 221      90.934  36.559  21.138  1.00  0.00              
ATOM   3456  CG1 VAL A 221      91.647  35.388  21.797  1.00  0.00              
ATOM   3457  CG2 VAL A 221      91.757  37.098  19.979  1.00  0.00              
ATOM   3458  H   VAL A 221      89.710  35.308  18.679  1.00  0.00              
ATOM   3459  HA  VAL A 221      88.950  35.833  21.525  1.00  0.00              
ATOM   3460  HB  VAL A 221      90.829  37.371  21.858  1.00  0.00              
ATOM   3461 1HG1 VAL A 221      92.634  35.705  22.133  1.00  0.00              
ATOM   3462 2HG1 VAL A 221      91.067  35.043  22.653  1.00  0.00              
ATOM   3463 3HG1 VAL A 221      91.753  34.575  21.078  1.00  0.00              
ATOM   3464 1HG2 VAL A 221      92.743  37.394  20.338  1.00  0.00              
ATOM   3465 2HG2 VAL A 221      91.865  36.324  19.219  1.00  0.00              
ATOM   3466 3HG2 VAL A 221      91.255  37.964  19.547  1.00  0.00              
ATOM   3467  N   SER A 222      88.344  38.248  20.900  1.00  0.00              
ATOM   3468  CA  SER A 222      87.761  39.504  20.411  1.00  0.00              
ATOM   3469  C   SER A 222      88.487  40.672  21.082  1.00  0.00              
ATOM   3470  O   SER A 222      88.853  40.556  22.262  1.00  0.00              
ATOM   3471  CB  SER A 222      86.272  39.556  20.693  1.00  0.00              
ATOM   3472  OG  SER A 222      85.576  38.530  20.039  1.00  0.00              
ATOM   3473  H   SER A 222      88.387  38.080  21.895  1.00  0.00              
ATOM   3474  HA  SER A 222      87.761  39.587  19.323  1.00  0.00              
ATOM   3475 1HB  SER A 222      86.117  39.461  21.767  1.00  0.00              
ATOM   3476 2HB  SER A 222      85.886  40.517  20.355  1.00  0.00              
ATOM   3477  HG  SER A 222      84.728  38.397  20.468  1.00  0.00              
ATOM   3478  N   ILE A 223      88.647  41.760  20.334  1.00  0.00              
ATOM   3479  CA  ILE A 223      89.389  42.943  20.756  1.00  0.00              
ATOM   3480  C   ILE A 223      88.627  44.210  20.392  1.00  0.00              
ATOM   3481  O   ILE A 223      88.227  44.304  19.244  1.00  0.00              
ATOM   3482  CB  ILE A 223      90.791  42.993  20.121  1.00  0.00              
ATOM   3483  CG1 ILE A 223      91.579  41.727  20.467  1.00  0.00              
ATOM   3484  CG2 ILE A 223      91.540  44.234  20.583  1.00  0.00              
ATOM   3485  CD1 ILE A 223      92.803  41.516  19.604  1.00  0.00              
ATOM   3486  H   ILE A 223      88.220  41.747  19.419  1.00  0.00              
ATOM   3487  HA  ILE A 223      89.503  42.958  21.839  1.00  0.00              
ATOM   3488  HB  ILE A 223      90.689  43.013  19.036  1.00  0.00              
ATOM   3489 1HG1 ILE A 223      91.880  41.807  21.511  1.00  0.00              
ATOM   3490 2HG1 ILE A 223      90.901  40.882  20.349  1.00  0.00              
ATOM   3491 1HG2 ILE A 223      92.529  44.253  20.126  1.00  0.00              
ATOM   3492 2HG2 ILE A 223      90.986  45.124  20.288  1.00  0.00              
ATOM   3493 3HG2 ILE A 223      91.643  44.214  21.668  1.00  0.00              
ATOM   3494 1HD1 ILE A 223      93.309  40.599  19.909  1.00  0.00              
ATOM   3495 2HD1 ILE A 223      92.503  41.434  18.559  1.00  0.00              
ATOM   3496 3HD1 ILE A 223      93.482  42.359  19.722  1.00  0.00              
ATOM   3497  N   ASP A 224      88.445  45.170  21.293  1.00  0.00              
ATOM   3498  CA  ASP A 224      87.712  46.404  21.013  1.00  0.00              
ATOM   3499  C   ASP A 224      88.517  47.618  21.452  1.00  0.00              
ATOM   3500  O   ASP A 224      89.265  47.522  22.433  1.00  0.00              
ATOM   3501  CB  ASP A 224      86.349  46.396  21.710  1.00  0.00              
ATOM   3502  CG  ASP A 224      85.327  47.349  21.105  1.00  0.00              
ATOM   3503  OD1 ASP A 224      85.613  47.922  20.080  1.00  0.00              
ATOM   3504  OD2 ASP A 224      84.218  47.378  21.580  1.00  0.00              
ATOM   3505  H   ASP A 224      88.837  45.029  22.213  1.00  0.00              
ATOM   3506  HA  ASP A 224      87.497  46.472  19.946  1.00  0.00              
ATOM   3507 1HB  ASP A 224      85.911  45.401  21.795  1.00  0.00              
ATOM   3508 2HB  ASP A 224      86.638  46.753  22.699  1.00  0.00              
ATOM   3509  N   LYS A 225      88.307  48.730  20.757  1.00  0.00              
ATOM   3510  CA  LYS A 225      88.799  50.035  21.185  1.00  0.00              
ATOM   3511  C   LYS A 225      90.315  50.022  21.284  1.00  0.00              
ATOM   3512  O   LYS A 225      90.857  50.636  22.204  1.00  0.00              
ATOM   3513  CB  LYS A 225      88.184  50.434  22.528  1.00  0.00              
ATOM   3514  CG  LYS A 225      86.671  50.278  22.598  1.00  0.00              
ATOM   3515  CD  LYS A 225      85.980  51.094  21.516  1.00  0.00              
ATOM   3516  CE  LYS A 225      84.467  50.952  21.596  1.00  0.00              
ATOM   3517  NZ  LYS A 225      83.780  51.692  20.503  1.00  0.00              
ATOM   3518  H   LYS A 225      87.783  48.660  19.896  1.00  0.00              
ATOM   3519  HA  LYS A 225      88.521  50.793  20.452  1.00  0.00              
ATOM   3520 1HB  LYS A 225      88.649  49.808  23.290  1.00  0.00              
ATOM   3521 2HB  LYS A 225      88.449  51.477  22.704  1.00  0.00              
ATOM   3522 1HG  LYS A 225      86.425  49.223  22.470  1.00  0.00              
ATOM   3523 2HG  LYS A 225      86.333  50.613  23.578  1.00  0.00              
ATOM   3524 1HD  LYS A 225      86.254  52.143  21.644  1.00  0.00              
ATOM   3525 2HD  LYS A 225      86.325  50.746  20.543  1.00  0.00              
ATOM   3526 1HE  LYS A 225      84.219  49.894  21.529  1.00  0.00              
ATOM   3527 2HE  LYS A 225      84.138  51.341  22.560  1.00  0.00              
ATOM   3528 1HZ  LYS A 225      82.781  51.573  20.592  1.00  0.00              
ATOM   3529 2HZ  LYS A 225      84.009  52.675  20.565  1.00  0.00              
ATOM   3530 3HZ  LYS A 225      84.084  51.332  19.610  1.00  0.00              
ATOM   3531  N   PHE A 226      90.993  49.341  20.358  1.00  0.00              
ATOM   3532  CA  PHE A 226      92.468  49.310  20.532  1.00  0.00              
ATOM   3533  C   PHE A 226      93.037  50.713  20.445  1.00  0.00              
ATOM   3534  O   PHE A 226      92.705  51.437  19.490  1.00  0.00              
ATOM   3535  CB  PHE A 226      93.131  48.415  19.483  1.00  0.00              
ATOM   3536  CG  PHE A 226      94.624  48.323  19.621  1.00  0.00              
ATOM   3537  CD1 PHE A 226      95.196  47.517  20.595  1.00  0.00              
ATOM   3538  CD2 PHE A 226      95.459  49.041  18.779  1.00  0.00              
ATOM   3539  CE1 PHE A 226      96.569  47.432  20.723  1.00  0.00              
ATOM   3540  CE2 PHE A 226      96.832  48.956  18.904  1.00  0.00              
ATOM   3541  CZ  PHE A 226      97.387  48.150  19.878  1.00  0.00              
ATOM   3542  H   PHE A 226      90.580  48.861  19.571  1.00  0.00              
ATOM   3543  HA  PHE A 226      92.715  48.968  21.538  1.00  0.00              
ATOM   3544 1HB  PHE A 226      92.747  47.399  19.560  1.00  0.00              
ATOM   3545 2HB  PHE A 226      92.934  48.801  18.484  1.00  0.00              
ATOM   3546  HD1 PHE A 226      94.549  46.948  21.263  1.00  0.00              
ATOM   3547  HD2 PHE A 226      95.020  49.677  18.010  1.00  0.00              
ATOM   3548  HE1 PHE A 226      97.005  46.795  21.492  1.00  0.00              
ATOM   3549  HE2 PHE A 226      97.477  49.525  18.235  1.00  0.00              
ATOM   3550  HZ  PHE A 226      98.470  48.084  19.979  1.00  0.00              
ATOM   3551  N   ARG A 227      93.859  51.099  21.418  1.00  0.00              
ATOM   3552  CA  ARG A 227      94.338  52.472  21.585  1.00  0.00              
ATOM   3553  C   ARG A 227      95.759  52.557  22.147  1.00  0.00              
ATOM   3554  O   ARG A 227      96.180  51.771  22.991  1.00  0.00              
ATOM   3555  CB  ARG A 227      93.374  53.300  22.422  1.00  0.00              
ATOM   3556  CG  ARG A 227      93.519  54.805  22.264  1.00  0.00              
ATOM   3557  CD  ARG A 227      92.564  55.601  23.077  1.00  0.00              
ATOM   3558  NE  ARG A 227      91.179  55.503  22.646  1.00  0.00              
ATOM   3559  CZ  ARG A 227      90.153  56.165  23.215  1.00  0.00              
ATOM   3560  NH1 ARG A 227      90.343  56.942  24.259  1.00  0.00              
ATOM   3561  NH2 ARG A 227      88.943  55.993  22.711  1.00  0.00              
ATOM   3562  H   ARG A 227      94.160  50.390  22.071  1.00  0.00              
ATOM   3563  HA  ARG A 227      94.337  52.983  20.622  1.00  0.00              
ATOM   3564 1HB  ARG A 227      92.366  53.004  22.132  1.00  0.00              
ATOM   3565 2HB  ARG A 227      93.546  53.030  23.464  1.00  0.00              
ATOM   3566 1HG  ARG A 227      94.530  55.089  22.559  1.00  0.00              
ATOM   3567 2HG  ARG A 227      93.362  55.060  21.215  1.00  0.00              
ATOM   3568 1HD  ARG A 227      92.610  55.260  24.111  1.00  0.00              
ATOM   3569 2HD  ARG A 227      92.848  56.652  23.028  1.00  0.00              
ATOM   3570  HE  ARG A 227      90.774  54.959  21.896  1.00  0.00              
ATOM   3571 1HH1 ARG A 227      91.271  57.049  24.643  1.00  0.00              
ATOM   3572 2HH1 ARG A 227      89.560  57.429  24.671  1.00  0.00              
ATOM   3573 1HH2 ARG A 227      88.811  55.378  21.920  1.00  0.00              
ATOM   3574 2HH2 ARG A 227      88.156  56.477  23.119  1.00  0.00              
ATOM   3575  N   ILE A 228      96.546  53.543  21.690  1.00  0.00              
ATOM   3576  CA  ILE A 228      97.893  53.722  22.261  1.00  0.00              
ATOM   3577  C   ILE A 228      98.098  55.186  22.646  1.00  0.00              
ATOM   3578  O   ILE A 228      97.647  56.027  21.846  1.00  0.00              
ATOM   3579  CB  ILE A 228      99.000  53.293  21.281  1.00  0.00              
ATOM   3580  CG1 ILE A 228      98.832  51.821  20.897  1.00  0.00              
ATOM   3581  CG2 ILE A 228     100.373  53.535  21.890  1.00  0.00              
ATOM   3582  CD1 ILE A 228      99.804  51.351  19.839  1.00  0.00              
ATOM   3583  H   ILE A 228      96.234  54.168  20.960  1.00  0.00              
ATOM   3584  HA  ILE A 228      97.980  53.197  23.211  1.00  0.00              
ATOM   3585  HB  ILE A 228      98.904  53.870  20.362  1.00  0.00              
ATOM   3586 1HG1 ILE A 228      98.969  51.231  21.803  1.00  0.00              
ATOM   3587 2HG1 ILE A 228      97.812  51.695  20.534  1.00  0.00              
ATOM   3588 1HG2 ILE A 228     101.144  53.225  21.185  1.00  0.00              
ATOM   3589 2HG2 ILE A 228     100.490  54.594  22.114  1.00  0.00              
ATOM   3590 3HG2 ILE A 228     100.470  52.957  22.809  1.00  0.00              
ATOM   3591 1HD1 ILE A 228      99.624  50.298  19.619  1.00  0.00              
ATOM   3592 2HD1 ILE A 228      99.667  51.939  18.931  1.00  0.00              
ATOM   3593 3HD1 ILE A 228     100.824  51.475  20.200  1.00  0.00              
ATOM   3594  N   PHE A 229      98.693  55.476  23.792  1.00  0.00              
ATOM   3595  CA  PHE A 229      99.011  56.780  24.366  1.00  0.00              
ATOM   3596  C   PHE A 229     100.525  57.026  24.440  1.00  0.00              
ATOM   3597  O   PHE A 229     101.283  56.072  24.663  1.00  0.00              
ATOM   3598  CB  PHE A 229      98.391  56.904  25.759  1.00  0.00              
ATOM   3599  CG  PHE A 229      96.901  56.716  25.778  1.00  0.00              
ATOM   3600  CD1 PHE A 229      96.348  55.448  25.871  1.00  0.00              
ATOM   3601  CD2 PHE A 229      96.048  57.807  25.702  1.00  0.00              
ATOM   3602  CE1 PHE A 229      94.977  55.274  25.888  1.00  0.00              
ATOM   3603  CE2 PHE A 229      94.678  57.637  25.720  1.00  0.00              
ATOM   3604  CZ  PHE A 229      94.142  56.368  25.813  1.00  0.00              
ATOM   3605  H   PHE A 229      98.941  54.640  24.302  1.00  0.00              
ATOM   3606  HA  PHE A 229      98.575  57.570  23.754  1.00  0.00              
ATOM   3607 1HB  PHE A 229      98.809  56.150  26.424  1.00  0.00              
ATOM   3608 2HB  PHE A 229      98.585  57.895  26.168  1.00  0.00              
ATOM   3609  HD1 PHE A 229      97.009  54.582  25.931  1.00  0.00              
ATOM   3610  HD2 PHE A 229      96.472  58.810  25.628  1.00  0.00              
ATOM   3611  HE1 PHE A 229      94.557  54.271  25.961  1.00  0.00              
ATOM   3612  HE2 PHE A 229      94.019  58.503  25.661  1.00  0.00              
ATOM   3613  HZ  PHE A 229      93.061  56.232  25.826  1.00  0.00              
ATOM   3614  N   CYS A 230     100.910  58.299  24.262  1.00  0.00              
ATOM   3615  CA  CYS A 230     102.349  58.601  24.308  1.00  0.00              
ATOM   3616  C   CYS A 230     102.752  58.948  25.736  1.00  0.00              
ATOM   3617  O   CYS A 230     103.820  59.517  25.965  1.00  0.00              
ATOM   3618  CB  CYS A 230     102.483  59.820  23.395  1.00  0.00              
ATOM   3619  SG  CYS A 230     101.562  61.275  23.948  1.00  0.00              
ATOM   3620  H   CYS A 230     100.255  59.050  24.099  1.00  0.00              
ATOM   3621  HA  CYS A 230     102.978  57.759  24.019  1.00  0.00              
ATOM   3622 1HB  CYS A 230     103.526  60.129  23.329  1.00  0.00              
ATOM   3623 2HB  CYS A 230     102.109  59.587  22.398  1.00  0.00              
ATOM   3624  N   LYS A 231     101.878  58.548  26.654  1.00  0.00              
ATOM   3625  CA  LYS A 231     102.146  58.722  28.072  1.00  0.00              
ATOM   3626  C   LYS A 231     101.947  57.427  28.838  1.00  0.00              
ATOM   3627  O   LYS A 231     101.115  56.610  28.426  1.00  0.00              
ATOM   3628  CB  LYS A 231     101.251  59.818  28.654  1.00  0.00              
ATOM   3629  CG  LYS A 231     101.226  59.866  30.176  1.00  0.00              
ATOM   3630  CD  LYS A 231     100.454  61.077  30.678  1.00  0.00              
ATOM   3631  CE  LYS A 231     100.616  61.254  32.181  1.00  0.00              
ATOM   3632  NZ  LYS A 231      99.908  62.465  32.678  1.00  0.00              
ATOM   3633  H   LYS A 231     101.012  58.115  26.366  1.00  0.00              
ATOM   3634  HA  LYS A 231     103.171  59.065  28.214  1.00  0.00              
ATOM   3635 1HB  LYS A 231     101.618  60.769  28.267  1.00  0.00              
ATOM   3636 2HB  LYS A 231     100.243  59.639  28.280  1.00  0.00              
ATOM   3637 1HG  LYS A 231     100.752  58.955  30.544  1.00  0.00              
ATOM   3638 2HG  LYS A 231     102.252  59.913  30.539  1.00  0.00              
ATOM   3639 1HD  LYS A 231     100.827  61.964  30.164  1.00  0.00              
ATOM   3640 2HD  LYS A 231      99.399  60.939  30.442  1.00  0.00              
ATOM   3641 1HE  LYS A 231     100.215  60.370  32.674  1.00  0.00              
ATOM   3642 2HE  LYS A 231     101.680  61.341  32.401  1.00  0.00              
ATOM   3643 1HZ  LYS A 231     100.040  62.546  33.676  1.00  0.00              
ATOM   3644 2HZ  LYS A 231     100.280  63.285  32.221  1.00  0.00              
ATOM   3645 3HZ  LYS A 231      98.922  62.384  32.475  1.00  0.00              
ATOM   3646  N   ALA A 232     102.661  57.246  29.937  1.00  0.00              
ATOM   3647  CA  ALA A 232     102.364  56.192  30.902  1.00  0.00              
ATOM   3648  C   ALA A 232     101.258  56.639  31.857  1.00  0.00              
ATOM   3649  O   ALA A 232     101.434  57.381  32.833  1.00  0.00              
ATOM   3650  CB  ALA A 232     103.618  55.804  31.672  1.00  0.00              
ATOM   3651  H   ALA A 232     103.441  57.865  30.109  1.00  0.00              
ATOM   3652  HA  ALA A 232     102.022  55.309  30.361  1.00  0.00              
ATOM   3653 1HB  ALA A 232     103.375  55.021  32.390  1.00  0.00              
ATOM   3654 2HB  ALA A 232     104.374  55.438  30.978  1.00  0.00              
ATOM   3655 3HB  ALA A 232     104.002  56.674  32.202  1.00  0.00              
ATOM   3656  N   LEU A 233     100.031  56.181  31.584  1.00  0.00              
ATOM   3657  CA  LEU A 233      98.910  56.673  32.381  1.00  0.00              
ATOM   3658  C   LEU A 233      99.054  56.325  33.856  1.00  0.00              
ATOM   3659  O   LEU A 233      99.593  55.279  34.230  1.00  0.00              
ATOM   3660  CB  LEU A 233      97.592  56.110  31.835  1.00  0.00              
ATOM   3661  CG  LEU A 233      97.257  56.515  30.393  1.00  0.00              
ATOM   3662  CD1 LEU A 233      95.938  55.885  29.967  1.00  0.00              
ATOM   3663  CD2 LEU A 233      97.187  58.031  30.294  1.00  0.00              
ATOM   3664  H   LEU A 233      99.856  55.510  30.849  1.00  0.00              
ATOM   3665  HA  LEU A 233      98.882  57.761  32.338  1.00  0.00              
ATOM   3666 1HB  LEU A 233      97.821  55.047  31.880  1.00  0.00              
ATOM   3667 2HB  LEU A 233      96.754  56.330  32.496  1.00  0.00              
ATOM   3668  HG  LEU A 233      98.079  56.177  29.762  1.00  0.00              
ATOM   3669 1HD1 LEU A 233      95.708  56.178  28.943  1.00  0.00              
ATOM   3670 2HD1 LEU A 233      96.018  54.799  30.024  1.00  0.00              
ATOM   3671 3HD1 LEU A 233      95.142  56.226  30.629  1.00  0.00              
ATOM   3672 1HD2 LEU A 233      96.950  58.318  29.269  1.00  0.00              
ATOM   3673 2HD2 LEU A 233      96.413  58.405  30.965  1.00  0.00              
ATOM   3674 3HD2 LEU A 233      98.149  58.460  30.576  1.00  0.00              
ATOM   3675  N   ASN A 234      98.560  57.211  34.711  1.00  0.00              
ATOM   3676  CA  ASN A 234      98.502  56.979  36.150  1.00  0.00              
ATOM   3677  C   ASN A 234      97.178  56.305  36.491  1.00  0.00              
ATOM   3678  O   ASN A 234      96.252  56.270  35.655  1.00  0.00              
ATOM   3679  CB  ASN A 234      98.673  58.262  36.942  1.00  0.00              
ATOM   3680  CG  ASN A 234      97.531  59.227  36.787  1.00  0.00              
ATOM   3681  OD1 ASN A 234      96.362  58.873  36.983  1.00  0.00              
ATOM   3682  ND2 ASN A 234      97.854  60.420  36.357  1.00  0.00              
ATOM   3683  H   ASN A 234      98.211  58.083  34.339  1.00  0.00              
ATOM   3684  HA  ASN A 234      99.299  56.295  36.447  1.00  0.00              
ATOM   3685 1HB  ASN A 234      98.979  58.235  37.989  1.00  0.00              
ATOM   3686 2HB  ASN A 234      99.508  58.604  36.329  1.00  0.00              
ATOM   3687 1HD2 ASN A 234      97.144  61.114  36.231  1.00  0.00              
ATOM   3688 2HD2 ASN A 234      98.808  60.638  36.156  1.00  0.00              
ATOM   3689  N   PRO A 235      97.047  55.741  37.685  1.00  0.00              
ATOM   3690  CA  PRO A 235      95.813  55.022  38.040  1.00  0.00              
ATOM   3691  C   PRO A 235      94.573  55.893  37.908  1.00  0.00              
ATOM   3692  O   PRO A 235      93.479  55.398  37.617  1.00  0.00              
ATOM   3693  CB  PRO A 235      96.043  54.583  39.490  1.00  0.00              
ATOM   3694  CG  PRO A 235      97.526  54.505  39.623  1.00  0.00              
ATOM   3695  CD  PRO A 235      98.063  55.623  38.769  1.00  0.00              
ATOM   3696  HA  PRO A 235      95.632  54.146  37.400  1.00  0.00              
ATOM   3697 1HB  PRO A 235      95.616  55.305  40.202  1.00  0.00              
ATOM   3698 2HB  PRO A 235      95.573  53.610  39.696  1.00  0.00              
ATOM   3699 1HG  PRO A 235      97.837  54.624  40.671  1.00  0.00              
ATOM   3700 2HG  PRO A 235      97.905  53.530  39.283  1.00  0.00              
ATOM   3701 1HD  PRO A 235      98.157  56.565  39.328  1.00  0.00              
ATOM   3702 2HD  PRO A 235      99.057  55.392  38.359  1.00  0.00              
ATOM   3703  N   LYS A 236      94.664  57.219  38.110  1.00  0.00              
ATOM   3704  CA  LYS A 236      93.387  57.947  38.042  1.00  0.00              
ATOM   3705  C   LYS A 236      92.988  58.166  36.588  1.00  0.00              
ATOM   3706  O   LYS A 236      91.799  58.182  36.223  1.00  0.00              
ATOM   3707  CB  LYS A 236      93.480  59.288  38.772  1.00  0.00              
ATOM   3708  CG  LYS A 236      93.638  59.172  40.282  1.00  0.00              
ATOM   3709  CD  LYS A 236      93.692  60.543  40.940  1.00  0.00              
ATOM   3710  CE  LYS A 236      93.854  60.429  42.448  1.00  0.00              
ATOM   3711  NZ  LYS A 236      93.905  61.763  43.105  1.00  0.00              
ATOM   3712  H   LYS A 236      95.513  57.732  38.298  1.00  0.00              
ATOM   3713  HA  LYS A 236      92.593  57.340  38.478  1.00  0.00              
ATOM   3714 1HB  LYS A 236      94.337  59.819  38.357  1.00  0.00              
ATOM   3715 2HB  LYS A 236      92.568  59.840  38.545  1.00  0.00              
ATOM   3716 1HG  LYS A 236      92.790  58.612  40.677  1.00  0.00              
ATOM   3717 2HG  LYS A 236      94.560  58.631  40.494  1.00  0.00              
ATOM   3718 1HD  LYS A 236      94.535  61.095  40.524  1.00  0.00              
ATOM   3719 2HD  LYS A 236      92.766  61.073  40.714  1.00  0.00              
ATOM   3720 1HE  LYS A 236      93.010  59.863  42.841  1.00  0.00              
ATOM   3721 2HE  LYS A 236      94.778  59.889  42.652  1.00  0.00              
ATOM   3722 1HZ  LYS A 236      94.014  61.643  44.102  1.00  0.00              
ATOM   3723 2HZ  LYS A 236      94.689  62.288  42.742  1.00  0.00              
ATOM   3724 3HZ  LYS A 236      93.049  62.264  42.917  1.00  0.00              
ATOM   3725  N   GLU A 237      94.011  58.334  35.745  1.00  0.00              
ATOM   3726  CA  GLU A 237      93.730  58.437  34.312  1.00  0.00              
ATOM   3727  C   GLU A 237      93.135  57.119  33.835  1.00  0.00              
ATOM   3728  O   GLU A 237      92.230  57.142  33.001  1.00  0.00              
ATOM   3729  CB  GLU A 237      94.995  58.775  33.520  1.00  0.00              
ATOM   3730  CG  GLU A 237      95.437  60.228  33.631  1.00  0.00              
ATOM   3731  CD  GLU A 237      96.879  60.391  33.240  1.00  0.00              
ATOM   3732  OE1 GLU A 237      97.558  59.400  33.118  1.00  0.00              
ATOM   3733  OE2 GLU A 237      97.274  61.497  32.954  1.00  0.00              
ATOM   3734  H   GLU A 237      94.967  58.392  36.064  1.00  0.00              
ATOM   3735  HA  GLU A 237      92.986  59.215  34.136  1.00  0.00              
ATOM   3736 1HB  GLU A 237      95.787  58.126  33.894  1.00  0.00              
ATOM   3737 2HB  GLU A 237      94.792  58.536  32.476  1.00  0.00              
ATOM   3738 1HG  GLU A 237      94.823  60.913  33.047  1.00  0.00              
ATOM   3739 2HG  GLU A 237      95.320  60.451  34.691  1.00  0.00              
ATOM   3740  N   ILE A 238      93.646  56.001  34.349  1.00  0.00              
ATOM   3741  CA  ILE A 238      93.150  54.692  33.882  1.00  0.00              
ATOM   3742  C   ILE A 238      91.705  54.505  34.316  1.00  0.00              
ATOM   3743  O   ILE A 238      90.853  54.016  33.554  1.00  0.00              
ATOM   3744  CB  ILE A 238      93.995  53.523  34.421  1.00  0.00              
ATOM   3745  CG1 ILE A 238      95.410  53.575  33.840  1.00  0.00              
ATOM   3746  CG2 ILE A 238      93.332  52.193  34.096  1.00  0.00              
ATOM   3747  CD1 ILE A 238      96.387  52.648  34.527  1.00  0.00              
ATOM   3748  H   ILE A 238      94.368  56.030  35.054  1.00  0.00              
ATOM   3749  HA  ILE A 238      93.088  54.670  32.795  1.00  0.00              
ATOM   3750  HB  ILE A 238      94.095  53.625  35.501  1.00  0.00              
ATOM   3751 1HG1 ILE A 238      95.338  53.311  32.785  1.00  0.00              
ATOM   3752 2HG1 ILE A 238      95.760  54.604  33.932  1.00  0.00              
ATOM   3753 1HG2 ILE A 238      93.942  51.378  34.483  1.00  0.00              
ATOM   3754 2HG2 ILE A 238      92.345  52.157  34.555  1.00  0.00              
ATOM   3755 3HG2 ILE A 238      93.232  52.090  33.015  1.00  0.00              
ATOM   3756 1HD1 ILE A 238      97.368  52.741  34.060  1.00  0.00              
ATOM   3757 2HD1 ILE A 238      96.461  52.913  35.582  1.00  0.00              
ATOM   3758 3HD1 ILE A 238      96.040  51.620  34.435  1.00  0.00              
ATOM   3759  N   GLU A 239      91.410  54.892  35.555  1.00  0.00              
ATOM   3760  CA  GLU A 239      90.020  54.714  35.997  1.00  0.00              
ATOM   3761  C   GLU A 239      89.061  55.492  35.124  1.00  0.00              
ATOM   3762  O   GLU A 239      87.991  55.016  34.725  1.00  0.00              
ATOM   3763  CB  GLU A 239      89.855  55.144  37.456  1.00  0.00              
ATOM   3764  CG  GLU A 239      88.441  54.994  38.000  1.00  0.00              
ATOM   3765  CD  GLU A 239      88.372  55.369  39.454  1.00  0.00              
ATOM   3766  OE1 GLU A 239      89.390  55.706  40.010  1.00  0.00              
ATOM   3767  OE2 GLU A 239      87.286  55.426  39.981  1.00  0.00              
ATOM   3768  H   GLU A 239      92.082  55.294  36.193  1.00  0.00              
ATOM   3769  HA  GLU A 239      89.733  53.666  35.902  1.00  0.00              
ATOM   3770 1HB  GLU A 239      90.537  54.533  38.047  1.00  0.00              
ATOM   3771 2HB  GLU A 239      90.157  56.190  37.517  1.00  0.00              
ATOM   3772 1HG  GLU A 239      87.699  55.566  37.443  1.00  0.00              
ATOM   3773 2HG  GLU A 239      88.235  53.930  37.889  1.00  0.00              
ATOM   3774  N   LYS A 240      89.392  56.747  34.793  1.00  0.00              
ATOM   3775  CA  LYS A 240      88.447  57.500  33.965  1.00  0.00              
ATOM   3776  C   LYS A 240      88.334  56.896  32.571  1.00  0.00              
ATOM   3777  O   LYS A 240      87.264  56.896  31.964  1.00  0.00              
ATOM   3778  CB  LYS A 240      88.867  58.967  33.867  1.00  0.00              
ATOM   3779  CG  LYS A 240      88.741  59.746  35.170  1.00  0.00              
ATOM   3780  CD  LYS A 240      87.288  59.866  35.604  1.00  0.00              
ATOM   3781  CE  LYS A 240      87.153  60.706  36.866  1.00  0.00              
ATOM   3782  NZ  LYS A 240      85.736  60.833  37.301  1.00  0.00              
ATOM   3783  H   LYS A 240      90.252  57.190  35.085  1.00  0.00              
ATOM   3784  HA  LYS A 240      87.452  57.457  34.409  1.00  0.00              
ATOM   3785 1HB  LYS A 240      89.906  58.980  33.536  1.00  0.00              
ATOM   3786 2HB  LYS A 240      88.239  59.430  33.106  1.00  0.00              
ATOM   3787 1HG  LYS A 240      89.309  59.226  35.941  1.00  0.00              
ATOM   3788 2HG  LYS A 240      89.159  60.741  35.020  1.00  0.00              
ATOM   3789 1HD  LYS A 240      86.721  60.331  34.795  1.00  0.00              
ATOM   3790 2HD  LYS A 240      86.897  58.866  35.790  1.00  0.00              
ATOM   3791 1HE  LYS A 240      87.734  60.231  37.655  1.00  0.00              
ATOM   3792 2HE  LYS A 240      87.560  61.696  36.662  1.00  0.00              
ATOM   3793 1HZ  LYS A 240      85.691  61.396  38.139  1.00  0.00              
ATOM   3794 2HZ  LYS A 240      85.197  61.274  36.570  1.00  0.00              
ATOM   3795 3HZ  LYS A 240      85.359  59.915  37.491  1.00  0.00              
ATOM   3796  N   LEU A 241      89.450  56.404  32.043  1.00  0.00              
ATOM   3797  CA  LEU A 241      89.498  55.852  30.702  1.00  0.00              
ATOM   3798  C   LEU A 241      88.606  54.609  30.692  1.00  0.00              
ATOM   3799  O   LEU A 241      87.811  54.447  29.765  1.00  0.00              
ATOM   3800  CB  LEU A 241      90.938  55.516  30.293  1.00  0.00              
ATOM   3801  CG  LEU A 241      91.109  55.033  28.847  1.00  0.00              
ATOM   3802  CD1 LEU A 241      90.725  56.142  27.877  1.00  0.00              
ATOM   3803  CD2 LEU A 241      92.550  54.596  28.624  1.00  0.00              
ATOM   3804  H   LEU A 241      90.292  56.417  32.600  1.00  0.00              
ATOM   3805  HA  LEU A 241      89.116  56.585  29.992  1.00  0.00              
ATOM   3806 1HB  LEU A 241      91.390  56.498  30.415  1.00  0.00              
ATOM   3807 2HB  LEU A 241      91.401  54.814  30.986  1.00  0.00              
ATOM   3808  HG  LEU A 241      90.472  54.157  28.720  1.00  0.00              
ATOM   3809 1HD1 LEU A 241      90.850  55.790  26.853  1.00  0.00              
ATOM   3810 2HD1 LEU A 241      89.684  56.423  28.039  1.00  0.00              
ATOM   3811 3HD1 LEU A 241      91.365  57.008  28.043  1.00  0.00              
ATOM   3812 1HD2 LEU A 241      92.670  54.253  27.596  1.00  0.00              
ATOM   3813 2HD2 LEU A 241      93.218  55.438  28.807  1.00  0.00              
ATOM   3814 3HD2 LEU A 241      92.794  53.784  29.309  1.00  0.00              
ATOM   3815  N   TYR A 242      88.751  53.789  31.721  1.00  0.00              
ATOM   3816  CA  TYR A 242      87.953  52.557  31.833  1.00  0.00              
ATOM   3817  C   TYR A 242      86.464  52.873  31.856  1.00  0.00              
ATOM   3818  O   TYR A 242      85.696  52.369  31.028  1.00  0.00              
ATOM   3819  CB  TYR A 242      88.338  51.773  33.090  1.00  0.00              
ATOM   3820  CG  TYR A 242      87.415  50.615  33.397  1.00  0.00              
ATOM   3821  CD1 TYR A 242      87.156  49.638  32.446  1.00  0.00              
ATOM   3822  CD2 TYR A 242      86.806  50.501  34.638  1.00  0.00              
ATOM   3823  CE1 TYR A 242      86.314  48.579  32.721  1.00  0.00              
ATOM   3824  CE2 TYR A 242      85.962  49.446  34.924  1.00  0.00              
ATOM   3825  CZ  TYR A 242      85.718  48.486  33.963  1.00  0.00              
ATOM   3826  OH  TYR A 242      84.879  47.432  34.244  1.00  0.00              
ATOM   3827  H   TYR A 242      89.420  54.009  32.445  1.00  0.00              
ATOM   3828  HA  TYR A 242      88.108  51.934  30.952  1.00  0.00              
ATOM   3829 1HB  TYR A 242      89.352  51.399  32.939  1.00  0.00              
ATOM   3830 2HB  TYR A 242      88.330  52.475  33.923  1.00  0.00              
ATOM   3831  HD1 TYR A 242      87.630  49.718  31.468  1.00  0.00              
ATOM   3832  HD2 TYR A 242      87.003  51.263  35.392  1.00  0.00              
ATOM   3833  HE1 TYR A 242      86.119  47.819  31.965  1.00  0.00              
ATOM   3834  HE2 TYR A 242      85.492  49.374  35.906  1.00  0.00              
ATOM   3835  HH  TYR A 242      84.780  46.825  33.507  1.00  0.00              
ATOM   3836  N   THR A 243      86.034  53.702  32.807  1.00  0.00              
ATOM   3837  CA  THR A 243      84.621  54.049  32.909  1.00  0.00              
ATOM   3838  C   THR A 243      84.015  54.845  31.763  1.00  0.00              
ATOM   3839  O   THR A 243      82.781  54.939  31.660  1.00  0.00              
ATOM   3840  CB  THR A 243      84.370  54.841  34.205  1.00  0.00              
ATOM   3841  OG1 THR A 243      85.146  56.046  34.191  1.00  0.00              
ATOM   3842  CG2 THR A 243      84.753  54.011  35.421  1.00  0.00              
ATOM   3843  H   THR A 243      86.687  54.098  33.468  1.00  0.00              
ATOM   3844  HA  THR A 243      84.021  53.140  32.964  1.00  0.00              
ATOM   3845  HB  THR A 243      83.313  55.101  34.263  1.00  0.00              
ATOM   3846  HG1 THR A 243      84.988  56.538  35.000  1.00  0.00              
ATOM   3847 1HG2 THR A 243      84.568  54.587  36.327  1.00  0.00              
ATOM   3848 2HG2 THR A 243      84.156  53.099  35.441  1.00  0.00              
ATOM   3849 3HG2 THR A 243      85.809  53.751  35.365  1.00  0.00              
ATOM   3850  N   SER A 244      84.815  55.437  30.902  1.00  0.00              
ATOM   3851  CA  SER A 244      84.345  56.299  29.822  1.00  0.00              
ATOM   3852  C   SER A 244      83.664  55.469  28.751  1.00  0.00              
ATOM   3853  O   SER A 244      82.884  55.941  27.924  1.00  0.00              
ATOM   3854  CB  SER A 244      85.497  57.089  29.231  1.00  0.00              
ATOM   3855  OG  SER A 244      86.389  56.270  28.526  1.00  0.00              
ATOM   3856  H   SER A 244      85.807  55.276  31.007  1.00  0.00              
ATOM   3857  HA  SER A 244      83.652  57.073  30.156  1.00  0.00              
ATOM   3858 1HB  SER A 244      85.092  57.839  28.552  1.00  0.00              
ATOM   3859 2HB  SER A 244      86.033  57.583  30.040  1.00  0.00              
ATOM   3860  HG  SER A 244      87.234  56.718  28.440  1.00  0.00              
ATOM   3861  N   TYR A 245      83.959  54.156  28.741  1.00  0.00              
ATOM   3862  CA  TYR A 245      83.423  53.321  27.678  1.00  0.00              
ATOM   3863  C   TYR A 245      82.125  52.646  28.127  1.00  0.00              
ATOM   3864  O   TYR A 245      81.414  51.964  27.363  1.00  0.00              
ATOM   3865  CB  TYR A 245      84.451  52.270  27.253  1.00  0.00              
ATOM   3866  CG  TYR A 245      85.749  52.854  26.742  1.00  0.00              
ATOM   3867  CD1 TYR A 245      85.786  53.587  25.565  1.00  0.00              
ATOM   3868  CD2 TYR A 245      86.934  52.671  27.439  1.00  0.00              
ATOM   3869  CE1 TYR A 245      86.970  54.122  25.093  1.00  0.00              
ATOM   3870  CE2 TYR A 245      88.123  53.202  26.978  1.00  0.00              
ATOM   3871  CZ  TYR A 245      88.137  53.927  25.804  1.00  0.00              
ATOM   3872  OH  TYR A 245      89.318  54.459  25.340  1.00  0.00              
ATOM   3873  H   TYR A 245      84.542  53.735  29.451  1.00  0.00              
ATOM   3874  HA  TYR A 245      83.208  53.931  26.801  1.00  0.00              
ATOM   3875 1HB  TYR A 245      84.652  51.644  28.123  1.00  0.00              
ATOM   3876 2HB  TYR A 245      83.990  51.667  26.470  1.00  0.00              
ATOM   3877  HD1 TYR A 245      84.861  53.737  25.009  1.00  0.00              
ATOM   3878  HD2 TYR A 245      86.916  52.097  28.365  1.00  0.00              
ATOM   3879  HE1 TYR A 245      86.984  54.696  24.167  1.00  0.00              
ATOM   3880  HE2 TYR A 245      89.044  53.046  27.540  1.00  0.00              
ATOM   3881  HH  TYR A 245      90.066  54.264  25.909  1.00  0.00              
ATOM   3882  N   LEU A 246      81.802  52.799  29.411  1.00  0.00              
ATOM   3883  CA  LEU A 246      80.645  52.028  29.889  1.00  0.00              
ATOM   3884  C   LEU A 246      79.364  52.746  29.487  1.00  0.00              
ATOM   3885  O   LEU A 246      78.785  53.412  30.333  1.00  0.00              
ATOM   3886  CB  LEU A 246      80.704  51.836  31.410  1.00  0.00              
ATOM   3887  CG  LEU A 246      81.992  51.193  31.937  1.00  0.00              
ATOM   3888  CD1 LEU A 246      81.957  51.124  33.458  1.00  0.00              
ATOM   3889  CD2 LEU A 246      82.150  49.803  31.338  1.00  0.00              
ATOM   3890  H   LEU A 246      82.294  53.399  30.057  1.00  0.00              
ATOM   3891  HA  LEU A 246      80.608  51.069  29.374  1.00  0.00              
ATOM   3892 1HB  LEU A 246      80.651  52.877  31.722  1.00  0.00              
ATOM   3893 2HB  LEU A 246      79.831  51.300  31.783  1.00  0.00              
ATOM   3894  HG  LEU A 246      82.826  51.803  31.587  1.00  0.00              
ATOM   3895 1HD1 LEU A 246      82.876  50.666  33.823  1.00  0.00              
ATOM   3896 2HD1 LEU A 246      81.868  52.131  33.866  1.00  0.00              
ATOM   3897 3HD1 LEU A 246      81.104  50.526  33.775  1.00  0.00              
ATOM   3898 1HD2 LEU A 246      83.067  49.347  31.713  1.00  0.00              
ATOM   3899 2HD2 LEU A 246      81.296  49.186  31.619  1.00  0.00              
ATOM   3900 3HD2 LEU A 246      82.201  49.878  30.252  1.00  0.00              
ATOM   3901  N   SER A 247      78.968  52.610  28.224  1.00  0.00              
ATOM   3902  CA  SER A 247      77.789  53.255  27.648  1.00  0.00              
ATOM   3903  C   SER A 247      76.493  52.907  28.373  1.00  0.00              
ATOM   3904  O   SER A 247      76.162  51.743  28.601  1.00  0.00              
ATOM   3905  CB  SER A 247      77.673  52.884  26.182  1.00  0.00              
ATOM   3906  OG  SER A 247      76.529  53.433  25.589  1.00  0.00              
ATOM   3907  H   SER A 247      79.537  52.014  27.640  1.00  0.00              
ATOM   3908  HA  SER A 247      77.870  54.342  27.600  1.00  0.00              
ATOM   3909 1HB  SER A 247      78.555  53.252  25.659  1.00  0.00              
ATOM   3910 2HB  SER A 247      77.629  51.799  26.099  1.00  0.00              
ATOM   3911  HG  SER A 247      76.494  53.176  24.664  1.00  0.00              
ATOM   3912  N   ILE A 248      75.740  53.949  28.741  1.00  0.00              
ATOM   3913  CA  ILE A 248      74.526  53.737  29.524  1.00  0.00              
ATOM   3914  C   ILE A 248      73.354  53.283  28.657  1.00  0.00              
ATOM   3915  O   ILE A 248      72.289  52.937  29.190  1.00  0.00              
ATOM   3916  CB  ILE A 248      74.120  55.015  30.281  1.00  0.00              
ATOM   3917  CG1 ILE A 248      73.773  56.133  29.295  1.00  0.00              
ATOM   3918  CG2 ILE A 248      75.235  55.454  31.218  1.00  0.00              
ATOM   3919  CD1 ILE A 248      73.199  57.368  29.949  1.00  0.00              
ATOM   3920  H   ILE A 248      76.001  54.890  28.483  1.00  0.00              
ATOM   3921  HA  ILE A 248      74.669  52.932  30.244  1.00  0.00              
ATOM   3922  HB  ILE A 248      73.218  54.814  30.858  1.00  0.00              
ATOM   3923 1HG1 ILE A 248      74.689  56.394  28.765  1.00  0.00              
ATOM   3924 2HG1 ILE A 248      73.049  55.727  28.587  1.00  0.00              
ATOM   3925 1HG2 ILE A 248      74.932  56.359  31.745  1.00  0.00              
ATOM   3926 2HG2 ILE A 248      75.436  54.664  31.940  1.00  0.00              
ATOM   3927 3HG2 ILE A 248      76.138  55.656  30.641  1.00  0.00              
ATOM   3928 1HD1 ILE A 248      72.977  58.115  29.187  1.00  0.00              
ATOM   3929 2HD1 ILE A 248      72.281  57.108  30.478  1.00  0.00              
ATOM   3930 3HD1 ILE A 248      73.921  57.776  30.655  1.00  0.00              
ATOM   3931  N   THR A 249      73.576  53.314  27.347  1.00  0.00              
ATOM   3932  CA  THR A 249      72.544  53.080  26.341  1.00  0.00              
ATOM   3933  C   THR A 249      71.934  51.685  26.410  1.00  0.00              
ATOM   3934  O   THR A 249      70.759  51.459  26.735  1.00  0.00              
ATOM   3935  CB  THR A 249      73.100  53.299  24.922  1.00  0.00              
ATOM   3936  OG1 THR A 249      73.567  54.649  24.792  1.00  0.00              
ATOM   3937  CG2 THR A 249      72.023  53.036  23.880  1.00  0.00              
ATOM   3938  H   THR A 249      74.520  53.513  27.047  1.00  0.00              
ATOM   3939  HA  THR A 249      71.700  53.747  26.516  1.00  0.00              
ATOM   3940  HB  THR A 249      73.936  52.618  24.760  1.00  0.00              
ATOM   3941  HG1 THR A 249      72.957  55.242  25.238  1.00  0.00              
ATOM   3942 1HG2 THR A 249      72.436  53.196  22.884  1.00  0.00              
ATOM   3943 2HG2 THR A 249      71.675  52.008  23.969  1.00  0.00              
ATOM   3944 3HG2 THR A 249      71.189  53.717  24.041  1.00  0.00              
ATOM   3945  N   PHE A 250      72.712  50.639  26.094  1.00  0.00              
ATOM   3946  CA  PHE A 250      72.006  49.356  26.201  1.00  0.00              
ATOM   3947  C   PHE A 250      72.352  48.683  27.507  1.00  0.00              
ATOM   3948  O   PHE A 250      73.399  48.906  28.109  1.00  0.00              
ATOM   3949  CB  PHE A 250      72.353  48.436  25.029  1.00  0.00              
ATOM   3950  CG  PHE A 250      71.990  49.003  23.686  1.00  0.00              
ATOM   3951  CD1 PHE A 250      70.663  49.108  23.297  1.00  0.00              
ATOM   3952  CD2 PHE A 250      72.974  49.432  22.809  1.00  0.00              
ATOM   3953  CE1 PHE A 250      70.328  49.629  22.061  1.00  0.00              
ATOM   3954  CE2 PHE A 250      72.643  49.954  21.574  1.00  0.00              
ATOM   3955  CZ  PHE A 250      71.317  50.053  21.200  1.00  0.00              
ATOM   3956  H   PHE A 250      73.680  50.645  25.806  1.00  0.00              
ATOM   3957  HA  PHE A 250      70.929  49.526  26.216  1.00  0.00              
ATOM   3958 1HB  PHE A 250      73.425  48.244  25.007  1.00  0.00              
ATOM   3959 2HB  PHE A 250      71.818  47.492  25.123  1.00  0.00              
ATOM   3960  HD1 PHE A 250      69.880  48.774  23.979  1.00  0.00              
ATOM   3961  HD2 PHE A 250      74.021  49.354  23.104  1.00  0.00              
ATOM   3962  HE1 PHE A 250      69.281  49.706  21.768  1.00  0.00              
ATOM   3963  HE2 PHE A 250      73.426  50.288  20.894  1.00  0.00              
ATOM   3964  HZ  PHE A 250      71.055  50.463  20.226  1.00  0.00              
ATOM   3965  N   LEU A 251      71.417  47.841  27.929  1.00  0.00              
ATOM   3966  CA  LEU A 251      71.733  46.975  29.073  1.00  0.00              
ATOM   3967  C   LEU A 251      72.690  45.879  28.624  1.00  0.00              
ATOM   3968  O   LEU A 251      72.821  45.686  27.412  1.00  0.00              
ATOM   3969  CB  LEU A 251      70.457  46.369  29.671  1.00  0.00              
ATOM   3970  CG  LEU A 251      69.444  47.384  30.214  1.00  0.00              
ATOM   3971  CD1 LEU A 251      68.169  46.671  30.643  1.00  0.00              
ATOM   3972  CD2 LEU A 251      70.059  48.140  31.382  1.00  0.00              
ATOM   3973  H   LEU A 251      70.506  47.774  27.498  1.00  0.00              
ATOM   3974  HA  LEU A 251      72.258  47.552  29.833  1.00  0.00              
ATOM   3975 1HB  LEU A 251      70.059  45.883  28.781  1.00  0.00              
ATOM   3976 2HB  LEU A 251      70.683  45.616  30.425  1.00  0.00              
ATOM   3977  HG  LEU A 251      69.247  48.103  29.418  1.00  0.00              
ATOM   3978 1HD1 LEU A 251      67.456  47.400  31.028  1.00  0.00              
ATOM   3979 2HD1 LEU A 251      67.734  46.156  29.787  1.00  0.00              
ATOM   3980 3HD1 LEU A 251      68.402  45.947  31.423  1.00  0.00              
ATOM   3981 1HD2 LEU A 251      69.338  48.863  31.767  1.00  0.00              
ATOM   3982 2HD2 LEU A 251      70.326  47.437  32.172  1.00  0.00              
ATOM   3983 3HD2 LEU A 251      70.953  48.665  31.047  1.00  0.00              
ATOM   3984  N   ARG A 252      73.362  45.179  29.531  1.00  0.00              
ATOM   3985  CA  ARG A 252      74.332  44.143  29.156  1.00  0.00              
ATOM   3986  C   ARG A 252      74.045  42.777  29.772  1.00  0.00              
ATOM   3987  O   ARG A 252      73.599  42.675  30.920  1.00  0.00              
ATOM   3988  CB  ARG A 252      75.758  44.579  29.460  1.00  0.00              
ATOM   3989  CG  ARG A 252      76.263  45.743  28.624  1.00  0.00              
ATOM   3990  CD  ARG A 252      77.575  46.286  29.058  1.00  0.00              
ATOM   3991  NE  ARG A 252      78.095  47.353  28.218  1.00  0.00              
ATOM   3992  CZ  ARG A 252      77.825  48.662  28.389  1.00  0.00              
ATOM   3993  NH1 ARG A 252      77.016  49.067  29.342  1.00  0.00              
ATOM   3994  NH2 ARG A 252      78.378  49.527  27.558  1.00  0.00              
ATOM   3995  H   ARG A 252      73.198  45.368  30.509  1.00  0.00              
ATOM   3996  HA  ARG A 252      74.354  44.033  28.071  1.00  0.00              
ATOM   3997 1HB  ARG A 252      75.789  44.853  30.514  1.00  0.00              
ATOM   3998 2HB  ARG A 252      76.398  43.713  29.292  1.00  0.00              
ATOM   3999 1HG  ARG A 252      76.363  45.411  27.590  1.00  0.00              
ATOM   4000 2HG  ARG A 252      75.531  46.550  28.676  1.00  0.00              
ATOM   4001 1HD  ARG A 252      77.477  46.684  30.068  1.00  0.00              
ATOM   4002 2HD  ARG A 252      78.310  45.481  29.055  1.00  0.00              
ATOM   4003  HE  ARG A 252      78.707  47.300  27.414  1.00  0.00              
ATOM   4004 1HH1 ARG A 252      76.587  48.392  29.959  1.00  0.00              
ATOM   4005 2HH1 ARG A 252      76.826  50.053  29.454  1.00  0.00              
ATOM   4006 1HH2 ARG A 252      78.985  49.197  26.819  1.00  0.00              
ATOM   4007 2HH2 ARG A 252      78.193  50.513  27.663  1.00  0.00              
ATOM   4008  N   ASP A 253      74.339  41.713  29.016  1.00  0.00              
ATOM   4009  CA  ASP A 253      74.209  40.331  29.499  1.00  0.00              
ATOM   4010  C   ASP A 253      75.432  40.004  30.350  1.00  0.00              
ATOM   4011  O   ASP A 253      76.292  40.865  30.496  1.00  0.00              
ATOM   4012  CB  ASP A 253      74.078  39.342  28.339  1.00  0.00              
ATOM   4013  CG  ASP A 253      75.337  39.191  27.495  1.00  0.00              
ATOM   4014  OD1 ASP A 253      76.381  39.603  27.943  1.00  0.00              
ATOM   4015  OD2 ASP A 253      75.276  38.529  26.486  1.00  0.00              
ATOM   4016  H   ASP A 253      74.664  41.876  28.074  1.00  0.00              
ATOM   4017  HA  ASP A 253      73.346  40.251  30.161  1.00  0.00              
ATOM   4018 1HB  ASP A 253      73.727  38.356  28.645  1.00  0.00              
ATOM   4019 2HB  ASP A 253      73.305  39.837  27.751  1.00  0.00              
ATOM   4020  N   PHE A 254      75.543  38.811  30.899  1.00  0.00              
ATOM   4021  CA  PHE A 254      76.595  38.409  31.817  1.00  0.00              
ATOM   4022  C   PHE A 254      77.982  38.541  31.195  1.00  0.00              
ATOM   4023  O   PHE A 254      78.956  38.757  31.938  1.00  0.00              
ATOM   4024  CB  PHE A 254      76.365  36.970  32.281  1.00  0.00              
ATOM   4025  CG  PHE A 254      77.458  36.434  33.162  1.00  0.00              
ATOM   4026  CD1 PHE A 254      77.729  37.020  34.389  1.00  0.00              
ATOM   4027  CD2 PHE A 254      78.218  35.345  32.764  1.00  0.00              
ATOM   4028  CE1 PHE A 254      78.735  36.529  35.200  1.00  0.00              
ATOM   4029  CE2 PHE A 254      79.223  34.851  33.573  1.00  0.00              
ATOM   4030  CZ  PHE A 254      79.481  35.444  34.792  1.00  0.00              
ATOM   4031  H   PHE A 254      74.829  38.143  30.646  1.00  0.00              
ATOM   4032  HA  PHE A 254      76.574  39.043  32.704  1.00  0.00              
ATOM   4033 1HB  PHE A 254      75.441  36.904  32.856  1.00  0.00              
ATOM   4034 2HB  PHE A 254      76.304  36.304  31.421  1.00  0.00              
ATOM   4035  HD1 PHE A 254      77.138  37.878  34.712  1.00  0.00              
ATOM   4036  HD2 PHE A 254      78.014  34.876  31.801  1.00  0.00              
ATOM   4037  HE1 PHE A 254      78.937  36.999  36.162  1.00  0.00              
ATOM   4038  HE2 PHE A 254      79.812  33.993  33.249  1.00  0.00              
ATOM   4039  HZ  PHE A 254      80.275  35.057  35.430  1.00  0.00              
ATOM   4040  N   TRP A 255      78.084  38.408  29.867  1.00  0.00              
ATOM   4041  CA  TRP A 255      79.373  38.404  29.193  1.00  0.00              
ATOM   4042  C   TRP A 255      79.822  39.820  28.828  1.00  0.00              
ATOM   4043  O   TRP A 255      80.946  39.946  28.332  1.00  0.00              
ATOM   4044  CB  TRP A 255      79.308  37.533  27.937  1.00  0.00              
ATOM   4045  CG  TRP A 255      78.744  36.167  28.185  1.00  0.00              
ATOM   4046  CD1 TRP A 255      77.599  35.649  27.657  1.00  0.00              
ATOM   4047  CD2 TRP A 255      79.300  35.144  29.021  1.00  0.00              
ATOM   4048  NE1 TRP A 255      77.405  34.369  28.113  1.00  0.00              
ATOM   4049  CE2 TRP A 255      78.438  34.035  28.952  1.00  0.00              
ATOM   4050  CE3 TRP A 255      80.446  35.061  29.822  1.00  0.00              
ATOM   4051  CZ2 TRP A 255      78.680  32.862  29.649  1.00  0.00              
ATOM   4052  CZ3 TRP A 255      80.688  33.884  30.520  1.00  0.00              
ATOM   4053  CH2 TRP A 255      79.831  32.816  30.436  1.00  0.00              
ATOM   4054  H   TRP A 255      77.242  38.308  29.319  1.00  0.00              
ATOM   4055  HA  TRP A 255      80.132  37.980  29.850  1.00  0.00              
ATOM   4056 1HB  TRP A 255      78.672  38.001  27.185  1.00  0.00              
ATOM   4057 2HB  TRP A 255      80.307  37.389  27.528  1.00  0.00              
ATOM   4058  HD1 TRP A 255      77.032  36.291  26.986  1.00  0.00              
ATOM   4059  HE1 TRP A 255      76.629  33.770  27.872  1.00  0.00              
ATOM   4060  HE3 TRP A 255      81.160  35.877  29.923  1.00  0.00              
ATOM   4061  HZ2 TRP A 255      77.972  32.038  29.554  1.00  0.00              
ATOM   4062  HZ3 TRP A 255      81.583  33.832  31.141  1.00  0.00              
ATOM   4063  HH2 TRP A 255      80.058  31.911  30.999  1.00  0.00              
ATOM   4064  N   GLY A 256      78.972  40.830  29.066  1.00  0.00              
ATOM   4065  CA  GLY A 256      79.232  42.214  28.659  1.00  0.00              
ATOM   4066  C   GLY A 256      78.690  42.586  27.299  1.00  0.00              
ATOM   4067  O   GLY A 256      78.894  43.721  26.815  1.00  0.00              
ATOM   4068  H   GLY A 256      78.113  40.613  29.551  1.00  0.00              
ATOM   4069 1HA  GLY A 256      78.777  42.890  29.383  1.00  0.00              
ATOM   4070 2HA  GLY A 256      80.308  42.382  28.634  1.00  0.00              
ATOM   4071  N   ASN A 257      77.963  41.702  26.599  1.00  0.00              
ATOM   4072  CA  ASN A 257      77.415  42.034  25.282  1.00  0.00              
ATOM   4073  C   ASN A 257      76.039  42.669  25.407  1.00  0.00              
ATOM   4074  O   ASN A 257      75.417  42.528  26.454  1.00  0.00              
ATOM   4075  CB  ASN A 257      77.347  40.815  24.381  1.00  0.00              
ATOM   4076  CG  ASN A 257      78.694  40.243  24.033  1.00  0.00              
ATOM   4077  OD1 ASN A 257      79.496  40.872  23.334  1.00  0.00              
ATOM   4078  ND2 ASN A 257      78.913  39.022  24.450  1.00  0.00              
ATOM   4079  H   ASN A 257      77.789  40.786  26.988  1.00  0.00              
ATOM   4080  HA  ASN A 257      78.085  42.723  24.765  1.00  0.00              
ATOM   4081 1HB  ASN A 257      76.657  39.998  24.597  1.00  0.00              
ATOM   4082 2HB  ASN A 257      76.978  41.386  23.529  1.00  0.00              
ATOM   4083 1HD2 ASN A 257      79.788  38.578  24.255  1.00  0.00              
ATOM   4084 2HD2 ASN A 257      78.207  38.534  24.962  1.00  0.00              
ATOM   4085  N   PRO A 258      75.483  43.364  24.422  1.00  0.00              
ATOM   4086  CA  PRO A 258      74.157  43.986  24.628  1.00  0.00              
ATOM   4087  C   PRO A 258      73.070  42.942  24.909  1.00  0.00              
ATOM   4088  O   PRO A 258      73.002  41.886  24.265  1.00  0.00              
ATOM   4089  CB  PRO A 258      73.894  44.744  23.323  1.00  0.00              
ATOM   4090  CG  PRO A 258      75.249  44.975  22.748  1.00  0.00              
ATOM   4091  CD  PRO A 258      76.046  43.747  23.099  1.00  0.00              
ATOM   4092  HA  PRO A 258      74.146  44.696  25.468  1.00  0.00              
ATOM   4093 1HB  PRO A 258      73.264  44.159  22.637  1.00  0.00              
ATOM   4094 2HB  PRO A 258      73.372  45.695  23.507  1.00  0.00              
ATOM   4095 1HG  PRO A 258      75.200  45.116  21.658  1.00  0.00              
ATOM   4096 2HG  PRO A 258      75.711  45.880  23.169  1.00  0.00              
ATOM   4097 1HD  PRO A 258      75.922  42.944  22.357  1.00  0.00              
ATOM   4098 2HD  PRO A 258      77.124  43.956  23.168  1.00  0.00              
ATOM   4099  N   LEU A 259      72.221  43.265  25.874  1.00  0.00              
ATOM   4100  CA  LEU A 259      71.053  42.441  26.234  1.00  0.00              
ATOM   4101  C   LEU A 259      70.038  42.448  25.103  1.00  0.00              
ATOM   4102  O   LEU A 259      69.855  43.479  24.434  1.00  0.00              
ATOM   4103  CB  LEU A 259      70.409  42.946  27.531  1.00  0.00              
ATOM   4104  CG  LEU A 259      69.377  42.001  28.159  1.00  0.00              
ATOM   4105  CD1 LEU A 259      70.065  40.741  28.667  1.00  0.00              
ATOM   4106  CD2 LEU A 259      68.655  42.715  29.292  1.00  0.00              
ATOM   4107  H   LEU A 259      72.394  44.121  26.381  1.00  0.00              
ATOM   4108  HA  LEU A 259      71.365  41.407  26.374  1.00  0.00              
ATOM   4109 1HB  LEU A 259      71.296  43.002  28.160  1.00  0.00              
ATOM   4110 2HB  LEU A 259      69.987  43.944  27.410  1.00  0.00              
ATOM   4111  HG  LEU A 259      68.641  41.767  27.389  1.00  0.00              
ATOM   4112 1HD1 LEU A 259      69.325  40.075  29.111  1.00  0.00              
ATOM   4113 2HD1 LEU A 259      70.555  40.233  27.836  1.00  0.00              
ATOM   4114 3HD1 LEU A 259      70.807  41.009  29.418  1.00  0.00              
ATOM   4115 1HD2 LEU A 259      67.922  42.042  29.737  1.00  0.00              
ATOM   4116 2HD2 LEU A 259      69.377  43.018  30.050  1.00  0.00              
ATOM   4117 3HD2 LEU A 259      68.147  43.597  28.901  1.00  0.00              
ATOM   4118  N   ARG A 260      69.348  41.336  24.819  1.00  0.00              
ATOM   4119  CA  ARG A 260      68.467  41.252  23.665  1.00  0.00              
ATOM   4120  C   ARG A 260      67.085  40.682  23.986  1.00  0.00              
ATOM   4121  O   ARG A 260      66.933  39.925  24.950  1.00  0.00              
ATOM   4122  CB  ARG A 260      69.122  40.482  22.527  1.00  0.00              
ATOM   4123  CG  ARG A 260      70.470  41.025  22.081  1.00  0.00              
ATOM   4124  CD  ARG A 260      71.060  40.316  20.917  1.00  0.00              
ATOM   4125  NE  ARG A 260      70.344  40.510  19.666  1.00  0.00              
ATOM   4126  CZ  ARG A 260      70.685  39.941  18.493  1.00  0.00              
ATOM   4127  NH1 ARG A 260      71.749  39.174  18.396  1.00  0.00              
ATOM   4128  NH2 ARG A 260      69.934  40.193  17.435  1.00  0.00              
ATOM   4129  H   ARG A 260      69.443  40.533  25.425  1.00  0.00              
ATOM   4130  HA  ARG A 260      68.329  42.244  23.233  1.00  0.00              
ATOM   4131 1HB  ARG A 260      69.243  39.455  22.867  1.00  0.00              
ATOM   4132 2HB  ARG A 260      68.429  40.508  21.687  1.00  0.00              
ATOM   4133 1HG  ARG A 260      70.349  42.074  21.808  1.00  0.00              
ATOM   4134 2HG  ARG A 260      71.169  40.945  22.914  1.00  0.00              
ATOM   4135 1HD  ARG A 260      72.080  40.670  20.767  1.00  0.00              
ATOM   4136 2HD  ARG A 260      71.074  39.247  21.124  1.00  0.00              
ATOM   4137  HE  ARG A 260      69.523  41.067  19.474  1.00  0.00              
ATOM   4138 1HH1 ARG A 260      72.323  39.006  19.210  1.00  0.00              
ATOM   4139 2HH1 ARG A 260      71.988  38.757  17.508  1.00  0.00              
ATOM   4140 1HH2 ARG A 260      69.130  40.799  17.524  1.00  0.00              
ATOM   4141 2HH2 ARG A 260      70.168  39.781  16.545  1.00  0.00              
ATOM   4142  N   TYR A 261      66.115  41.064  23.166  1.00  0.00              
ATOM   4143  CA  TYR A 261      64.745  40.593  23.209  1.00  0.00              
ATOM   4144  C   TYR A 261      64.704  39.172  22.635  1.00  0.00              
ATOM   4145  O   TYR A 261      65.580  38.816  21.831  1.00  0.00              
ATOM   4146  CB  TYR A 261      63.819  41.528  22.428  1.00  0.00              
ATOM   4147  CG  TYR A 261      63.534  42.836  23.131  1.00  0.00              
ATOM   4148  CD1 TYR A 261      64.154  44.011  22.730  1.00  0.00              
ATOM   4149  CD2 TYR A 261      62.643  42.894  24.192  1.00  0.00              
ATOM   4150  CE1 TYR A 261      63.898  45.209  23.368  1.00  0.00              
ATOM   4151  CE2 TYR A 261      62.379  44.086  24.838  1.00  0.00              
ATOM   4152  CZ  TYR A 261      63.008  45.242  24.423  1.00  0.00              
ATOM   4153  OH  TYR A 261      62.748  46.432  25.062  1.00  0.00              
ATOM   4154  H   TYR A 261      66.381  41.739  22.464  1.00  0.00              
ATOM   4155  HA  TYR A 261      64.393  40.571  24.241  1.00  0.00              
ATOM   4156 1HB  TYR A 261      64.296  41.727  21.468  1.00  0.00              
ATOM   4157 2HB  TYR A 261      62.884  40.992  22.264  1.00  0.00              
ATOM   4158  HD1 TYR A 261      64.856  43.976  21.896  1.00  0.00              
ATOM   4159  HD2 TYR A 261      62.150  41.978  24.516  1.00  0.00              
ATOM   4160  HE1 TYR A 261      64.393  46.123  23.043  1.00  0.00              
ATOM   4161  HE2 TYR A 261      61.676  44.111  25.672  1.00  0.00              
ATOM   4162  HH  TYR A 261      63.239  47.171  24.695  1.00  0.00              
ATOM   4163  N   ASP A 262      63.727  38.379  23.024  1.00  0.00              
ATOM   4164  CA  ASP A 262      63.503  37.104  22.352  1.00  0.00              
ATOM   4165  C   ASP A 262      64.666  36.143  22.508  1.00  0.00              
ATOM   4166  O   ASP A 262      64.912  35.374  21.571  1.00  0.00              
ATOM   4167  CB  ASP A 262      63.224  37.334  20.865  1.00  0.00              
ATOM   4168  CG  ASP A 262      61.973  38.153  20.578  1.00  0.00              
ATOM   4169  OD1 ASP A 262      60.939  37.827  21.110  1.00  0.00              
ATOM   4170  OD2 ASP A 262      62.091  39.184  19.960  1.00  0.00              
ATOM   4171  H   ASP A 262      63.124  38.644  23.790  1.00  0.00              
ATOM   4172  HA  ASP A 262      62.628  36.611  22.777  1.00  0.00              
ATOM   4173 1HB  ASP A 262      64.070  37.762  20.325  1.00  0.00              
ATOM   4174 2HB  ASP A 262      63.067  36.305  20.538  1.00  0.00              
ATOM   4175  N   THR A 263      65.379  36.192  23.623  1.00  0.00              
ATOM   4176  CA  THR A 263      66.609  35.434  23.837  1.00  0.00              
ATOM   4177  C   THR A 263      66.560  34.718  25.166  1.00  0.00              
ATOM   4178  O   THR A 263      66.261  35.364  26.167  1.00  0.00              
ATOM   4179  CB  THR A 263      67.857  36.336  23.798  1.00  0.00              
ATOM   4180  OG1 THR A 263      67.925  37.007  22.533  1.00  0.00              
ATOM   4181  CG2 THR A 263      69.118  35.510  23.998  1.00  0.00              
ATOM   4182  H   THR A 263      65.038  36.794  24.359  1.00  0.00              
ATOM   4183  HA  THR A 263      66.717  34.679  23.058  1.00  0.00              
ATOM   4184  HB  THR A 263      67.781  37.080  24.590  1.00  0.00              
ATOM   4185  HG1 THR A 263      67.136  37.542  22.412  1.00  0.00              
ATOM   4186 1HG2 THR A 263      69.989  36.165  23.967  1.00  0.00              
ATOM   4187 2HG2 THR A 263      69.074  35.008  24.964  1.00  0.00              
ATOM   4188 3HG2 THR A 263      69.195  34.767  23.206  1.00  0.00              
ATOM   4189  N   GLU A 264      66.824  33.416  25.178  1.00  0.00              
ATOM   4190  CA  GLU A 264      66.823  32.728  26.479  1.00  0.00              
ATOM   4191  C   GLU A 264      67.966  33.151  27.390  1.00  0.00              
ATOM   4192  O   GLU A 264      69.121  33.147  26.978  1.00  0.00              
ATOM   4193  CB  GLU A 264      66.877  31.213  26.272  1.00  0.00              
ATOM   4194  CG  GLU A 264      65.610  30.614  25.678  1.00  0.00              
ATOM   4195  CD  GLU A 264      65.781  29.148  25.391  1.00  0.00              
ATOM   4196  OE1 GLU A 264      66.888  28.672  25.469  1.00  0.00              
ATOM   4197  OE2 GLU A 264      64.791  28.480  25.205  1.00  0.00              
ATOM   4198  H   GLU A 264      67.023  32.886  24.341  1.00  0.00              
ATOM   4199  HA  GLU A 264      65.912  32.973  27.026  1.00  0.00              
ATOM   4200 1HB  GLU A 264      67.718  31.012  25.608  1.00  0.00              
ATOM   4201 2HB  GLU A 264      67.067  30.764  27.247  1.00  0.00              
ATOM   4202 1HG  GLU A 264      64.727  30.761  26.300  1.00  0.00              
ATOM   4203 2HG  GLU A 264      65.486  31.155  24.740  1.00  0.00              
ATOM   4204  N   TYR A 265      67.703  33.494  28.642  1.00  0.00              
ATOM   4205  CA  TYR A 265      68.708  33.804  29.632  1.00  0.00              
ATOM   4206  C   TYR A 265      68.466  33.023  30.924  1.00  0.00              
ATOM   4207  O   TYR A 265      67.319  32.877  31.351  1.00  0.00              
ATOM   4208  CB  TYR A 265      68.727  35.308  29.914  1.00  0.00              
ATOM   4209  CG  TYR A 265      69.097  36.152  28.714  1.00  0.00              
ATOM   4210  CD1 TYR A 265      68.122  36.805  27.974  1.00  0.00              
ATOM   4211  CD2 TYR A 265      70.421  36.295  28.327  1.00  0.00              
ATOM   4212  CE1 TYR A 265      68.454  37.577  26.877  1.00  0.00              
ATOM   4213  CE2 TYR A 265      70.765  37.064  27.232  1.00  0.00              
ATOM   4214  CZ  TYR A 265      69.778  37.704  26.510  1.00  0.00              
ATOM   4215  OH  TYR A 265      70.116  38.472  25.420  1.00  0.00              
ATOM   4216  H   TYR A 265      66.728  33.536  28.901  1.00  0.00              
ATOM   4217  HA  TYR A 265      69.698  33.563  29.243  1.00  0.00              
ATOM   4218 1HB  TYR A 265      67.729  35.584  30.259  1.00  0.00              
ATOM   4219 2HB  TYR A 265      69.447  35.477  30.713  1.00  0.00              
ATOM   4220  HD1 TYR A 265      67.078  36.700  28.271  1.00  0.00              
ATOM   4221  HD2 TYR A 265      71.195  35.787  28.901  1.00  0.00              
ATOM   4222  HE1 TYR A 265      67.678  38.084  26.305  1.00  0.00              
ATOM   4223  HE2 TYR A 265      71.811  37.163  26.943  1.00  0.00              
ATOM   4224  HH  TYR A 265      71.061  38.489  25.250  1.00  0.00              
ATOM   4225  N   TYR A 266      69.544  32.569  31.545  1.00  0.00              
ATOM   4226  CA  TYR A 266      69.469  32.098  32.914  1.00  0.00              
ATOM   4227  C   TYR A 266      69.733  33.262  33.862  1.00  0.00              
ATOM   4228  O   TYR A 266      70.654  34.008  33.546  1.00  0.00              
ATOM   4229  CB  TYR A 266      70.469  30.966  33.157  1.00  0.00              
ATOM   4230  CG  TYR A 266      70.209  29.729  32.326  1.00  0.00              
ATOM   4231  CD1 TYR A 266      70.717  29.615  31.040  1.00  0.00              
ATOM   4232  CD2 TYR A 266      69.458  28.678  32.831  1.00  0.00              
ATOM   4233  CE1 TYR A 266      70.482  28.488  30.276  1.00  0.00              
ATOM   4234  CE2 TYR A 266      69.218  27.546  32.076  1.00  0.00              
ATOM   4235  CZ  TYR A 266      69.731  27.455  30.799  1.00  0.00              
ATOM   4236  OH  TYR A 266      69.495  26.329  30.044  1.00  0.00              
ATOM   4237  H   TYR A 266      70.433  32.548  31.065  1.00  0.00              
ATOM   4238  HA  TYR A 266      68.474  31.699  33.114  1.00  0.00              
ATOM   4239 1HB  TYR A 266      71.462  31.356  32.926  1.00  0.00              
ATOM   4240 2HB  TYR A 266      70.416  30.710  34.215  1.00  0.00              
ATOM   4241  HD1 TYR A 266      71.309  30.435  30.633  1.00  0.00              
ATOM   4242  HD2 TYR A 266      69.055  28.757  33.840  1.00  0.00              
ATOM   4243  HE1 TYR A 266      70.887  28.412  29.267  1.00  0.00              
ATOM   4244  HE2 TYR A 266      68.624  26.731  32.491  1.00  0.00              
ATOM   4245  HH  TYR A 266      68.970  25.670  30.505  1.00  0.00              
ATOM   4246  N   LEU A 267      68.977  33.392  34.941  1.00  0.00              
ATOM   4247  CA  LEU A 267      69.211  34.433  35.920  1.00  0.00              
ATOM   4248  C   LEU A 267      70.013  33.917  37.099  1.00  0.00              
ATOM   4249  O   LEU A 267      69.803  32.828  37.617  1.00  0.00              
ATOM   4250  CB  LEU A 267      67.875  35.016  36.398  1.00  0.00              
ATOM   4251  CG  LEU A 267      67.036  35.702  35.312  1.00  0.00              
ATOM   4252  CD1 LEU A 267      65.742  36.234  35.911  1.00  0.00              
ATOM   4253  CD2 LEU A 267      67.842  36.828  34.682  1.00  0.00              
ATOM   4254  H   LEU A 267      68.215  32.745  35.084  1.00  0.00              
ATOM   4255  HA  LEU A 267      69.795  35.234  35.468  1.00  0.00              
ATOM   4256 1HB  LEU A 267      67.388  34.098  36.723  1.00  0.00              
ATOM   4257 2HB  LEU A 267      68.007  35.680  37.253  1.00  0.00              
ATOM   4258  HG  LEU A 267      66.839  34.959  34.538  1.00  0.00              
ATOM   4259 1HD1 LEU A 267      65.152  36.719  35.133  1.00  0.00              
ATOM   4260 2HD1 LEU A 267      65.170  35.408  36.336  1.00  0.00              
ATOM   4261 3HD1 LEU A 267      65.973  36.956  36.694  1.00  0.00              
ATOM   4262 1HD2 LEU A 267      67.245  37.314  33.910  1.00  0.00              
ATOM   4263 2HD2 LEU A 267      68.110  37.557  35.447  1.00  0.00              
ATOM   4264 3HD2 LEU A 267      68.750  36.421  34.236  1.00  0.00              
ATOM   4265  N   ILE A 268      70.952  34.760  37.527  1.00  0.00              
ATOM   4266  CA  ILE A 268      71.710  34.497  38.731  1.00  0.00              
ATOM   4267  C   ILE A 268      71.779  35.751  39.578  1.00  0.00              
ATOM   4268  O   ILE A 268      72.169  36.794  39.011  1.00  0.00              
ATOM   4269  CB  ILE A 268      73.136  34.010  38.416  1.00  0.00              
ATOM   4270  CG1 ILE A 268      73.090  32.726  37.583  1.00  0.00              
ATOM   4271  CG2 ILE A 268      73.918  33.786  39.702  1.00  0.00              
ATOM   4272  CD1 ILE A 268      74.425  32.332  36.994  1.00  0.00              
ATOM   4273  H   ILE A 268      71.140  35.601  37.001  1.00  0.00              
ATOM   4274  HA  ILE A 268      71.228  33.723  39.327  1.00  0.00              
ATOM   4275  HB  ILE A 268      73.642  34.760  37.809  1.00  0.00              
ATOM   4276 1HG1 ILE A 268      72.731  31.930  38.234  1.00  0.00              
ATOM   4277 2HG1 ILE A 268      72.372  32.887  36.779  1.00  0.00              
ATOM   4278 1HG2 ILE A 268      74.923  33.442  39.461  1.00  0.00              
ATOM   4279 2HG2 ILE A 268      73.978  34.721  40.258  1.00  0.00              
ATOM   4280 3HG2 ILE A 268      73.413  33.035  40.309  1.00  0.00              
ATOM   4281 1HD1 ILE A 268      74.313  31.414  36.418  1.00  0.00              
ATOM   4282 2HD1 ILE A 268      74.785  33.128  36.341  1.00  0.00              
ATOM   4283 3HD1 ILE A 268      75.144  32.169  37.796  1.00  0.00              
ATOM   4284  N   PRO A 269      71.433  35.704  40.853  1.00  0.00              
ATOM   4285  CA  PRO A 269      71.554  36.920  41.660  1.00  0.00              
ATOM   4286  C   PRO A 269      73.020  37.259  41.938  1.00  0.00              
ATOM   4287  O   PRO A 269      73.782  36.436  42.448  1.00  0.00              
ATOM   4288  CB  PRO A 269      70.784  36.594  42.944  1.00  0.00              
ATOM   4289  CG  PRO A 269      70.889  35.113  43.074  1.00  0.00              
ATOM   4290  CD  PRO A 269      70.871  34.586  41.664  1.00  0.00              
ATOM   4291  HA  PRO A 269      71.137  37.806  41.159  1.00  0.00              
ATOM   4292 1HB  PRO A 269      71.222  37.103  43.816  1.00  0.00              
ATOM   4293 2HB  PRO A 269      69.734  36.915  42.877  1.00  0.00              
ATOM   4294 1HG  PRO A 269      71.815  34.824  43.592  1.00  0.00              
ATOM   4295 2HG  PRO A 269      70.052  34.705  43.660  1.00  0.00              
ATOM   4296 1HD  PRO A 269      71.482  33.679  41.551  1.00  0.00              
ATOM   4297 2HD  PRO A 269      69.854  34.333  41.328  1.00  0.00              
ATOM   4298  N   VAL A 270      73.403  38.507  41.602  1.00  0.00              
ATOM   4299  CA  VAL A 270      74.772  38.945  41.839  1.00  0.00              
ATOM   4300  C   VAL A 270      75.203  38.697  43.281  1.00  0.00              
ATOM   4301  O   VAL A 270      76.344  38.309  43.520  1.00  0.00              
ATOM   4302  CB  VAL A 270      74.946  40.440  41.514  1.00  0.00              
ATOM   4303  CG1 VAL A 270      76.335  40.915  41.914  1.00  0.00              
ATOM   4304  CG2 VAL A 270      74.703  40.696  40.034  1.00  0.00              
ATOM   4305  H   VAL A 270      72.746  39.150  41.183  1.00  0.00              
ATOM   4306  HA  VAL A 270      75.479  38.389  41.222  1.00  0.00              
ATOM   4307  HB  VAL A 270      74.195  41.011  42.061  1.00  0.00              
ATOM   4308 1HG1 VAL A 270      76.440  41.974  41.678  1.00  0.00              
ATOM   4309 2HG1 VAL A 270      76.475  40.767  42.985  1.00  0.00              
ATOM   4310 3HG1 VAL A 270      77.086  40.345  41.367  1.00  0.00              
ATOM   4311 1HG2 VAL A 270      74.830  41.757  39.822  1.00  0.00              
ATOM   4312 2HG2 VAL A 270      75.417  40.120  39.445  1.00  0.00              
ATOM   4313 3HG2 VAL A 270      73.689  40.393  39.774  1.00  0.00              
ATOM   4314  N   ALA A 271      74.316  38.949  44.253  1.00  0.00              
ATOM   4315  CA  ALA A 271      74.667  38.882  45.667  1.00  0.00              
ATOM   4316  C   ALA A 271      74.677  37.450  46.173  1.00  0.00              
ATOM   4317  O   ALA A 271      75.092  37.251  47.320  1.00  0.00              
ATOM   4318  CB  ALA A 271      73.707  39.728  46.491  1.00  0.00              
ATOM   4319  H   ALA A 271      73.372  39.194  43.992  1.00  0.00              
ATOM   4320  HA  ALA A 271      75.664  39.301  45.800  1.00  0.00              
ATOM   4321 1HB  ALA A 271      73.983  39.668  47.544  1.00  0.00              
ATOM   4322 2HB  ALA A 271      73.759  40.765  46.160  1.00  0.00              
ATOM   4323 3HB  ALA A 271      72.692  39.356  46.361  1.00  0.00              
ATOM   4324  N   SER A 272      74.230  36.511  45.345  1.00  0.00              
ATOM   4325  CA  SER A 272      74.408  35.099  45.721  1.00  0.00              
ATOM   4326  C   SER A 272      74.557  34.279  44.442  1.00  0.00              
ATOM   4327  O   SER A 272      73.663  33.536  44.063  1.00  0.00              
ATOM   4328  CB  SER A 272      73.240  34.603  46.551  1.00  0.00              
ATOM   4329  OG  SER A 272      73.517  33.376  47.169  1.00  0.00              
ATOM   4330  H   SER A 272      73.775  36.734  44.471  1.00  0.00              
ATOM   4331  HA  SER A 272      75.251  34.933  46.393  1.00  0.00              
ATOM   4332 1HB  SER A 272      73.018  35.344  47.318  1.00  0.00              
ATOM   4333 2HB  SER A 272      72.375  34.484  45.900  1.00  0.00              
ATOM   4334  HG  SER A 272      74.422  33.377  47.489  1.00  0.00              
ATOM   4335  N   SER A 273      75.727  34.463  43.838  1.00  0.00              
ATOM   4336  CA  SER A 273      76.006  33.916  42.519  1.00  0.00              
ATOM   4337  C   SER A 273      76.211  32.415  42.488  1.00  0.00              
ATOM   4338  O   SER A 273      76.296  31.883  41.372  1.00  0.00              
ATOM   4339  CB  SER A 273      77.227  34.604  41.942  1.00  0.00              
ATOM   4340  OG  SER A 273      78.391  34.305  42.663  1.00  0.00              
ATOM   4341  H   SER A 273      76.442  34.998  44.310  1.00  0.00              
ATOM   4342  HA  SER A 273      75.240  34.156  41.780  1.00  0.00              
ATOM   4343 1HB  SER A 273      77.356  34.277  40.910  1.00  0.00              
ATOM   4344 2HB  SER A 273      77.064  35.681  41.963  1.00  0.00              
ATOM   4345  HG  SER A 273      79.160  34.483  42.117  1.00  0.00              
ATOM   4346  N   SER A 274      76.271  31.723  43.617  1.00  0.00              
ATOM   4347  CA  SER A 274      76.270  30.256  43.631  1.00  0.00              
ATOM   4348  C   SER A 274      74.861  29.671  43.465  1.00  0.00              
ATOM   4349  O   SER A 274      74.728  28.447  43.428  1.00  0.00              
ATOM   4350  CB  SER A 274      76.894  29.755  44.919  1.00  0.00              
ATOM   4351  OG  SER A 274      76.118  30.077  46.040  1.00  0.00              
ATOM   4352  H   SER A 274      76.319  32.223  44.493  1.00  0.00              
ATOM   4353  HA  SER A 274      76.939  29.815  42.891  1.00  0.00              
ATOM   4354 1HB  SER A 274      76.997  28.672  44.858  1.00  0.00              
ATOM   4355 2HB  SER A 274      77.880  30.206  45.028  1.00  0.00              
ATOM   4356  HG  SER A 274      76.278  30.991  46.288  1.00  0.00              
ATOM   4357  N   LYS A 275      73.851  30.540  43.362  1.00  0.00              
ATOM   4358  CA  LYS A 275      72.479  30.074  43.263  1.00  0.00              
ATOM   4359  C   LYS A 275      71.842  30.201  41.881  1.00  0.00              
ATOM   4360  O   LYS A 275      72.122  31.151  41.137  1.00  0.00              
ATOM   4361  CB  LYS A 275      71.621  30.823  44.283  1.00  0.00              
ATOM   4362  CG  LYS A 275      71.967  30.526  45.736  1.00  0.00              
ATOM   4363  CD  LYS A 275      71.183  31.419  46.686  1.00  0.00              
ATOM   4364  CE  LYS A 275      71.569  31.161  48.135  1.00  0.00              
ATOM   4365  NZ  LYS A 275      70.824  32.043  49.075  1.00  0.00              
ATOM   4366  H   LYS A 275      74.035  31.533  43.352  1.00  0.00              
ATOM   4367  HA  LYS A 275      72.426  29.020  43.540  1.00  0.00              
ATOM   4368 1HB  LYS A 275      71.751  31.888  44.090  1.00  0.00              
ATOM   4369 2HB  LYS A 275      70.583  30.546  44.095  1.00  0.00              
ATOM   4370 1HG  LYS A 275      71.733  29.481  45.941  1.00  0.00              
ATOM   4371 2HG  LYS A 275      73.035  30.693  45.879  1.00  0.00              
ATOM   4372 1HD  LYS A 275      71.388  32.460  46.434  1.00  0.00              
ATOM   4373 2HD  LYS A 275      70.120  31.218  46.553  1.00  0.00              
ATOM   4374 1HE  LYS A 275      71.353  30.119  48.366  1.00  0.00              
ATOM   4375 2HE  LYS A 275      72.639  31.342  48.240  1.00  0.00              
ATOM   4376 1HZ  LYS A 275      71.109  31.841  50.023  1.00  0.00              
ATOM   4377 2HZ  LYS A 275      71.025  33.010  48.861  1.00  0.00              
ATOM   4378 3HZ  LYS A 275      69.832  31.875  48.978  1.00  0.00              
ATOM   4379  N   ASP A 276      70.958  29.237  41.596  1.00  0.00              
ATOM   4380  CA  ASP A 276      70.174  29.166  40.384  1.00  0.00              
ATOM   4381  C   ASP A 276      68.699  29.395  40.723  1.00  0.00              
ATOM   4382  O   ASP A 276      68.309  29.287  41.885  1.00  0.00              
ATOM   4383  CB  ASP A 276      70.371  27.817  39.688  1.00  0.00              
ATOM   4384  CG  ASP A 276      71.670  27.697  38.903  1.00  0.00              
ATOM   4385  OD1 ASP A 276      72.207  28.711  38.523  1.00  0.00              
ATOM   4386  OD2 ASP A 276      72.195  26.613  38.825  1.00  0.00              
ATOM   4387  H   ASP A 276      70.848  28.517  42.296  1.00  0.00              
ATOM   4388  HA  ASP A 276      70.498  29.941  39.689  1.00  0.00              
ATOM   4389 1HB  ASP A 276      70.273  26.963  40.360  1.00  0.00              
ATOM   4390 2HB  ASP A 276      69.528  27.834  38.996  1.00  0.00              
ATOM   4391  N   VAL A 277      67.892  29.730  39.731  1.00  0.00              
ATOM   4392  CA  VAL A 277      66.464  29.920  39.971  1.00  0.00              
ATOM   4393  C   VAL A 277      65.677  28.680  39.546  1.00  0.00              
ATOM   4394  O   VAL A 277      65.893  28.170  38.435  1.00  0.00              
ATOM   4395  CB  VAL A 277      65.920  31.150  39.220  1.00  0.00              
ATOM   4396  CG1 VAL A 277      64.427  31.306  39.465  1.00  0.00              
ATOM   4397  CG2 VAL A 277      66.663  32.406  39.646  1.00  0.00              
ATOM   4398  H   VAL A 277      68.255  29.858  38.797  1.00  0.00              
ATOM   4399  HA  VAL A 277      66.256  30.064  41.032  1.00  0.00              
ATOM   4400  HB  VAL A 277      66.102  31.021  38.152  1.00  0.00              
ATOM   4401 1HG1 VAL A 277      64.059  32.180  38.926  1.00  0.00              
ATOM   4402 2HG1 VAL A 277      63.905  30.417  39.112  1.00  0.00              
ATOM   4403 3HG1 VAL A 277      64.245  31.436  40.532  1.00  0.00              
ATOM   4404 1HG2 VAL A 277      66.267  33.265  39.105  1.00  0.00              
ATOM   4405 2HG2 VAL A 277      66.532  32.560  40.717  1.00  0.00              
ATOM   4406 3HG2 VAL A 277      67.725  32.296  39.422  1.00  0.00              
ATOM   4407  N   GLN A 278      64.782  28.243  40.437  1.00  0.00              
ATOM   4408  CA  GLN A 278      63.878  27.127  40.184  1.00  0.00              
ATOM   4409  C   GLN A 278      62.418  27.573  40.320  1.00  0.00              
ATOM   4410  O   GLN A 278      62.122  28.627  40.868  1.00  0.00              
ATOM   4411  CB  GLN A 278      64.165  25.974  41.150  1.00  0.00              
ATOM   4412  CG  GLN A 278      65.528  25.329  40.961  1.00  0.00              
ATOM   4413  CD  GLN A 278      65.616  24.528  39.676  1.00  0.00              
ATOM   4414  OE1 GLN A 278      64.635  23.923  39.236  1.00  0.00              
ATOM   4415  NE2 GLN A 278      66.797  24.517  39.067  1.00  0.00              
ATOM   4416  H   GLN A 278      64.740  28.718  41.327  1.00  0.00              
ATOM   4417  HA  GLN A 278      64.004  26.780  39.159  1.00  0.00              
ATOM   4418 1HB  GLN A 278      64.085  26.380  42.158  1.00  0.00              
ATOM   4419 2HB  GLN A 278      63.382  25.232  40.995  1.00  0.00              
ATOM   4420 1HG  GLN A 278      66.462  25.878  41.079  1.00  0.00              
ATOM   4421 2HG  GLN A 278      65.410  24.634  41.793  1.00  0.00              
ATOM   4422 1HE2 GLN A 278      66.916  24.005  38.215  1.00  0.00              
ATOM   4423 2HE2 GLN A 278      67.567  25.020  39.459  1.00  0.00              
ATOM   4424  N   LEU A 279      61.537  26.734  39.811  1.00  0.00              
ATOM   4425  CA  LEU A 279      60.093  26.953  39.864  1.00  0.00              
ATOM   4426  C   LEU A 279      59.417  25.886  40.713  1.00  0.00              
ATOM   4427  O   LEU A 279      59.687  24.680  40.596  1.00  0.00              
ATOM   4428  CB  LEU A 279      59.501  26.965  38.449  1.00  0.00              
ATOM   4429  CG  LEU A 279      57.972  27.061  38.382  1.00  0.00              
ATOM   4430  CD1 LEU A 279      57.510  28.411  38.915  1.00  0.00              
ATOM   4431  CD2 LEU A 279      57.512  26.863  36.945  1.00  0.00              
ATOM   4432  H   LEU A 279      61.892  25.901  39.364  1.00  0.00              
ATOM   4433  HA  LEU A 279      59.888  27.928  40.305  1.00  0.00              
ATOM   4434 1HB  LEU A 279      59.950  27.884  38.077  1.00  0.00              
ATOM   4435 2HB  LEU A 279      59.856  26.122  37.856  1.00  0.00              
ATOM   4436  HG  LEU A 279      57.569  26.241  38.977  1.00  0.00              
ATOM   4437 1HD1 LEU A 279      56.423  28.470  38.864  1.00  0.00              
ATOM   4438 2HD1 LEU A 279      57.830  28.521  39.951  1.00  0.00              
ATOM   4439 3HD1 LEU A 279      57.945  29.208  38.313  1.00  0.00              
ATOM   4440 1HD2 LEU A 279      56.425  26.932  36.899  1.00  0.00              
ATOM   4441 2HD2 LEU A 279      57.952  27.634  36.312  1.00  0.00              
ATOM   4442 3HD2 LEU A 279      57.829  25.881  36.593  1.00  0.00              
ATOM   4443  N   LYS A 280      58.508  26.315  41.596  1.00  0.00              
ATOM   4444  CA  LYS A 280      57.827  25.258  42.347  1.00  0.00              
ATOM   4445  C   LYS A 280      56.899  24.443  41.460  1.00  0.00              
ATOM   4446  O   LYS A 280      56.895  23.207  41.439  1.00  0.00              
ATOM   4447  CB  LYS A 280      57.038  25.854  43.514  1.00  0.00              
ATOM   4448  CG  LYS A 280      56.106  24.871  44.211  1.00  0.00              
ATOM   4449  CD  LYS A 280      55.450  25.501  45.430  1.00  0.00              
ATOM   4450  CE  LYS A 280      54.333  24.623  45.974  1.00  0.00              
ATOM   4451  NZ  LYS A 280      53.660  25.241  47.148  1.00  0.00              
ATOM   4452  H   LYS A 280      58.267  27.279  41.775  1.00  0.00              
ATOM   4453  HA  LYS A 280      58.563  24.572  42.769  1.00  0.00              
ATOM   4454 1HB  LYS A 280      57.766  26.235  44.230  1.00  0.00              
ATOM   4455 2HB  LYS A 280      56.455  26.685  43.114  1.00  0.00              
ATOM   4456 1HG  LYS A 280      55.337  24.562  43.502  1.00  0.00              
ATOM   4457 2HG  LYS A 280      56.687  24.002  44.518  1.00  0.00              
ATOM   4458 1HD  LYS A 280      56.210  25.641  46.200  1.00  0.00              
ATOM   4459 2HD  LYS A 280      55.042  26.470  45.144  1.00  0.00              
ATOM   4460 1HE  LYS A 280      53.604  24.466  45.179  1.00  0.00              
ATOM   4461 2HE  LYS A 280      54.762  23.664  46.265  1.00  0.00              
ATOM   4462 1HZ  LYS A 280      52.927  24.628  47.478  1.00  0.00              
ATOM   4463 2HZ  LYS A 280      54.335  25.385  47.886  1.00  0.00              
ATOM   4464 3HZ  LYS A 280      53.261  26.128  46.879  1.00  0.00              
ATOM   4465  N   ASN A 281      56.081  25.164  40.702  1.00  0.00              
ATOM   4466  CA  ASN A 281      55.029  24.619  39.867  1.00  0.00              
ATOM   4467  C   ASN A 281      54.474  25.718  38.970  1.00  0.00              
ATOM   4468  O   ASN A 281      54.500  26.899  39.385  1.00  0.00              
ATOM   4469  CB  ASN A 281      53.923  23.987  40.692  1.00  0.00              
ATOM   4470  CG  ASN A 281      52.977  23.140  39.888  1.00  0.00              
ATOM   4471  OD1 ASN A 281      53.317  22.648  38.806  1.00  0.00              
ATOM   4472  ND2 ASN A 281      51.765  23.034  40.371  1.00  0.00              
ATOM   4473  H   ASN A 281      56.222  26.164  40.726  1.00  0.00              
ATOM   4474  HA  ASN A 281      55.423  23.800  39.264  1.00  0.00              
ATOM   4475 1HB  ASN A 281      54.148  23.479  41.631  1.00  0.00              
ATOM   4476 2HB  ASN A 281      53.446  24.944  40.903  1.00  0.00              
ATOM   4477 1HD2 ASN A 281      51.081  22.485  39.888  1.00  0.00              
ATOM   4478 2HD2 ASN A 281      51.523  23.501  41.221  1.00  0.00              
ATOM   4479  N   ILE A 282      53.978  25.380  37.774  1.00  0.00              
ATOM   4480  CA  ILE A 282      53.282  26.399  36.975  1.00  0.00              
ATOM   4481  C   ILE A 282      52.139  26.970  37.826  1.00  0.00              
ATOM   4482  O   ILE A 282      51.481  26.192  38.529  1.00  0.00              
ATOM   4483  CB  ILE A 282      52.722  25.832  35.658  1.00  0.00              
ATOM   4484  CG1 ILE A 282      53.859  25.309  34.776  1.00  0.00              
ATOM   4485  CG2 ILE A 282      51.917  26.891  34.922  1.00  0.00              
ATOM   4486  CD1 ILE A 282      54.809  26.386  34.303  1.00  0.00              
ATOM   4487  H   ILE A 282      54.069  24.444  37.406  1.00  0.00              
ATOM   4488  HA  ILE A 282      53.947  27.232  36.751  1.00  0.00              
ATOM   4489  HB  ILE A 282      52.082  24.979  35.882  1.00  0.00              
ATOM   4490 1HG1 ILE A 282      54.409  24.570  35.358  1.00  0.00              
ATOM   4491 2HG1 ILE A 282      53.403  24.824  33.913  1.00  0.00              
ATOM   4492 1HG2 ILE A 282      51.529  26.474  33.993  1.00  0.00              
ATOM   4493 2HG2 ILE A 282      51.087  27.217  35.547  1.00  0.00              
ATOM   4494 3HG2 ILE A 282      52.558  27.744  34.696  1.00  0.00              
ATOM   4495 1HD1 ILE A 282      55.587  25.939  33.683  1.00  0.00              
ATOM   4496 2HD1 ILE A 282      54.260  27.125  33.718  1.00  0.00              
ATOM   4497 3HD1 ILE A 282      55.267  26.872  35.163  1.00  0.00              
ATOM   4498  N   THR A 283      51.930  28.260  37.769  1.00  0.00              
ATOM   4499  CA  THR A 283      51.040  29.159  38.468  1.00  0.00              
ATOM   4500  C   THR A 283      51.591  29.559  39.842  1.00  0.00              
ATOM   4501  O   THR A 283      50.985  30.391  40.533  1.00  0.00              
ATOM   4502  CB  THR A 283      49.647  28.528  38.645  1.00  0.00              
ATOM   4503  OG1 THR A 283      49.723  27.450  39.587  1.00  0.00              
ATOM   4504  CG2 THR A 283      49.128  27.999  37.316  1.00  0.00              
ATOM   4505  H   THR A 283      52.557  28.633  37.070  1.00  0.00              
ATOM   4506  HA  THR A 283      50.931  30.085  37.902  1.00  0.00              
ATOM   4507  HB  THR A 283      48.961  29.284  39.027  1.00  0.00              
ATOM   4508  HG1 THR A 283      49.771  26.615  39.114  1.00  0.00              
ATOM   4509 1HG2 THR A 283      48.142  27.557  37.461  1.00  0.00              
ATOM   4510 2HG2 THR A 283      49.058  28.819  36.601  1.00  0.00              
ATOM   4511 3HG2 THR A 283      49.812  27.243  36.935  1.00  0.00              
ATOM   4512  N   ASP A 284      52.709  28.990  40.245  1.00  0.00              
ATOM   4513  CA  ASP A 284      53.228  29.184  41.601  1.00  0.00              
ATOM   4514  C   ASP A 284      54.549  29.931  41.609  1.00  0.00              
ATOM   4515  O   ASP A 284      54.968  30.503  40.584  1.00  0.00              
ATOM   4516  CB  ASP A 284      53.395  27.836  42.306  1.00  0.00              
ATOM   4517  CG  ASP A 284      52.959  27.831  43.766  1.00  0.00              
ATOM   4518  OD1 ASP A 284      53.364  28.710  44.489  1.00  0.00              
ATOM   4519  OD2 ASP A 284      52.107  27.047  44.107  1.00  0.00              
ATOM   4520  H   ASP A 284      53.222  28.404  39.601  1.00  0.00              
ATOM   4521  HA  ASP A 284      52.545  29.814  42.171  1.00  0.00              
ATOM   4522 1HB  ASP A 284      52.916  27.009  41.782  1.00  0.00              
ATOM   4523 2HB  ASP A 284      54.479  27.724  42.251  1.00  0.00              
ATOM   4524  N   TYR A 285      55.201  29.937  42.762  1.00  0.00              
ATOM   4525  CA  TYR A 285      56.376  30.789  42.992  1.00  0.00              
ATOM   4526  C   TYR A 285      57.716  30.245  42.532  1.00  0.00              
ATOM   4527  O   TYR A 285      57.830  29.048  42.218  1.00  0.00              
ATOM   4528  CB  TYR A 285      56.475  31.115  44.484  1.00  0.00              
ATOM   4529  CG  TYR A 285      56.886  29.939  45.342  1.00  0.00              
ATOM   4530  CD1 TYR A 285      58.205  29.514  45.385  1.00  0.00              
ATOM   4531  CD2 TYR A 285      55.952  29.259  46.109  1.00  0.00              
ATOM   4532  CE1 TYR A 285      58.586  28.441  46.167  1.00  0.00              
ATOM   4533  CE2 TYR A 285      56.321  28.184  46.896  1.00  0.00              
ATOM   4534  CZ  TYR A 285      57.639  27.778  46.922  1.00  0.00              
ATOM   4535  OH  TYR A 285      58.012  26.709  47.704  1.00  0.00              
ATOM   4536  H   TYR A 285      54.877  29.335  43.505  1.00  0.00              
ATOM   4537  HA  TYR A 285      56.274  31.720  42.433  1.00  0.00              
ATOM   4538 1HB  TYR A 285      57.207  31.916  44.591  1.00  0.00              
ATOM   4539 2HB  TYR A 285      55.496  31.472  44.801  1.00  0.00              
ATOM   4540  HD1 TYR A 285      58.948  30.043  44.786  1.00  0.00              
ATOM   4541  HD2 TYR A 285      54.912  29.584  46.084  1.00  0.00              
ATOM   4542  HE1 TYR A 285      59.626  28.118  46.190  1.00  0.00              
ATOM   4543  HE2 TYR A 285      55.571  27.661  47.490  1.00  0.00              
ATOM   4544  HH  TYR A 285      57.277  26.323  48.186  1.00  0.00              
ATOM   4545  N   MET A 286      58.741  31.111  42.498  1.00  0.00              
ATOM   4546  CA  MET A 286      60.106  30.674  42.164  1.00  0.00              
ATOM   4547  C   MET A 286      61.065  30.807  43.338  1.00  0.00              
ATOM   4548  O   MET A 286      60.787  31.639  44.222  1.00  0.00              
ATOM   4549  CB  MET A 286      60.636  31.473  40.975  1.00  0.00              
ATOM   4550  CG  MET A 286      59.858  31.268  39.682  1.00  0.00              
ATOM   4551  SD  MET A 286      60.472  32.294  38.331  1.00  0.00              
ATOM   4552  CE  MET A 286      59.807  33.891  38.790  1.00  0.00              
ATOM   4553  H   MET A 286      58.573  32.085  42.706  1.00  0.00              
ATOM   4554  HA  MET A 286      60.094  29.633  41.842  1.00  0.00              
ATOM   4555 1HB  MET A 286      60.600  32.524  41.258  1.00  0.00              
ATOM   4556 2HB  MET A 286      61.673  31.171  40.826  1.00  0.00              
ATOM   4557 1HG  MET A 286      59.938  30.219  39.400  1.00  0.00              
ATOM   4558 2HG  MET A 286      58.814  31.514  39.872  1.00  0.00              
ATOM   4559 1HE  MET A 286      60.102  34.635  38.049  1.00  0.00              
ATOM   4560 2HE  MET A 286      58.719  33.833  38.834  1.00  0.00              
ATOM   4561 3HE  MET A 286      60.195  34.180  39.768  1.00  0.00              
ATOM   4562  N   TYR A 287      62.166  30.033  43.359  1.00  0.00              
ATOM   4563  CA  TYR A 287      63.074  30.091  44.517  1.00  0.00              
ATOM   4564  C   TYR A 287      64.498  29.716  44.120  1.00  0.00              
ATOM   4565  O   TYR A 287      64.724  29.186  43.030  1.00  0.00              
ATOM   4566  CB  TYR A 287      62.585  29.166  45.634  1.00  0.00              
ATOM   4567  CG  TYR A 287      62.536  27.706  45.243  1.00  0.00              
ATOM   4568  CD1 TYR A 287      63.546  26.833  45.620  1.00  0.00              
ATOM   4569  CD2 TYR A 287      61.478  27.204  44.500  1.00  0.00              
ATOM   4570  CE1 TYR A 287      63.506  25.498  45.265  1.00  0.00              
ATOM   4571  CE2 TYR A 287      61.427  25.871  44.140  1.00  0.00              
ATOM   4572  CZ  TYR A 287      62.444  25.021  44.525  1.00  0.00              
ATOM   4573  OH  TYR A 287      62.398  23.692  44.170  1.00  0.00              
ATOM   4574  H   TYR A 287      62.384  29.411  42.594  1.00  0.00              
ATOM   4575  HA  TYR A 287      63.142  31.116  44.883  1.00  0.00              
ATOM   4576 1HB  TYR A 287      63.263  29.294  46.479  1.00  0.00              
ATOM   4577 2HB  TYR A 287      61.587  29.501  45.915  1.00  0.00              
ATOM   4578  HD1 TYR A 287      64.382  27.217  46.205  1.00  0.00              
ATOM   4579  HD2 TYR A 287      60.678  27.881  44.199  1.00  0.00              
ATOM   4580  HE1 TYR A 287      64.307  24.824  45.568  1.00  0.00              
ATOM   4581  HE2 TYR A 287      60.587  25.496  43.555  1.00  0.00              
ATOM   4582  HH  TYR A 287      61.617  23.467  43.658  1.00  0.00              
ATOM   4583  N   LEU A 288      65.444  30.010  45.015  1.00  0.00              
ATOM   4584  CA  LEU A 288      66.842  29.719  44.709  1.00  0.00              
ATOM   4585  C   LEU A 288      67.265  28.322  45.179  1.00  0.00              
ATOM   4586  O   LEU A 288      66.869  27.850  46.246  1.00  0.00              
ATOM   4587  CB  LEU A 288      67.744  30.786  45.342  1.00  0.00              
ATOM   4588  CG  LEU A 288      67.454  32.228  44.907  1.00  0.00              
ATOM   4589  CD1 LEU A 288      68.389  33.189  45.628  1.00  0.00              
ATOM   4590  CD2 LEU A 288      67.618  32.346  43.399  1.00  0.00              
ATOM   4591  H   LEU A 288      65.212  30.431  45.903  1.00  0.00              
ATOM   4592  HA  LEU A 288      67.001  29.784  43.633  1.00  0.00              
ATOM   4593 1HB  LEU A 288      67.472  30.649  46.388  1.00  0.00              
ATOM   4594 2HB  LEU A 288      68.800  30.553  45.208  1.00  0.00              
ATOM   4595  HG  LEU A 288      66.411  32.435  45.146  1.00  0.00              
ATOM   4596 1HD1 LEU A 288      68.176  34.210  45.313  1.00  0.00              
ATOM   4597 2HD1 LEU A 288      68.239  33.104  46.705  1.00  0.00              
ATOM   4598 3HD1 LEU A 288      69.422  32.943  45.385  1.00  0.00              
ATOM   4599 1HD2 LEU A 288      67.411  33.372  43.091  1.00  0.00              
ATOM   4600 2HD2 LEU A 288      68.639  32.082  43.121  1.00  0.00              
ATOM   4601 3HD2 LEU A 288      66.921  31.671  42.902  1.00  0.00              
ATOM   4602  N   THR A 289      68.114  27.715  44.366  1.00  0.00              
ATOM   4603  CA  THR A 289      68.768  26.471  44.717  1.00  0.00              
ATOM   4604  C   THR A 289      70.272  26.611  44.496  1.00  0.00              
ATOM   4605  O   THR A 289      70.764  27.439  43.747  1.00  0.00              
ATOM   4606  CB  THR A 289      68.229  25.287  43.893  1.00  0.00              
ATOM   4607  OG1 THR A 289      68.450  25.533  42.498  1.00  0.00              
ATOM   4608  CG2 THR A 289      66.741  25.098  44.141  1.00  0.00              
ATOM   4609  H   THR A 289      68.310  28.138  43.470  1.00  0.00              
ATOM   4610  HA  THR A 289      68.591  26.245  45.769  1.00  0.00              
ATOM   4611  HB  THR A 289      68.763  24.382  44.182  1.00  0.00              
ATOM   4612  HG1 THR A 289      69.391  25.633  42.336  1.00  0.00              
ATOM   4613 1HG2 THR A 289      66.379  24.257  43.550  1.00  0.00              
ATOM   4614 2HG2 THR A 289      66.571  24.899  45.199  1.00  0.00              
ATOM   4615 3HG2 THR A 289      66.207  26.002  43.851  1.00  0.00              
ATOM   4616  N   ASN A 290      71.062  25.753  45.141  1.00  0.00              
ATOM   4617  CA  ASN A 290      72.496  25.777  44.899  1.00  0.00              
ATOM   4618  C   ASN A 290      72.880  25.196  43.548  1.00  0.00              
ATOM   4619  O   ASN A 290      72.512  24.062  43.198  1.00  0.00              
ATOM   4620  CB  ASN A 290      73.244  25.050  46.002  1.00  0.00              
ATOM   4621  CG  ASN A 290      73.185  25.745  47.333  1.00  0.00              
ATOM   4622  OD1 ASN A 290      72.970  26.960  47.413  1.00  0.00              
ATOM   4623  ND2 ASN A 290      73.455  24.998  48.373  1.00  0.00              
ATOM   4624  H   ASN A 290      70.685  25.084  45.797  1.00  0.00              
ATOM   4625  HA  ASN A 290      72.860  26.805  44.935  1.00  0.00              
ATOM   4626 1HB  ASN A 290      73.112  23.977  46.152  1.00  0.00              
ATOM   4627 2HB  ASN A 290      74.218  25.236  45.551  1.00  0.00              
ATOM   4628 1HD2 ASN A 290      73.435  25.394  49.291  1.00  0.00              
ATOM   4629 2HD2 ASN A 290      73.682  24.032  48.249  1.00  0.00              
ATOM   4630  N   ALA A 291      73.654  25.976  42.790  1.00  0.00              
ATOM   4631  CA  ALA A 291      74.157  25.438  41.532  1.00  0.00              
ATOM   4632  C   ALA A 291      75.101  24.266  41.775  1.00  0.00              
ATOM   4633  O   ALA A 291      75.807  24.227  42.780  1.00  0.00              
ATOM   4634  CB  ALA A 291      74.853  26.528  40.730  1.00  0.00              
ATOM   4635  H   ALA A 291      73.901  26.919  43.056  1.00  0.00              
ATOM   4636  HA  ALA A 291      73.314  25.070  40.947  1.00  0.00              
ATOM   4637 1HB  ALA A 291      75.223  26.109  39.794  1.00  0.00              
ATOM   4638 2HB  ALA A 291      74.147  27.330  40.515  1.00  0.00              
ATOM   4639 3HB  ALA A 291      75.689  26.924  41.305  1.00  0.00              
ATOM   4640  N   PRO A 292      75.160  23.304  40.868  1.00  0.00              
ATOM   4641  CA  PRO A 292      76.188  22.259  40.944  1.00  0.00              
ATOM   4642  C   PRO A 292      77.487  22.875  40.435  1.00  0.00              
ATOM   4643  O   PRO A 292      77.486  23.883  39.717  1.00  0.00              
ATOM   4644  CB  PRO A 292      75.679  21.122  40.053  1.00  0.00              
ATOM   4645  CG  PRO A 292      74.943  21.811  38.955  1.00  0.00              
ATOM   4646  CD  PRO A 292      74.326  23.028  39.591  1.00  0.00              
ATOM   4647  HA  PRO A 292      76.314  21.859  41.961  1.00  0.00              
ATOM   4648 1HB  PRO A 292      76.508  20.517  39.658  1.00  0.00              
ATOM   4649 2HB  PRO A 292      75.018  20.439  40.608  1.00  0.00              
ATOM   4650 1HG  PRO A 292      75.622  22.094  38.137  1.00  0.00              
ATOM   4651 2HG  PRO A 292      74.172  21.157  38.521  1.00  0.00              
ATOM   4652 1HD  PRO A 292      74.352  23.903  38.925  1.00  0.00              
ATOM   4653 2HD  PRO A 292      73.273  22.865  39.866  1.00  0.00              
ATOM   4654  N   SER A 293      78.619  22.305  40.789  1.00  0.00              
ATOM   4655  CA  SER A 293      79.895  22.927  40.449  1.00  0.00              
ATOM   4656  C   SER A 293      80.872  21.933  39.850  1.00  0.00              
ATOM   4657  O   SER A 293      80.717  20.704  39.985  1.00  0.00              
ATOM   4658  CB  SER A 293      80.501  23.574  41.679  1.00  0.00              
ATOM   4659  OG  SER A 293      80.825  22.632  42.664  1.00  0.00              
ATOM   4660  H   SER A 293      78.617  21.433  41.299  1.00  0.00              
ATOM   4661  HA  SER A 293      79.792  23.804  39.809  1.00  0.00              
ATOM   4662 1HB  SER A 293      81.406  24.104  41.384  1.00  0.00              
ATOM   4663 2HB  SER A 293      79.783  24.284  42.089  1.00  0.00              
ATOM   4664  HG  SER A 293      80.032  22.392  43.150  1.00  0.00              
ATOM   4665  N   TYR A 294      81.883  22.515  39.214  1.00  0.00              
ATOM   4666  CA  TYR A 294      82.976  21.706  38.687  1.00  0.00              
ATOM   4667  C   TYR A 294      84.274  22.015  39.413  1.00  0.00              
ATOM   4668  O   TYR A 294      84.605  23.186  39.665  1.00  0.00              
ATOM   4669  CB  TYR A 294      83.145  21.940  37.184  1.00  0.00              
ATOM   4670  CG  TYR A 294      84.361  21.262  36.591  1.00  0.00              
ATOM   4671  CD1 TYR A 294      84.334  19.916  36.259  1.00  0.00              
ATOM   4672  CD2 TYR A 294      85.530  21.972  36.363  1.00  0.00              
ATOM   4673  CE1 TYR A 294      85.441  19.291  35.717  1.00  0.00              
ATOM   4674  CE2 TYR A 294      86.643  21.358  35.822  1.00  0.00              
ATOM   4675  CZ  TYR A 294      86.595  20.017  35.500  1.00  0.00              
ATOM   4676  OH  TYR A 294      87.700  19.401  34.959  1.00  0.00              
ATOM   4677  H   TYR A 294      81.907  23.517  39.088  1.00  0.00              
ATOM   4678  HA  TYR A 294      82.770  20.649  38.857  1.00  0.00              
ATOM   4679 1HB  TYR A 294      82.245  21.565  36.695  1.00  0.00              
ATOM   4680 2HB  TYR A 294      83.220  23.017  37.033  1.00  0.00              
ATOM   4681  HD1 TYR A 294      83.419  19.349  36.434  1.00  0.00              
ATOM   4682  HD2 TYR A 294      85.562  23.030  36.620  1.00  0.00              
ATOM   4683  HE1 TYR A 294      85.406  18.232  35.462  1.00  0.00              
ATOM   4684  HE2 TYR A 294      87.554  21.933  35.651  1.00  0.00              
ATOM   4685  HH  TYR A 294      87.557  18.470  34.774  1.00  0.00              
ATOM   4686  N   THR A 295      85.037  20.981  39.746  1.00  0.00              
ATOM   4687  CA  THR A 295      86.321  21.198  40.418  1.00  0.00              
ATOM   4688  C   THR A 295      87.394  20.289  39.803  1.00  0.00              
ATOM   4689  O   THR A 295      87.138  19.119  39.512  1.00  0.00              
ATOM   4690  CB  THR A 295      86.228  20.930  41.931  1.00  0.00              
ATOM   4691  OG1 THR A 295      85.235  21.786  42.511  1.00  0.00              
ATOM   4692  CG2 THR A 295      87.568  21.188  42.602  1.00  0.00              
ATOM   4693  H   THR A 295      84.742  20.037  39.541  1.00  0.00              
ATOM   4694  HA  THR A 295      86.637  22.233  40.285  1.00  0.00              
ATOM   4695  HB  THR A 295      85.937  19.891  42.090  1.00  0.00              
ATOM   4696  HG1 THR A 295      85.178  21.617  43.455  1.00  0.00              
ATOM   4697 1HG2 THR A 295      87.482  20.992  43.671  1.00  0.00              
ATOM   4698 2HG2 THR A 295      88.323  20.530  42.172  1.00  0.00              
ATOM   4699 3HG2 THR A 295      87.859  22.225  42.445  1.00  0.00              
ATOM   4700  N   ASN A 296      88.573  20.894  39.606  1.00  0.00              
ATOM   4701  CA  ASN A 296      89.706  20.223  38.998  1.00  0.00              
ATOM   4702  C   ASN A 296      90.974  20.605  39.742  1.00  0.00              
ATOM   4703  O   ASN A 296      91.609  21.606  39.401  1.00  0.00              
ATOM   4704  CB  ASN A 296      89.831  20.546  37.520  1.00  0.00              
ATOM   4705  CG  ASN A 296      90.779  19.643  36.781  1.00  0.00              
ATOM   4706  OD1 ASN A 296      91.752  19.133  37.349  1.00  0.00              
ATOM   4707  ND2 ASN A 296      90.549  19.510  35.500  1.00  0.00              
ATOM   4708  H   ASN A 296      88.669  21.857  39.895  1.00  0.00              
ATOM   4709  HA  ASN A 296      89.563  19.142  39.042  1.00  0.00              
ATOM   4710 1HB  ASN A 296      88.943  20.711  36.908  1.00  0.00              
ATOM   4711 2HB  ASN A 296      90.326  21.499  37.706  1.00  0.00              
ATOM   4712 1HD2 ASN A 296      91.140  18.924  34.945  1.00  0.00              
ATOM   4713 2HD2 ASN A 296      89.783  19.993  35.077  1.00  0.00              
ATOM   4714  N   GLY A 297      91.316  19.819  40.760  1.00  0.00              
ATOM   4715  CA  GLY A 297      92.545  20.119  41.504  1.00  0.00              
ATOM   4716  C   GLY A 297      93.792  19.933  40.663  1.00  0.00              
ATOM   4717  O   GLY A 297      94.790  20.621  40.851  1.00  0.00              
ATOM   4718  H   GLY A 297      90.756  19.024  41.035  1.00  0.00              
ATOM   4719 1HA  GLY A 297      92.512  21.154  41.844  1.00  0.00              
ATOM   4720 2HA  GLY A 297      92.610  19.456  42.366  1.00  0.00              
ATOM   4721  N   LYS A 298      93.782  19.014  39.699  1.00  0.00              
ATOM   4722  CA  LYS A 298      94.966  18.796  38.901  1.00  0.00              
ATOM   4723  C   LYS A 298      95.390  20.058  38.137  1.00  0.00              
ATOM   4724  O   LYS A 298      96.586  20.362  38.025  1.00  0.00              
ATOM   4725  CB  LYS A 298      94.729  17.641  37.926  1.00  0.00              
ATOM   4726  CG  LYS A 298      95.872  17.399  36.949  1.00  0.00              
ATOM   4727  CD  LYS A 298      95.479  16.395  35.876  1.00  0.00              
ATOM   4728  CE  LYS A 298      96.585  16.222  34.846  1.00  0.00              
ATOM   4729  NZ  LYS A 298      96.197  15.274  33.766  1.00  0.00              
ATOM   4730  H   LYS A 298      92.956  18.463  39.514  1.00  0.00              
ATOM   4731  HA  LYS A 298      95.801  18.524  39.547  1.00  0.00              
ATOM   4732 1HB  LYS A 298      94.569  16.745  38.526  1.00  0.00              
ATOM   4733 2HB  LYS A 298      93.820  17.873  37.371  1.00  0.00              
ATOM   4734 1HG  LYS A 298      96.133  18.349  36.480  1.00  0.00              
ATOM   4735 2HG  LYS A 298      96.729  17.021  37.504  1.00  0.00              
ATOM   4736 1HD  LYS A 298      95.275  15.436  36.356  1.00  0.00              
ATOM   4737 2HD  LYS A 298      94.575  16.751  35.381  1.00  0.00              
ATOM   4738 1HE  LYS A 298      96.804  17.196  34.412  1.00  0.00              
ATOM   4739 2HE  LYS A 298      97.471  15.845  35.357  1.00  0.00              
ATOM   4740 1HZ  LYS A 298      96.957  15.187  33.106  1.00  0.00              
ATOM   4741 2HZ  LYS A 298      95.995  14.369  34.168  1.00  0.00              
ATOM   4742 3HZ  LYS A 298      95.377  15.623  33.292  1.00  0.00              
ATOM   4743  N   LEU A 299      94.370  20.742  37.608  1.00  0.00              
ATOM   4744  CA  LEU A 299      94.595  21.886  36.731  1.00  0.00              
ATOM   4745  C   LEU A 299      94.408  23.192  37.476  1.00  0.00              
ATOM   4746  O   LEU A 299      94.595  24.284  36.930  1.00  0.00              
ATOM   4747  CB  LEU A 299      93.653  21.825  35.522  1.00  0.00              
ATOM   4748  CG  LEU A 299      93.856  20.619  34.596  1.00  0.00              
ATOM   4749  CD1 LEU A 299      92.902  20.704  33.412  1.00  0.00              
ATOM   4750  CD2 LEU A 299      95.301  20.580  34.123  1.00  0.00              
ATOM   4751  H   LEU A 299      93.423  20.462  37.819  1.00  0.00              
ATOM   4752  HA  LEU A 299      95.626  21.879  36.380  1.00  0.00              
ATOM   4753 1HB  LEU A 299      92.701  21.739  36.044  1.00  0.00              
ATOM   4754 2HB  LEU A 299      93.670  22.752  34.950  1.00  0.00              
ATOM   4755  HG  LEU A 299      93.674  19.722  35.188  1.00  0.00              
ATOM   4756 1HD1 LEU A 299      93.054  19.844  32.760  1.00  0.00              
ATOM   4757 2HD1 LEU A 299      91.874  20.708  33.772  1.00  0.00              
ATOM   4758 3HD1 LEU A 299      93.096  21.620  32.854  1.00  0.00              
ATOM   4759 1HD2 LEU A 299      95.445  19.722  33.465  1.00  0.00              
ATOM   4760 2HD2 LEU A 299      95.533  21.496  33.580  1.00  0.00              
ATOM   4761 3HD2 LEU A 299      95.964  20.491  34.984  1.00  0.00              
ATOM   4762  N   ASN A 300      94.021  23.100  38.744  1.00  0.00              
ATOM   4763  CA  ASN A 300      93.757  24.274  39.552  1.00  0.00              
ATOM   4764  C   ASN A 300      92.706  25.206  38.959  1.00  0.00              
ATOM   4765  O   ASN A 300      92.920  26.422  38.841  1.00  0.00              
ATOM   4766  CB  ASN A 300      95.040  25.044  39.805  1.00  0.00              
ATOM   4767  CG  ASN A 300      96.074  24.263  40.567  1.00  0.00              
ATOM   4768  OD1 ASN A 300      95.824  23.781  41.677  1.00  0.00              
ATOM   4769  ND2 ASN A 300      97.259  24.206  40.014  1.00  0.00              
ATOM   4770  H   ASN A 300      93.908  22.184  39.155  1.00  0.00              
ATOM   4771  HA  ASN A 300      93.381  23.973  40.531  1.00  0.00              
ATOM   4772 1HB  ASN A 300      95.528  25.596  39.001  1.00  0.00              
ATOM   4773 2HB  ASN A 300      94.559  25.747  40.486  1.00  0.00              
ATOM   4774 1HD2 ASN A 300      97.997  23.703  40.464  1.00  0.00              
ATOM   4775 2HD2 ASN A 300      97.426  24.665  39.142  1.00  0.00              
ATOM   4776  N   ILE A 301      91.540  24.676  38.595  1.00  0.00              
ATOM   4777  CA  ILE A 301      90.448  25.538  38.127  1.00  0.00              
ATOM   4778  C   ILE A 301      89.138  25.039  38.732  1.00  0.00              
ATOM   4779  O   ILE A 301      89.026  23.839  39.064  1.00  0.00              
ATOM   4780  CB  ILE A 301      90.335  25.558  36.592  1.00  0.00              
ATOM   4781  CG1 ILE A 301      90.068  24.148  36.058  1.00  0.00              
ATOM   4782  CG2 ILE A 301      91.600  26.134  35.973  1.00  0.00              
ATOM   4783  CD1 ILE A 301      89.731  24.107  34.584  1.00  0.00              
ATOM   4784  H   ILE A 301      91.395  23.677  38.637  1.00  0.00              
ATOM   4785  HA  ILE A 301      90.596  26.563  38.465  1.00  0.00              
ATOM   4786  HB  ILE A 301      89.480  26.169  36.306  1.00  0.00              
ATOM   4787 1HG1 ILE A 301      90.963  23.556  36.243  1.00  0.00              
ATOM   4788 2HG1 ILE A 301      89.236  23.737  36.631  1.00  0.00              
ATOM   4789 1HG2 ILE A 301      91.503  26.140  34.887  1.00  0.00              
ATOM   4790 2HG2 ILE A 301      91.748  27.152  36.329  1.00  0.00              
ATOM   4791 3HG2 ILE A 301      92.456  25.522  36.257  1.00  0.00              
ATOM   4792 1HD1 ILE A 301      89.554  23.075  34.280  1.00  0.00              
ATOM   4793 2HD1 ILE A 301      88.834  24.699  34.398  1.00  0.00              
ATOM   4794 3HD1 ILE A 301      90.561  24.516  34.010  1.00  0.00              
ATOM   4795  N   TYR A 302      88.177  25.938  38.880  1.00  0.00              
ATOM   4796  CA  TYR A 302      86.895  25.465  39.420  1.00  0.00              
ATOM   4797  C   TYR A 302      85.838  26.507  39.078  1.00  0.00              
ATOM   4798  O   TYR A 302      86.195  27.645  38.759  1.00  0.00              
ATOM   4799  CB  TYR A 302      86.968  25.241  40.932  1.00  0.00              
ATOM   4800  CG  TYR A 302      87.412  26.458  41.712  1.00  0.00              
ATOM   4801  CD1 TYR A 302      86.485  27.346  42.237  1.00  0.00              
ATOM   4802  CD2 TYR A 302      88.759  26.715  41.922  1.00  0.00              
ATOM   4803  CE1 TYR A 302      86.886  28.460  42.949  1.00  0.00              
ATOM   4804  CE2 TYR A 302      89.172  27.825  42.633  1.00  0.00              
ATOM   4805  CZ  TYR A 302      88.232  28.696  43.146  1.00  0.00              
ATOM   4806  OH  TYR A 302      88.637  29.802  43.856  1.00  0.00              
ATOM   4807  H   TYR A 302      88.281  26.914  38.644  1.00  0.00              
ATOM   4808  HA  TYR A 302      86.621  24.521  38.949  1.00  0.00              
ATOM   4809 1HB  TYR A 302      85.972  24.942  41.262  1.00  0.00              
ATOM   4810 2HB  TYR A 302      87.668  24.424  41.103  1.00  0.00              
ATOM   4811  HD1 TYR A 302      85.424  27.154  42.078  1.00  0.00              
ATOM   4812  HD2 TYR A 302      89.497  26.023  41.514  1.00  0.00              
ATOM   4813  HE1 TYR A 302      86.147  29.150  43.356  1.00  0.00              
ATOM   4814  HE2 TYR A 302      90.235  28.009  42.787  1.00  0.00              
ATOM   4815  HH  TYR A 302      89.592  29.869  43.934  1.00  0.00              
ATOM   4816  N   TYR A 303      84.564  26.116  39.155  1.00  0.00              
ATOM   4817  CA  TYR A 303      83.533  27.119  38.903  1.00  0.00              
ATOM   4818  C   TYR A 303      82.142  26.531  39.153  1.00  0.00              
ATOM   4819  O   TYR A 303      81.932  25.339  38.911  1.00  0.00              
ATOM   4820  CB  TYR A 303      83.636  27.650  37.471  1.00  0.00              
ATOM   4821  CG  TYR A 303      83.739  26.565  36.422  1.00  0.00              
ATOM   4822  CD1 TYR A 303      82.609  25.896  35.975  1.00  0.00              
ATOM   4823  CD2 TYR A 303      84.967  26.216  35.879  1.00  0.00              
ATOM   4824  CE1 TYR A 303      82.698  24.905  35.016  1.00  0.00              
ATOM   4825  CE2 TYR A 303      85.067  25.227  34.920  1.00  0.00              
ATOM   4826  CZ  TYR A 303      83.930  24.573  34.491  1.00  0.00              
ATOM   4827  OH  TYR A 303      84.025  23.588  33.535  1.00  0.00              
ATOM   4828  H   TYR A 303      84.287  25.170  39.377  1.00  0.00              
ATOM   4829  HA  TYR A 303      83.678  27.973  39.565  1.00  0.00              
ATOM   4830 1HB  TYR A 303      82.746  28.252  37.285  1.00  0.00              
ATOM   4831 2HB  TYR A 303      84.520  28.285  37.426  1.00  0.00              
ATOM   4832  HD1 TYR A 303      81.639  26.164  36.394  1.00  0.00              
ATOM   4833  HD2 TYR A 303      85.861  26.735  36.223  1.00  0.00              
ATOM   4834  HE1 TYR A 303      81.802  24.387  34.675  1.00  0.00              
ATOM   4835  HE2 TYR A 303      86.042  24.965  34.507  1.00  0.00              
ATOM   4836  HH  TYR A 303      84.926  23.438  33.239  1.00  0.00              
ATOM   4837  N   ARG A 304      81.262  27.434  39.597  1.00  0.00              
ATOM   4838  CA  ARG A 304      79.847  27.031  39.635  1.00  0.00              
ATOM   4839  C   ARG A 304      79.452  26.715  38.203  1.00  0.00              
ATOM   4840  O   ARG A 304      79.840  27.413  37.249  1.00  0.00              
ATOM   4841  CB  ARG A 304      78.930  28.061  40.278  1.00  0.00              
ATOM   4842  CG  ARG A 304      78.873  29.402  39.564  1.00  0.00              
ATOM   4843  CD  ARG A 304      77.697  29.571  38.671  1.00  0.00              
ATOM   4844  NE  ARG A 304      76.490  30.023  39.344  1.00  0.00              
ATOM   4845  CZ  ARG A 304      75.244  29.615  39.036  1.00  0.00              
ATOM   4846  NH1 ARG A 304      75.031  28.778  38.045  1.00  0.00              
ATOM   4847  NH2 ARG A 304      74.236  30.099  39.742  1.00  0.00              
ATOM   4848  H   ARG A 304      81.517  28.362  39.902  1.00  0.00              
ATOM   4849  HA  ARG A 304      79.735  26.135  40.247  1.00  0.00              
ATOM   4850 1HB  ARG A 304      77.932  27.625  40.305  1.00  0.00              
ATOM   4851 2HB  ARG A 304      79.288  28.213  41.297  1.00  0.00              
ATOM   4852 1HG  ARG A 304      78.843  30.193  40.313  1.00  0.00              
ATOM   4853 2HG  ARG A 304      79.773  29.509  38.958  1.00  0.00              
ATOM   4854 1HD  ARG A 304      77.938  30.306  37.904  1.00  0.00              
ATOM   4855 2HD  ARG A 304      77.470  28.615  38.201  1.00  0.00              
ATOM   4856  HE  ARG A 304      76.385  30.677  40.108  1.00  0.00              
ATOM   4857 1HH1 ARG A 304      75.810  28.432  37.503  1.00  0.00              
ATOM   4858 2HH1 ARG A 304      74.089  28.485  37.829  1.00  0.00              
ATOM   4859 1HH2 ARG A 304      74.416  30.756  40.489  1.00  0.00              
ATOM   4860 2HH2 ARG A 304      73.293  29.811  39.531  1.00  0.00              
ATOM   4861  N   ARG A 305      78.683  25.648  37.967  1.00  0.00              
ATOM   4862  CA  ARG A 305      78.359  25.342  36.565  1.00  0.00              
ATOM   4863  C   ARG A 305      77.284  26.284  36.046  1.00  0.00              
ATOM   4864  O   ARG A 305      76.486  26.800  36.835  1.00  0.00              
ATOM   4865  CB  ARG A 305      77.967  23.886  36.360  1.00  0.00              
ATOM   4866  CG  ARG A 305      79.064  22.879  36.664  1.00  0.00              
ATOM   4867  CD  ARG A 305      78.675  21.463  36.441  1.00  0.00              
ATOM   4868  NE  ARG A 305      79.722  20.497  36.734  1.00  0.00              
ATOM   4869  CZ  ARG A 305      79.597  19.164  36.582  1.00  0.00              
ATOM   4870  NH1 ARG A 305      78.465  18.632  36.179  1.00  0.00              
ATOM   4871  NH2 ARG A 305      80.637  18.403  36.874  1.00  0.00              
ATOM   4872  H   ARG A 305      78.320  25.052  38.697  1.00  0.00              
ATOM   4873  HA  ARG A 305      79.245  25.477  35.944  1.00  0.00              
ATOM   4874 1HB  ARG A 305      77.112  23.693  37.006  1.00  0.00              
ATOM   4875 2HB  ARG A 305      77.664  23.783  35.318  1.00  0.00              
ATOM   4876 1HG  ARG A 305      79.921  23.096  36.026  1.00  0.00              
ATOM   4877 2HG  ARG A 305      79.353  22.988  37.710  1.00  0.00              
ATOM   4878 1HD  ARG A 305      77.824  21.225  37.078  1.00  0.00              
ATOM   4879 2HD  ARG A 305      78.394  21.334  35.396  1.00  0.00              
ATOM   4880  HE  ARG A 305      80.660  20.649  37.079  1.00  0.00              
ATOM   4881 1HH1 ARG A 305      77.674  19.226  35.977  1.00  0.00              
ATOM   4882 2HH1 ARG A 305      78.392  17.630  36.071  1.00  0.00              
ATOM   4883 1HH2 ARG A 305      81.495  18.827  37.200  1.00  0.00              
ATOM   4884 2HH2 ARG A 305      80.570  17.401  36.770  1.00  0.00              
ATOM   4885  N   LEU A 306      77.223  26.558  34.738  1.00  0.00              
ATOM   4886  CA  LEU A 306      76.167  27.411  34.208  1.00  0.00              
ATOM   4887  C   LEU A 306      75.092  26.559  33.545  1.00  0.00              
ATOM   4888  O   LEU A 306      75.261  25.367  33.258  1.00  0.00              
ATOM   4889  CB  LEU A 306      76.744  28.426  33.213  1.00  0.00              
ATOM   4890  CG  LEU A 306      77.823  29.356  33.781  1.00  0.00              
ATOM   4891  CD1 LEU A 306      78.285  30.335  32.710  1.00  0.00              
ATOM   4892  CD2 LEU A 306      77.270  30.099  34.989  1.00  0.00              
ATOM   4893  H   LEU A 306      77.910  26.175  34.105  1.00  0.00              
ATOM   4894  HA  LEU A 306      75.723  27.989  35.018  1.00  0.00              
ATOM   4895 1HB  LEU A 306      77.184  27.738  32.494  1.00  0.00              
ATOM   4896 2HB  LEU A 306      75.959  29.006  32.727  1.00  0.00              
ATOM   4897  HG  LEU A 306      78.645  28.727  34.124  1.00  0.00              
ATOM   4898 1HD1 LEU A 306      79.051  30.992  33.123  1.00  0.00              
ATOM   4899 2HD1 LEU A 306      78.698  29.783  31.866  1.00  0.00              
ATOM   4900 3HD1 LEU A 306      77.438  30.933  32.375  1.00  0.00              
ATOM   4901 1HD2 LEU A 306      78.039  30.759  35.392  1.00  0.00              
ATOM   4902 2HD2 LEU A 306      76.404  30.690  34.688  1.00  0.00              
ATOM   4903 3HD2 LEU A 306      76.972  29.381  35.753  1.00  0.00              
ATOM   4904  N   TYR A 307      74.002  27.269  33.233  1.00  0.00              
ATOM   4905  CA  TYR A 307      72.952  26.835  32.353  1.00  0.00              
ATOM   4906  C   TYR A 307      72.023  25.768  32.961  1.00  0.00              
ATOM   4907  O   TYR A 307      71.423  25.049  32.156  1.00  0.00              
ATOM   4908  CB  TYR A 307      73.573  26.309  31.057  1.00  0.00              
ATOM   4909  CG  TYR A 307      74.611  27.230  30.457  1.00  0.00              
ATOM   4910  CD1 TYR A 307      74.332  28.571  30.235  1.00  0.00              
ATOM   4911  CD2 TYR A 307      75.869  26.757  30.115  1.00  0.00              
ATOM   4912  CE1 TYR A 307      75.277  29.417  29.687  1.00  0.00              
ATOM   4913  CE2 TYR A 307      76.822  27.593  29.567  1.00  0.00              
ATOM   4914  CZ  TYR A 307      76.522  28.923  29.354  1.00  0.00              
ATOM   4915  OH  TYR A 307      77.468  29.761  28.809  1.00  0.00              
ATOM   4916  H   TYR A 307      73.937  28.180  33.665  1.00  0.00              
ATOM   4917  HA  TYR A 307      72.297  27.674  32.117  1.00  0.00              
ATOM   4918 1HB  TYR A 307      74.031  25.345  31.286  1.00  0.00              
ATOM   4919 2HB  TYR A 307      72.760  26.165  30.346  1.00  0.00              
ATOM   4920  HD1 TYR A 307      73.346  28.954  30.500  1.00  0.00              
ATOM   4921  HD2 TYR A 307      76.100  25.705  30.285  1.00  0.00              
ATOM   4922  HE1 TYR A 307      75.043  30.467  29.518  1.00  0.00              
ATOM   4923  HE2 TYR A 307      77.805  27.201  29.303  1.00  0.00              
ATOM   4924  HH  TYR A 307      78.297  29.316  28.617  1.00  0.00              
ATOM   4925  N   ASN A 308      71.928  25.719  34.271  1.00  0.00              
ATOM   4926  CA  ASN A 308      70.878  25.075  35.021  1.00  0.00              
ATOM   4927  C   ASN A 308      69.922  26.126  35.584  1.00  0.00              
ATOM   4928  O   ASN A 308      70.223  27.293  35.734  1.00  0.00              
ATOM   4929  CB  ASN A 308      71.440  24.205  36.130  1.00  0.00              
ATOM   4930  CG  ASN A 308      72.235  23.030  35.634  1.00  0.00              
ATOM   4931  OD1 ASN A 308      71.707  22.135  34.963  1.00  0.00              
ATOM   4932  ND2 ASN A 308      73.483  22.986  36.027  1.00  0.00              
ATOM   4933  H   ASN A 308      72.674  26.184  34.769  1.00  0.00              
ATOM   4934  HA  ASN A 308      70.318  24.401  34.370  1.00  0.00              
ATOM   4935 1HB  ASN A 308      71.953  24.650  36.983  1.00  0.00              
ATOM   4936 2HB  ASN A 308      70.455  23.855  36.441  1.00  0.00              
ATOM   4937 1HD2 ASN A 308      74.072  22.232  35.734  1.00  0.00              
ATOM   4938 2HD2 ASN A 308      73.846  23.705  36.618  1.00  0.00
[truncated: 240,133 more chars]
