# Supplementary material for: Improvements to Robotics-Inspired Conformational Sampling in Rosetta
Source: PLoS One. 2013 May 21;8(5):e63090. doi: 10.1371/journal.pone.0063090 (PMC3660577; doi:10.1371/journal.pone.0063090)
Supplement: Dataset S1 — Protocol Capture. The protocol capture describes all command line options required for running NGK, as well as example input and output files. (GZ) [file pone.0063090.s005.gz › next_generation_KIC/example_outputs/pre_min_pack/scoreminpack_test.sc]

SEQUENCE: 
SCORE: total_score dslf_ca_dih dslf_cs_ang dslf_ss_dih dslf_ss_dst      fa_atr      fa_dun fa_intra_rep      fa_pair       fa_rep       fa_sol hbond_bb_sc hbond_lr_bb    hbond_sc hbond_sr_bb       omega     p_aa_pp pro_close      rama       ref description 
SCORE:    -803.181       0.266       0.375       2.836       1.732   -1727.601     301.865        4.262      -44.403      213.316      867.899     -77.940    -219.064     -41.440     -40.815      83.016     -44.096     4.194     2.167   -89.750 1a8dminpack_test_0001
