# Supplementary material for: Improvements to Robotics-Inspired Conformational Sampling in Rosetta
Source: PLoS One. 2013 May 21;8(5):e63090. doi: 10.1371/journal.pone.0063090 (PMC3660577; doi:10.1371/journal.pone.0063090)
Supplement: Dataset S1 — Protocol Capture. The protocol capture describes all command line options required for running NGK, as well as example input and output files. (GZ) [file pone.0063090.s005.gz › next_generation_KIC/example_outputs/post_processing/example_outputsNGK_1a8d_fa_score_vs_RMSD.dat]

-798.744	5.60021	../example_outputs/NGK_1a8d//1a8d_MinPacked_committed_1_NGK1a8d_MinPacked_0001.pdb.gz
-796.496	4.72323	../example_outputs/NGK_1a8d//1a8d_MinPacked_committed_2_NGK1a8d_MinPacked_0001.pdb.gz
-786.812	6.23376	../example_outputs/NGK_1a8d//1a8d_MinPacked_committed_3_NGK1a8d_MinPacked_0001.pdb.gz
-783.213	4.40274	../example_outputs/NGK_1a8d//1a8d_MinPacked_committed_4_NGK1a8d_MinPacked_0001.pdb.gz
-789.736	5.1805	../example_outputs/NGK_1a8d//1a8d_MinPacked_committed_5_NGK1a8d_MinPacked_0001.pdb.gz


## top10
-783.213	4.40274	../example_outputs/NGK_1a8d//1a8d_MinPacked_committed_4_NGK1a8d_MinPacked_0001.pdb.gz
-786.812	6.23376	../example_outputs/NGK_1a8d//1a8d_MinPacked_committed_3_NGK1a8d_MinPacked_0001.pdb.gz
-789.736	5.1805	../example_outputs/NGK_1a8d//1a8d_MinPacked_committed_5_NGK1a8d_MinPacked_0001.pdb.gz
-796.496	4.72323	../example_outputs/NGK_1a8d//1a8d_MinPacked_committed_2_NGK1a8d_MinPacked_0001.pdb.gz
-798.744	5.60021	../example_outputs/NGK_1a8d//1a8d_MinPacked_committed_1_NGK1a8d_MinPacked_0001.pdb.gz


## top1
-798.744	5.60021	../example_outputs/NGK_1a8d//1a8d_MinPacked_committed_1_NGK1a8d_MinPacked_0001.pdb.gz
