# Supplementary material for: Improvements to Robotics-Inspired Conformational Sampling in Rosetta
Source: PLoS One. 2013 May 21;8(5):e63090. doi: 10.1371/journal.pone.0063090 (PMC3660577; doi:10.1371/journal.pone.0063090)
Supplement: Dataset S1 — Protocol Capture. The protocol capture describes all command line options required for running NGK, as well as example input and output files. (GZ) [file pone.0063090.s005.gz › next_generation_KIC/example_outputs/post_processing/example_outputsNGK_1a8d_score_vs_RMSD.plot]

set terminal postscript eps enhanced color "Helvetica" 16
set output "example_outputsNGK_1a8d_score_vs_RMSD.eps"
set title "example-outputsNGK-1a8d final centroid and fa models"
set xlabel "local backbone RMSD"
set xtics out
set xrange [0:*]
set ylabel "Rosetta Energy Units"
set ytics out
set ytics nomirror
plot  "example_outputsNGK_1a8d_fa_score_vs_RMSD.dat" using 2:1 pt 6 lc rgb "red" title "full-atom" axes x1y1, \
 "example_outputsNGK_1a8d_fa_score_vs_RMSD.dat" index 1:1 using 2:1 pt 13 ps 2 lc rgb "orange" title "fa top10" axes x1y1, \
 "example_outputsNGK_1a8d_fa_score_vs_RMSD.dat" index 2:2 using 2:1 pt 12 ps 2 lc rgb "black" title "fa top-scoring" axes x1y1;
