# Supplementary material for: Improvements to Robotics-Inspired Conformational Sampling in Rosetta
Source: PLoS One. 2013 May 21;8(5):e63090. doi: 10.1371/journal.pone.0063090 (PMC3660577; doi:10.1371/journal.pone.0063090)
Supplement: Dataset S1 — Protocol Capture. The protocol capture describes all command line options required for running NGK, as well as example input and output files. (GZ) [file pone.0063090.s005.gz › next_generation_KIC/example_outputs/NGK_1a8d/1a8d_MinPacked_committed_5_NGKscore.sc]

SEQUENCE: 
SCORE: total_score chainbreak  dslf_ca_dih dslf_cs_ang dslf_ss_dih dslf_ss_dst      fa_atr      fa_dun fa_intra_rep      fa_pair       fa_rep       fa_sol hbond_bb_sc hbond_lr_bb    hbond_sc hbond_sr_bb loop_cenrms  loop_rms      omega   p_aa_pp pro_close      rama       ref total_energy  description 
SCORE:    -789.736       0.000       0.265       0.384       2.826       1.720   -1710.410     299.857        4.194      -43.312      216.834      859.585     -73.058    -216.269     -43.067     -41.773        6.715     5.180    82.253   -45.717     5.305     0.396   -89.750      -789.736 1a8d_MinPacked_committed_5_NGK1a8d_MinPacked_0001
